# Supplementary material for: Can we spot fake public comments generated by ChatGPT(-3.5, -4)?: Japanese stylometric analysis expose emulation created by one-shot learning
Source: PLoS One. 2024 Mar 13;19(3):e0299031. doi: 10.1371/journal.pone.0299031 (PMC10936841; doi:10.1371/journal.pone.0299031)
Supplement: S1 Data — (CSV) [file pone.0299031.s001.csv]

class	¼-êÊ_Ì	®-©§	¼-êÊ_ð	¼-TÏÚ±_ð	¼-TÏÚ±_®-©§	¼-`e®ê²_È	¼-êÊ_ª	¼-TÏÚ±_ª	®-©§_Ü·_L-å_	¼-`e®ê²_É	¼-TÏÚ±_Ì	¼-êÊ_É	¼-`e®ê²_Å·_L-å_	`e-©§	¼-êÊ_â	±Æ_ª	¼-êÊ_¼-êÊ_Ì	¼-êÊ_¼-Úö-`e®ê²_È	¼-Â\_Ì	¼-TÏÚ±_®-©§_L-Ç_	»Ì	®-©§_L-Ç_	±Ì	¼-TÏÚ±_â	¼-TÏÚ±_É	¼-êÊ_Æ	¼-êÊ_¼-TÏÚ±_Ì	¼-TÏÚ±_Æ	¼-TÏÚ±_¼-Úö-êÊ_Ì	½ß_Ì	¼-êÊ_¼-Úö-êÊ_Ì	®-©§_½	¼-TÏÚ±_¼-êÊ_Ì	½ß_L-Ç_	®-©§_Ä_¢_Ü·_L-å_	¼-êÊ_Í	±Æ_ð	Ü½_L-Ç_	¼-Â\_L-Ç_	¼-TÏÚ±_®-©§_Ü·_L-å_	¼-`e®ê²_¼-Úö-êÊ_ª	¼-`e®ê²_ª	¼-êÊ_¼-TÏÚ±_ð	®-©§_çê_Ü·_L-å_	¼-êÊ_Å	¼-êÊ_¼-êÊ_ð	¼-TÏÚ±_®-©§_Ä_¢_Ü·_L-å_	¼-TÏÚ±_¼-êÊ_ð	®-©§_Æ
GPT3.5 zero	3.62	1.45	2.9	2.9	5.07	4.35	2.17	2.9	4.35	0	2.17	0.72	0.72	0.72	0	2.17	0.72	1.45	0	0.72	2.17	1.45	3.62	0	0.72	0.72	0	0.72	0.72	1.45	0	0	0	0	0.72	2.17	0.72	0	0	0.72	2.17	0.72	0	0.72	0.72	2.9	0	0	0
GPT3.5 zero	2.99	2.99	5.22	3.73	3.73	2.99	2.24	2.24	0.75	0.75	0.75	0.75	2.24	1.49	1.49	0.75	4.48	0.75	0	0.75	0	0.75	1.49	0	0.75	0.75	0	2.24	0.75	0.75	0	0.75	0.75	0	0.75	1.49	0	0	0.75	0.75	0	0.75	0	0	0	0.75	0	0	0
GPT3.5 zero	3.62	3.62	6.52	5.07	2.9	0	2.17	0	1.45	0.72	1.45	2.17	2.17	0	0.72	0	1.45	1.45	0.72	3.62	0.72	1.45	0.72	1.45	2.17	0.72	0.72	2.17	0	2.17	0	0	0	0	0	4.35	0	0.72	0	0	0.72	0	0	0	0	0	0	2.17	0
GPT3.5 zero	4.4	2.52	4.4	2.52	3.77	5.03	1.26	2.52	0	2.52	1.26	0	4.4	0	0	1.89	1.89	2.52	0	1.89	0.63	0	3.14	0	1.26	0.63	1.26	1.89	0	0.63	0.63	0.63	0.63	0	1.26	0.63	0	1.26	0	0.63	0	0	0	0	0	0	0	0	0
GPT3.5 zero	6.3	3.94	4.72	0.79	4.72	3.15	0.79	0.79	0	1.57	1.57	3.15	2.36	0.79	1.57	1.57	3.94	1.57	0	1.57	0.79	0.79	2.36	0.79	0.79	0	1.57	2.36	0	0	0	0.79	0	0	0	0.79	1.57	0.79	0	0	0	0	0	0	0	0	0	0.79	0
GPT3.5 zero	6.08	2.03	2.7	4.73	4.05	5.41	2.03	3.38	2.03	2.03	0.68	1.35	4.05	0	1.35	0	3.38	1.35	0.68	1.35	0	0	1.35	1.35	0	0	0.68	1.35	0	4.05	0	0	0	0	0.68	0	1.35	0.68	0.68	0	0.68	0	0	0	0	0	0.68	0	0
GPT3.5 zero	5.43	3.1	6.98	0	1.55	3.88	5.43	0	2.33	3.88	0.78	0.78	2.33	0	0.78	0.78	1.55	3.1	0	2.33	0	0	0	0.78	0	0	0.78	1.55	0.78	0.78	0	0	0.78	0	0	0	0	0	0.78	0	0	0.78	0	0	0	0	0.78	0	0.78
GPT3.5 zero	0.7	2.11	0.7	2.11	2.11	3.52	1.41	7.04	4.93	2.11	1.41	0.7	0.7	1.41	2.82	0.7	0	0	0	0	0	1.41	0.7	0	0	0	0.7	0.7	2.11	0	0	0	0	0.7	0.7	0	0	0	0.7	0	4.23	0	0	0	0.7	0	0	0	0
GPT3.5 zero	2.56	0.85	0.85	1.71	1.71	4.27	5.98	3.42	5.13	1.71	1.71	0.85	0.85	0	1.71	0	3.42	0	0	0	0	0	2.56	1.71	0.85	0	0	0	0	1.71	0	0.85	0.85	0	0	0	0	0	0	0	0.85	0.85	0	0	0	0	0	0	0
GPT3.5 zero	3.73	1.49	3.73	2.99	4.48	4.48	4.48	2.99	3.73	0	0.75	0.75	2.24	0.75	0	0.75	2.24	1.49	0	1.49	1.49	0.75	0.75	1.49	0.75	0	0	0	0	1.49	0.75	1.49	0	0	0	0	0.75	0	0	0	0.75	0	0	0.75	0	0.75	2.24	0	0
GPT3.5 zero	4.39	2.63	7.02	4.39	3.51	0.88	1.75	2.63	0	0.88	0	0.88	1.75	0.88	1.75	0	0.88	0	0	1.75	0	1.75	0	1.75	0.88	0	0.88	1.75	0	1.75	0.88	0	0	0.88	0	0.88	0	0	0	0.88	0	0	0	0	0	0.88	0	0.88	0
GPT3.5 zero	4.03	2.42	2.42	3.23	1.61	5.65	0.81	5.65	0.81	0.81	1.61	0	4.03	0.81	0.81	2.42	0	2.42	0.81	0.81	0	0.81	0	2.42	0.81	0.81	0	2.42	0.81	0.81	0	0	1.61	0.81	0	0	0	0	0.81	0	0	0	0.81	0	0	0	0.81	0	0
GPT3.5 zero	6.43	1.17	7.02	1.17	7.6	4.68	4.09	2.34	1.75	1.17	0	1.17	4.68	0.58	0.58	1.17	1.17	1.17	0	1.17	1.75	1.17	2.92	0	0	2.92	0	0.58	0	1.17	0	0	0	0.58	0	1.75	1.17	0.58	0	0	0	0	0	0	0.58	0	0	0	0
GPT3.5 zero	0.78	1.55	3.88	4.65	3.1	3.1	0.78	3.88	1.55	1.55	0	0	1.55	0	0	1.55	0	0.78	1.55	1.55	0.78	3.1	0.78	2.33	0.78	0	0.78	2.33	3.88	0	0	0	0.78	0	0	0.78	0	0	0.78	0.78	1.55	0	0	0	0	0	0	0	0
GPT3.5 zero	1.44	3.6	1.44	1.44	2.16	2.88	2.16	2.88	3.6	1.44	0	1.44	1.44	0.72	0	2.88	0.72	0	0.72	1.44	0	1.44	0	0	0.72	0.72	0.72	2.88	0.72	0.72	0	0	0.72	0	0	0	0.72	0.72	0.72	0.72	0.72	0	0	0.72	0	0	0.72	0	0
GPT3.5 zero	4.35	3.62	3.62	2.17	3.62	2.9	1.45	5.8	0	1.45	0.72	0.72	2.17	0	0.72	0	2.9	0.72	0	1.45	0	0.72	0	0.72	1.45	0.72	0	0.72	2.17	0.72	0	0.72	0	0	1.45	0	2.17	0.72	0	1.45	0	0	0.72	0.72	0	0.72	1.45	0	0.72
GPT3.5 zero	1.45	3.62	0.72	3.62	3.62	5.07	2.17	3.62	1.45	1.45	2.9	2.9	2.17	1.45	0.72	1.45	1.45	2.9	0	2.9	0	1.45	0	0.72	0.72	0	0	1.45	0	0.72	0	0	0	0	0	0	3.62	0	1.45	2.17	2.17	0.72	0	0	0.72	0.72	1.45	0	0
GPT3.5 zero	6.48	5.56	4.63	0.93	5.56	0.93	0	1.85	0.93	0	1.85	1.85	2.78	0	2.78	3.7	0	1.85	0	0.93	0	0.93	0	1.85	0.93	1.85	0	0.93	0	1.85	0	0.93	0.93	0	0	0	1.85	0	0	0.93	0.93	0	0	0	0	0	0	0.93	0
GPT3.5 zero	7.44	1.65	1.65	4.96	3.31	2.48	2.48	6.61	4.96	2.48	2.48	0	2.48	0	0.83	0	0.83	0	0.83	0.83	0	0	1.65	2.48	0	0	0.83	0.83	0	0	0	0	0	1.65	0.83	0	0	0	0	0	0.83	0.83	0	0.83	0	0	0	0	0
GPT3.5 zero	1.41	4.93	4.93	4.93	4.23	2.82	0.7	1.41	0.7	0.7	0	1.41	3.52	1.41	0.7	3.52	1.41	0.7	0	1.41	0	0.7	0	0.7	0.7	2.82	1.41	0	0.7	1.41	0	0	0	0	0.7	0	0.7	0.7	0	1.41	0.7	0	0.7	0.7	0	0	0	0	0
GPT3.5 zero	5.56	4.86	3.47	7.64	3.47	2.08	2.08	2.78	1.39	0.69	0	0.69	3.47	0	1.39	0.69	0	2.78	0	2.78	0.69	0	1.39	1.39	0.69	0	0.69	0.69	0.69	2.08	0.69	0.69	0.69	0	0	0.69	1.39	1.39	0	0.69	0.69	0	0	0	0.69	0	1.39	0	0
GPT3.5 zero	4	4	7.2	4	3.2	0	1.6	3.2	1.6	1.6	1.6	0.8	8	0	0.8	0.8	0.8	2.4	0	2.4	0	0.8	0	0	0	0	0.8	3.2	0	1.6	0	0.8	0	0	0.8	0	0	0	0	0	0	0	0	0	0	0	0	0	0
GPT3.5 zero	6.9	2.76	2.76	6.21	2.07	6.21	0	1.38	0	2.07	0.69	0.69	2.07	0	0	0	1.38	0	0.69	2.76	0	2.07	0.69	0.69	0	0.69	0.69	1.38	1.38	2.76	0.69	0	0.69	0	0.69	0	1.38	0.69	0	0	0.69	0	0	0	0	0	0.69	0	0
GPT3.5 zero	9.38	1.25	1.25	1.88	3.75	2.5	3.12	1.88	1.88	0.62	1.88	0.62	3.12	0	0.62	1.25	1.25	1.25	0.62	1.88	0.62	0.62	1.88	0	0.62	2.5	0	2.5	0	0.62	0	0	0	0.62	0	0	2.5	0.62	0	1.25	0	0.62	0	0	1.25	2.5	1.25	0	0
GPT3.5 zero	0.68	2.05	4.11	5.48	4.11	4.11	1.37	0.68	1.37	2.05	0	1.37	4.79	0	0	0	3.42	0.68	0.68	2.05	0	0.68	0	0	0.68	0	2.05	0.68	2.74	2.05	0	0.68	0.68	0	0	0	0	2.05	0	0.68	1.37	0.68	0	0	0.68	1.37	0	0	0
GPT3.5 zero	0.89	4.46	5.36	2.68	2.68	3.57	0.89	3.57	1.79	3.57	0.89	0	3.57	2.68	1.79	1.79	0.89	0.89	0	0.89	0	0.89	0	3.57	0	0	0	0.89	1.79	0	0	0	0	0	0.89	0	0	0.89	0.89	0	0	0.89	0	0	0.89	0	0	0	0
GPT3.5 zero	3.38	2.7	7.43	2.03	3.38	3.38	1.35	2.7	4.73	0	0	1.35	4.05	0	2.7	2.03	4.05	0	0	1.35	0.68	1.35	0	0	0.68	0.68	0.68	0.68	0.68	0.68	0.68	0.68	0.68	0.68	0	0.68	0	0	0.68	0.68	0.68	0.68	0.68	0.68	0.68	0	0	0	0
GPT3.5 zero	3.85	2.31	1.54	1.54	1.54	2.31	1.54	1.54	0.77	1.54	0.77	3.08	3.85	0.77	2.31	1.54	5.38	0	2.31	1.54	0.77	0.77	1.54	0	2.31	0	2.31	0	0	0	0	0.77	0	0	0	0	0.77	0	0	0	0	0	0.77	0.77	2.31	0	1.54	0	0
GPT3.5 zero	2.01	3.36	2.68	4.03	4.03	4.03	1.34	0.67	2.01	1.34	2.68	1.34	2.68	0	0.67	3.36	2.01	0	0	2.68	0.67	0.67	0	0	0.67	0	0.67	4.7	0	0	0	0.67	0	0	0	0	1.34	0	0	0.67	0	0	0.67	0	0	0	0.67	0	0
GPT3.5 zero	2.19	2.92	3.65	5.11	3.65	2.92	0	2.19	0.73	0	4.38	0	4.38	0	0	1.46	0.73	1.46	0	3.65	0.73	0.73	0	0.73	3.65	0.73	0.73	2.19	0	1.46	0	0.73	0.73	0.73	0	0	0.73	0	0	0	0	1.46	0	0	0.73	0.73	0	0.73	0
GPT3.5 zero	2.07	1.38	3.45	1.38	1.38	2.76	1.38	2.76	4.14	2.07	2.07	0.69	0.69	1.38	2.07	0	2.07	1.38	0	0.69	1.38	0	3.45	0.69	0.69	1.38	0.69	0	1.38	0	0	0	0.69	0	0	0	0.69	0	0	0	0.69	0.69	0	0	0	0	1.38	0	0
GPT3.5 zero	1.97	3.29	5.92	3.95	4.61	1.97	0	0.66	0	0.66	1.32	1.97	3.95	1.32	1.32	2.63	0	3.29	0	1.32	0	0.66	0	1.97	3.29	0.66	1.32	2.63	0.66	1.97	4.61	0	0.66	0	0	0	0	0	0	0.66	0	0	0	0	0	0	0	0.66	0
GPT3.5 zero	2.26	1.5	3.01	1.5	6.77	3.01	3.76	1.5	0.75	3.01	1.5	0	2.26	1.5	2.26	0.75	0.75	0	0	1.5	0	0	0	0.75	1.5	0.75	0	0	0	2.26	0	0.75	0.75	0.75	0	0	0	1.5	0	0	0	1.5	0	0	0.75	0.75	0.75	0	0
GPT3.5 zero	3.05	4.27	1.83	7.93	6.1	3.05	0	0.61	1.83	1.83	1.83	1.83	3.05	0	0.61	3.66	0.61	3.05	0	3.05	0	1.83	0	1.22	1.22	0	0.61	3.05	0.61	1.22	4.88	0.61	0.61	1.83	0	0	1.83	0	0	0	0.61	0	1.22	0	0	0	0.61	0.61	0
GPT3.5 zero	4.38	5.11	8.76	5.11	3.65	1.46	0	0.73	1.46	0.73	0.73	5.11	2.92	1.46	1.46	1.46	2.92	0.73	0.73	2.19	0	1.46	0	0	0.73	0.73	0	2.19	0.73	0.73	0	0.73	0.73	0	0	0	0	1.46	0	0	0	0.73	0.73	0	0	0.73	0	0	0
GPT3.5 zero	5.11	2.19	2.19	8.76	2.92	2.92	1.46	1.46	0	1.46	0	2.19	3.65	8.76	0	0.73	1.46	3.65	1.46	3.65	0.73	2.19	2.19	0	1.46	0.73	0	1.46	0.73	0	0.73	1.46	0.73	0.73	0	2.19	0.73	0.73	0	2.19	0	0	0	0	0.73	0.73	1.46	0	0
GPT3.5 zero	7.79	5.19	1.95	3.9	1.3	2.6	1.3	1.3	0.65	0	0	0	3.25	5.19	0	1.3	1.3	0	0.65	0	0	1.95	0.65	0.65	0.65	0	0	1.95	1.3	1.3	0.65	0	0	0	0	0	0.65	0	0	0.65	0.65	0	0	0	0	0	0.65	0	0
GPT3.5 zero	2.99	2.99	4.48	3.73	2.99	1.49	0	1.49	2.99	0	0	2.24	2.24	0	1.49	3.73	0.75	0.75	1.49	1.49	0.75	0.75	0	1.49	0	0.75	0.75	0	0	0	2.99	1.49	0.75	0.75	0	0	0	0	0	0	0	0.75	0	0.75	0.75	0	0	0	0
GPT3.5 zero	3.01	3.01	5.26	9.02	1.5	1.5	0.75	0.75	0.75	0	1.5	1.5	0.75	1.5	0	0.75	2.26	0	0	3.01	0.75	0	0	0	0	0	2.26	0	1.5	0.75	1.5	1.5	0	0.75	0	0	0	0	0	1.5	0	0	0	0	1.5	0	0.75	0.75	0
GPT3.5 zero	5.88	1.47	2.94	5.88	4.41	2.21	0.74	2.94	1.47	2.94	0	0.74	4.41	0	0	2.94	2.94	1.47	0	1.47	0	0.74	1.47	0.74	1.47	0.74	0	2.21	0	0	0	2.21	0	0	0	0	0.74	0	0	0.74	0	0	0.74	2.21	0	0.74	0	0.74	0
GPT3.5 zero	7.63	3.05	3.05	4.58	3.82	1.53	0	1.53	0	3.05	1.53	0.76	3.05	0.76	1.53	2.29	1.53	0	0	1.53	1.53	0	0.76	2.29	1.53	1.53	0	0.76	0.76	0.76	0	0	0	0	0	1.53	0.76	0	0	0	0	0	0.76	0	0	0	0.76	0	0
GPT3.5 zero	1.41	4.23	4.23	3.52	2.11	4.23	0.7	2.82	0.7	0.7	2.82	0.7	3.52	0	1.41	3.52	0.7	0	0	2.11	0.7	0	0.7	1.41	0	0.7	1.41	0.7	0	0.7	2.11	0	0	0	0.7	0	1.41	0.7	0	0	0	0	0.7	0	0.7	0	0	0.7	0
GPT3.5 zero	1.89	2.52	3.14	3.77	3.14	4.4	0.63	0.63	1.89	3.14	1.26	0	2.52	0.63	1.26	1.89	0	0.63	0.63	2.52	0	0	0.63	0	0	1.26	0	1.26	0.63	1.26	0	0.63	0.63	0	0	1.89	0.63	0.63	0	0	0.63	1.89	0	0	0.63	0.63	0.63	1.26	0
GPT3.5 zero	2.13	4.26	2.13	0	0.71	2.13	2.13	3.55	3.55	2.84	0	0.71	2.84	1.42	0	2.84	0.71	0.71	4.26	0	0	0.71	1.42	0	0.71	0.71	0	0.71	2.13	0	0	0	0	1.42	0.71	0	2.13	0.71	0.71	0.71	1.42	0	0.71	0	0	0	0	0.71	0
GPT3.5 zero	4.58	3.05	4.58	4.58	1.53	4.58	0.76	0.76	0	0.76	1.53	0	1.53	0	0	0	0	1.53	0	1.53	0.76	0.76	0	0.76	2.29	1.53	1.53	1.53	0.76	0.76	0	0.76	0.76	0.76	0	0	0.76	0	0.76	2.29	0	0	0	0	0.76	0.76	0	0	0
GPT3.5 zero	6.38	2.13	8.51	0.71	5.67	3.55	2.13	1.42	2.13	1.42	0	2.84	2.13	0	0	0.71	2.13	0.71	0	2.13	0.71	1.42	0	0.71	0	0.71	0	0.71	0	0	0	0	0	0.71	0.71	1.42	0	0	0	0	0	0.71	0.71	0	0	0.71	0	0.71	0
GPT3.5 zero	6.47	5.04	5.76	2.88	2.88	2.88	2.16	2.16	0.72	1.44	0	0.72	4.32	0.72	0.72	1.44	0	0	0	2.16	0	0	0	2.16	0.72	0.72	0.72	0.72	1.44	0.72	0	0	4.32	0	0	0	1.44	0	0	0	0.72	0	0	0	0	0	0.72	0	0
GPT3.5 zero	6.99	2.8	5.59	6.99	4.2	3.5	2.1	3.5	2.1	0.7	2.1	0.7	4.9	0	0.7	2.1	0.7	1.4	0	2.8	0.7	0.7	0	0	0.7	1.4	0	2.1	0	0.7	0	1.4	0.7	0.7	0	0	0.7	0.7	0	0	0	0.7	0	0.7	0	0	1.4	0	0
GPT3.5 zero	7.05	3.85	3.21	8.97	5.77	1.92	0.64	2.56	2.56	0	2.56	1.92	6.41	0.64	1.28	1.28	0	1.28	0	2.56	0	1.28	0	0.64	0	0.64	0.64	1.28	0	1.92	0	0	0	0	0	0.64	0	1.92	0	0	0	0.64	0	0	0	1.28	0	0	0
GPT3.5 zero	6.06	3.03	6.06	1.52	3.03	2.27	0	3.03	1.52	1.52	0.76	0	2.27	0	1.52	2.27	0.76	3.79	0	1.52	0	0.76	0.76	0	0.76	1.52	0.76	4.55	0.76	0	0	0.76	0	0	0	0	0	0	0	0.76	0	0	0.76	0	0.76	0	0	0	0.76
GPT3.5 zero	6.82	3.03	5.3	3.03	3.03	3.79	0	2.27	0.76	3.79	1.52	0	1.52	0.76	0	0.76	0.76	0	1.52	0	1.52	0.76	0.76	0.76	3.03	1.52	3.03	2.27	0	1.52	3.79	0	0	0.76	0.76	0.76	0	0.76	0	0.76	0	0	0.76	0	0.76	0	0	0	0
GPT3.5 zero	0.67	3.33	4	5.33	2	4	3.33	0.67	1.33	1.33	0.67	0.67	2	0	0	1.33	0	0.67	2.67	2.67	0	1.33	0	0	0.67	0.67	0	0	2	0	0	2	2.67	0.67	0.67	0	0.67	0.67	0.67	2	0.67	0	0	0	0.67	0.67	0	1.33	0
GPT3.5 zero	4.72	3.77	2.83	4.72	2.83	3.77	2.83	0.94	2.83	0.94	1.89	1.89	1.89	0.94	0.94	0.94	3.77	0	0	0.94	0	1.89	0.94	0	0.94	0	0	0	0	1.89	0	0	0	0.94	0.94	0.94	0	0	0	0	0.94	0.94	0.94	0	0	0	0	0.94	0
GPT3.5 zero	4.96	2.48	4.13	3.31	2.48	3.31	0	4.13	0.83	1.65	3.31	0	3.31	0.83	2.48	0.83	0	0	0	0.83	0	1.65	0	0	1.65	0	2.48	0.83	4.13	0	0	0	0	0	0	0	0.83	0.83	0	0	0.83	0	0	1.65	0	0	0.83	0	0
GPT3.5 zero	4.39	0	5.26	4.39	1.75	4.39	3.51	0	0.88	0.88	1.75	2.63	0.88	0	2.63	0.88	0.88	0	0.88	3.51	0	1.75	1.75	0.88	0.88	0	0.88	1.75	0	0	0.88	0	0	0	0	0	0	0	0	0.88	0	0	0	0	0	0	0	0	0
GPT3.5 zero	6.76	6.76	3.38	8.11	1.35	2.7	0	2.03	1.35	1.35	0.68	1.35	4.05	3.38	0	2.03	0	2.7	0	2.03	0.68	1.35	0	0.68	1.35	0.68	0	2.7	0.68	1.35	0	0.68	0	1.35	0	0.68	0	0	0.68	0	0	0.68	0.68	0.68	0	0	0.68	0	0
GPT3.5 zero	5.36	2.68	3.57	8.04	2.68	1.79	0	0.89	2.68	0	0.89	0	1.79	1.79	0	2.68	3.57	0	0	0.89	0.89	0.89	0	0	1.79	0	0	0.89	0.89	0.89	1.79	0.89	0	0	0.89	0	0.89	0.89	0	3.57	0	0	0.89	0	0	0	0	0	0.89
GPT3.5 zero	4.55	2.27	3.79	3.03	2.27	2.27	1.52	2.27	2.27	0	1.52	0.76	2.27	6.82	0	1.52	1.52	2.27	0.76	1.52	0	1.52	0.76	0.76	0.76	0.76	1.52	1.52	0	1.52	0	0.76	0	1.52	0.76	2.27	0.76	0	0	0	0.76	0	0.76	0	0.76	0	0	0	0
GPT3.5 zero	6.45	2.42	6.45	4.84	7.26	3.23	0.81	0	1.61	0.81	0	0.81	3.23	0	1.61	1.61	5.65	0	0	3.23	0.81	0	0	0.81	1.61	0.81	0.81	1.61	0	0	0	0	0	0	0	0	0	0.81	0.81	0.81	0	0.81	0.81	0	0	0.81	0.81	0	0
GPT3.5 zero	4.63	3.7	2.78	1.85	3.7	6.48	1.85	4.63	0.93	0.93	1.85	0	1.85	1.85	0	0	0	0	0.93	0.93	0	0	1.85	0.93	0	0	0	1.85	0.93	0.93	0	0	0	0.93	0	0	1.85	0	0	0	2.78	0.93	0	0.93	0	0.93	1.85	0	0
GPT3.5 zero	3.82	3.05	2.29	3.05	2.29	3.05	2.29	4.58	1.53	3.05	0	1.53	3.05	0.76	0.76	1.53	0.76	0	0	2.29	0	0	0.76	0.76	0.76	0.76	0.76	0	0.76	0.76	0.76	0.76	0	0	0	0	0	0.76	0	0	0.76	0	0	0.76	0	0	0	0	0
GPT3.5 zero	2.9	0.72	2.17	2.17	2.9	2.17	1.45	0.72	2.9	1.45	0	0.72	2.9	3.62	0	0	1.45	0	1.45	0.72	0	2.17	0	0.72	2.9	0	3.62	0.72	0	0.72	0.72	0	0	0	0.72	1.45	0.72	0.72	0	0	0	1.45	0	0	0	0	0	0	0.72
GPT3.5 zero	3.68	3.68	3.68	4.41	5.15	5.15	0.74	2.94	2.21	0	5.88	1.47	4.41	0	0	2.94	0.74	0	0.74	0.74	0	1.47	0	0.74	2.21	0.74	0	2.21	0.74	0	0	2.21	0	0	0	0.74	0.74	0	0	0	0	0.74	0.74	0	0	1.47	0.74	0	0
GPT3.5 zero	1.68	4.2	2.52	2.52	2.52	5.04	1.68	6.72	1.68	1.68	2.52	0	5.04	1.68	1.68	2.52	1.68	0.84	0.84	1.68	0	0	0.84	0.84	1.68	0	0	0	0.84	2.52	0	0.84	0	0.84	0.84	0	0.84	0	0	0.84	0.84	0	0	0	0	0	0	0	0
GPT3.5 zero	0.91	3.64	3.64	5.45	4.55	0.91	0	0	1.82	0.91	2.73	0.91	1.82	0.91	4.55	0.91	1.82	1.82	0	0.91	0.91	1.82	0.91	0.91	0.91	3.64	1.82	0.91	0	0.91	0	0.91	0	0	0	0	0.91	0	0	0	0.91	0.91	0	0	0	0	0.91	0.91	0
GPT3.5 zero	0.81	1.61	4.84	0.81	2.42	2.42	2.42	0.81	4.03	0.81	2.42	0.81	3.23	0	3.23	2.42	1.61	1.61	0.81	4.84	0	0	2.42	0.81	0	4.84	3.23	0.81	0.81	0	0	0	0	0.81	0	0	0.81	1.61	0	0.81	0	0.81	0.81	0	0	0	0	0	0
GPT3.5 zero	2.7	1.35	3.38	4.73	2.7	2.03	2.7	0.68	0.68	0.68	0.68	0.68	2.7	0.68	1.35	1.35	0	4.73	0.68	0.68	1.35	0	0.68	1.35	4.05	1.35	0	2.03	0	0.68	0.68	2.7	0	0	0.68	0.68	0.68	0.68	0	0.68	0	0	0.68	0	0	0	0	0.68	0
GPT3.5 zero	2.74	1.37	2.74	3.42	6.16	6.85	0	2.05	1.37	0.68	1.37	0.68	5.48	1.37	0	4.11	2.05	0	0	3.42	0	0.68	0	0.68	2.74	0.68	0	0.68	0.68	0	0	2.05	0.68	0	0	0	0.68	0	0	0.68	0.68	0	0	0	0	0	0	0.68	0.68
GPT3.5 zero	1.5	3.76	5.26	7.52	3.76	2.26	0	1.5	0.75	1.5	0	0.75	3.01	0	1.5	1.5	0	2.26	0.75	2.26	0	1.5	0	0.75	1.5	0.75	0	2.26	0.75	0.75	2.26	0.75	0	0	0.75	0.75	0	0.75	0	0.75	0	0.75	0	0	0.75	0	0	0	0
GPT3.5 zero	0.71	5.67	2.13	2.84	2.13	5.67	1.42	2.84	2.84	0	2.13	0.71	3.55	2.13	0.71	2.13	0	0	0	0.71	0	0	0	0.71	2.13	0	0	1.42	0.71	0	0	0	4.26	0	0	0	0.71	0	0	0	1.42	0.71	0	0	0.71	0	0.71	0.71	0
GPT3.5 zero	1.92	3.85	1.92	5.77	4.49	3.85	1.92	3.85	1.28	1.28	1.28	1.28	3.85	3.21	0	2.56	0	2.56	0.64	2.56	0	0	0.64	0.64	0.64	1.28	0	1.92	0	0.64	0	0	1.92	0	1.28	0	0	0	1.28	0.64	0.64	0	0.64	0.64	0	0	0	1.28	0
GPT3.5 zero	2.48	2.48	1.86	1.24	3.73	5.59	1.24	2.48	2.48	1.24	0	1.24	2.48	1.86	1.24	4.35	2.48	0	0	1.24	0.62	0.62	1.24	0.62	0.62	0	1.24	0	0	0.62	0.62	0	0	0	0.62	0	0.62	0.62	1.24	1.24	0.62	0.62	0	0	0	0	0.62	0.62	0
GPT3.5 zero	2.24	1.49	2.99	2.99	3.73	4.48	2.24	1.49	4.48	2.24	1.49	0	1.49	0.75	0.75	1.49	0.75	1.49	0	1.49	0	0.75	0	2.24	0	1.49	0.75	0.75	2.99	0	0	0.75	0.75	0	0	0	0	0.75	0	0.75	1.49	0.75	0	1.49	0	0	0	1.49	0.75
GPT3.5 zero	4.35	1.74	4.35	5.22	5.22	2.61	0	0.87	2.61	0.87	1.74	0.87	2.61	0.87	0.87	2.61	0	0	0	1.74	0	0	0	0	0.87	4.35	0	0.87	2.61	0.87	0	0.87	0	0	0	0.87	0.87	0	0	0.87	0	0.87	0	0	0	0.87	1.74	0.87	0
GPT3.5 zero	2.31	4.62	5.38	6.92	5.38	3.85	3.85	0.77	1.54	0	0.77	0.77	3.85	0	0	1.54	0.77	3.08	0.77	3.08	0.77	0.77	0	3.85	1.54	0.77	0	0.77	1.54	1.54	0	0	0	0	0	0.77	0.77	0	0.77	0.77	0	0.77	0	0.77	0	0	0	0.77	0
GPT3.5 zero	2.41	3.01	5.42	2.41	6.63	7.23	0.6	2.41	1.2	1.2	1.2	0	3.61	0	0	1.2	1.2	0.6	1.2	1.81	0.6	1.81	0.6	1.81	1.2	0.6	0	0.6	1.2	1.2	0	0	1.2	0.6	0	0	0.6	0.6	0	0.6	0	0.6	0	0.6	0	1.81	0	0.6	0
GPT3.5 zero	4.22	1.81	4.22	2.41	5.42	3.61	0.6	1.2	0	0.6	1.2	1.2	2.41	3.61	0	1.2	0	3.01	0.6	1.81	0.6	0.6	1.2	1.2	3.01	1.2	1.81	0.6	0	0.6	0	0.6	0	0	1.2	1.2	1.2	0	0.6	0.6	0	0	0.6	0	0	0	0	1.2	0
GPT3.5 zero	3.57	4.29	3.57	4.29	2.86	2.86	0	4.29	0.71	2.14	2.14	0.71	5	2.86	0.71	1.43	3.57	0.71	0.71	2.14	0	1.43	0	0	0.71	0.71	0	1.43	0	0	0	1.43	0	0	1.43	0.71	0.71	0.71	0	0	0	0	0.71	0.71	0	0	0	0	0
GPT3.5 zero	3.82	5.1	3.82	2.55	4.46	5.73	2.55	2.55	0.64	1.91	3.82	1.91	1.91	0	1.27	1.27	0	6.37	1.27	1.27	0	0	1.27	0	1.91	1.27	0	0.64	0	1.91	0.64	0.64	0	0	0	0.64	0.64	0	0.64	0	0	0.64	0	0	0	0	0.64	0	0
GPT3.5 zero	4.38	2.19	5.11	5.84	5.84	3.65	0.73	4.38	2.92	2.19	0	1.46	3.65	0.73	0.73	2.19	2.19	0.73	0	2.19	0	1.46	0	0.73	0	0	2.19	1.46	0.73	1.46	0	0	0	0	0	0	0	0	0	0	0	0	1.46	0.73	0.73	0	0	0	0
GPT3.5 zero	1.5	3.01	3.01	6.02	4.51	5.26	4.51	1.5	2.26	3.01	0	0	3.01	0	0	3.01	0.75	0	0.75	3.01	0	2.26	0.75	1.5	0	0	2.26	0.75	0	0.75	0.75	1.5	0	0	0	0.75	0.75	0	0	0	0	0	1.5	0.75	0.75	1.5	0.75	0	0
GPT3.5 zero	4.58	3.05	2.29	2.29	4.58	6.87	3.05	3.05	1.53	0	0.76	0.76	5.34	2.29	0	1.53	0.76	1.53	0	0.76	0.76	0	0	1.53	0.76	1.53	0	1.53	0.76	1.53	0	0	0	2.29	0	0	0	0	0	0.76	0.76	0.76	0	0.76	0	0	0	0.76	0
GPT3.5 zero	1.5	5.26	2.26	4.51	3.76	5.26	1.5	1.5	0.75	0.75	0	0.75	7.52	0	0	3.01	1.5	0	0	3.01	0.75	1.5	0.75	0	0.75	0.75	0	0.75	0	0.75	0.75	0	0	0	0	0.75	1.5	0	0	0.75	0	0	1.5	0	0.75	0.75	0.75	0	0
GPT3.5 zero	5	5	2.86	5	4.29	5	1.43	1.43	0	0	0	0	5	0.71	0	5	2.14	0	0	0.71	0	1.43	0	0.71	0.71	0.71	0	2.14	0.71	0.71	0	0.71	0	2.14	0.71	0	0.71	0.71	0	0.71	0	0	0	0.71	0.71	0	0	0.71	0
GPT3.5 zero	5.22	2.24	0.75	3.73	1.49	4.48	0	2.24	0	0	0.75	0	4.48	0	0	2.24	0	1.49	0	0.75	0	1.49	1.49	0.75	2.99	0.75	0	0.75	0.75	0	0	1.49	1.49	0	0	0	0	0	0	1.49	0.75	0	0	0	0.75	0	0	0.75	0
GPT3.5 zero	5.19	3.25	2.6	7.79	5.84	1.3	0.65	1.3	1.95	1.3	0	0.65	2.6	0	0.65	1.3	1.3	0.65	0.65	2.6	0	0.65	0	1.3	1.3	0.65	0	1.95	0	0.65	0	0	0.65	1.3	0.65	0	0.65	0.65	0.65	1.95	0.65	1.3	0	0	0	1.3	0	0	0
GPT3.5 zero	4.83	5.52	6.9	6.21	4.14	5.52	2.76	2.07	2.07	2.76	0.69	1.38	4.83	0.69	0.69	3.45	1.38	0	0	3.45	0.69	0	0	0.69	0.69	1.38	0	0.69	0.69	0.69	1.38	0	0	2.07	0	0	0.69	0.69	1.38	0.69	0.69	0.69	0	0.69	0.69	0	0	0	0
GPT3.5 zero	3.18	1.91	6.37	3.82	6.37	1.27	0	1.91	0.64	0.64	3.18	1.27	4.46	1.27	1.27	4.46	1.91	1.27	0	1.91	0	0	0.64	0	1.91	3.18	1.27	1.91	0	1.91	0	1.27	0	0.64	0	0	0	0	0	0	0	0	0.64	0	0	0	0	0.64	0
GPT3.5 zero	1.79	4.17	2.98	4.76	4.17	0.6	0.6	3.57	0.6	1.19	4.76	1.19	3.57	0	1.19	3.57	0.6	1.19	0	3.57	2.38	0	0	2.38	1.79	0	0.6	0.6	0	0	0	0	0.6	0	0	0	1.19	0	0	1.79	1.19	0	0	0	0	0.6	0	0	0
GPT3.5 zero	6.06	3.79	3.79	4.55	4.55	2.27	0	2.27	1.52	3.03	2.27	0.76	2.27	0.76	0	2.27	5.3	2.27	0	3.03	0.76	0	2.27	0.76	0	0	0.76	3.03	0	1.52	0	0.76	0.76	0.76	0	0.76	1.52	0	0	0	0.76	0	2.27	1.52	0	0	0.76	0	0
GPT3.5 zero	2.19	2.92	5.11	0	4.38	5.11	4.38	1.46	0	1.46	0	0	2.92	1.46	0.73	2.92	0	0	0.73	0	0.73	0.73	1.46	0	1.46	0	0	0.73	0	0.73	0	0	0	1.46	0	0.73	2.19	2.19	0	1.46	0.73	0	0	0	0.73	0.73	0	0	0
GPT3.5 zero	4.03	3.36	3.36	4.03	4.03	3.36	2.01	1.34	0.67	5.37	0	1.34	2.68	2.01	1.34	2.01	0.67	0	0	2.01	0.67	1.34	0	0	0	0.67	0	1.34	1.34	2.01	0.67	0.67	0	0	0	0	0.67	0.67	0	0	1.34	0	0.67	0.67	1.34	0	0.67	0.67	0
GPT3.5 zero	0	5.3	9.93	3.31	5.96	1.99	2.65	0	1.32	1.32	0	0.66	3.31	0.66	1.32	2.65	0	0	0	3.31	0.66	1.32	1.32	0	0.66	0.66	1.32	1.32	0	5.3	3.97	0	0	0	0	0	1.32	0	0	0.66	0	1.32	0	0	0.66	0.66	0.66	0	0
GPT3.5 zero	0.6	4.19	9.58	2.99	5.39	4.19	1.8	0.6	0.6	0	0.6	1.2	3.59	0	1.2	2.99	0.6	0.6	0	2.99	0	0.6	1.8	0.6	0.6	1.2	1.8	1.2	0.6	1.8	2.99	0	0	0.6	0	0	0.6	0	0	0.6	0	0	0	0.6	0.6	0	0.6	0	0
GPT3.5 zero	3.17	4.76	3.97	6.35	3.17	2.38	1.59	2.38	0	1.59	1.59	2.38	3.17	0.79	0.79	0.79	0	0	0.79	3.97	0	1.59	0	2.38	0	0.79	0.79	0.79	1.59	0.79	0	0	0.79	0	0	0	0.79	0.79	0	0.79	0	0	0	0.79	0	0	0	1.59	0
GPT3.5 zero	2.76	4.14	3.45	5.52	6.21	4.14	2.07	4.14	1.38	0.69	1.38	1.38	5.52	0	0	3.45	0.69	0.69	0	3.45	0	0	1.38	0.69	0	0.69	0	2.07	1.38	1.38	0.69	0.69	0	0	0	0	0	0	0.69	0	0.69	0	1.38	1.38	0	0	0	0.69	0
GPT3.5 zero	4.84	0	1.61	1.61	6.45	1.61	1.61	0.81	2.42	3.23	0.81	0	2.42	0	0.81	1.61	0	0.81	1.61	1.61	0	0.81	0	0.81	3.23	0.81	0.81	1.61	0	0	0	0.81	0.81	0	0	0	1.61	1.61	0	0	0	2.42	0	0	0	0	0.81	0.81	0
GPT3.5 zero	2.3	2.87	3.45	4.02	5.17	4.02	4.02	2.87	0.57	1.72	3.45	1.15	4.02	0.57	2.87	2.3	0.57	0	0	2.3	1.15	0.57	1.15	0	0	0.57	0.57	0.57	1.15	0	0	0	0	0	0	0	1.15	1.15	0.57	0.57	0	0	0	0	0.57	0.57	0	0	0
GPT3.5 zero	1.47	3.68	5.15	7.35	5.88	1.47	0	0	1.47	0	2.94	2.21	2.21	0	2.94	1.47	0	2.21	0	3.68	0	1.47	1.47	0.74	2.94	1.47	0	2.21	0	1.47	0	0	0.74	0	0	0	0.74	0	0	0.74	0	1.47	0.74	0	0	0	0	0	0
GPT3.5 zero	2.27	6.06	4.55	7.58	4.55	2.27	0	0.76	0.76	0	0	2.27	4.55	0.76	0	3.03	1.52	0.76	0.76	1.52	0.76	3.03	0	1.52	1.52	1.52	0	1.52	0	3.03	0.76	0	0	0.76	0	0	0	0	0	0.76	0	0	1.52	0	0	0	0	0.76	0
GPT3.5 one	4.03	6.71	1.34	4.03	3.36	2.01	2.68	1.34	0	1.34	0	1.34	0.67	0	0	1.34	1.34	0.67	0	0.67	0	0	2.68	0.67	0	0.67	0.67	0	0	0	0.67	0	0.67	0	0.67	0	1.34	1.34	3.36	0	0	0	2.01	0.67	0	0.67	0.67	0.67	1.34
GPT3.5 one	4.03	2.42	0	6.45	2.42	4.03	3.23	4.84	3.23	0.81	1.61	0.81	4.03	3.23	0	0.81	0	0	0	0	0	0	3.23	0	1.61	0.81	0	0.81	0	0	0	0	0	0	0	0.81	1.61	0.81	0	0	0.81	0.81	0	0	0	0	0.81	0	0
GPT3.5 one	5.81	3.23	2.58	2.58	0.65	3.23	0.65	2.58	2.58	2.58	0.65	0.65	1.94	0.65	1.29	0.65	1.29	0	1.29	0.65	1.29	0	0.65	0.65	1.94	1.29	0.65	3.23	0	0	0	0.65	0	0.65	1.29	2.58	0.65	0.65	0.65	0	0.65	0.65	0	0	0.65	0	2.58	0	0
GPT3.5 one	3.28	1.64	4.1	0.82	2.46	3.28	4.1	1.64	3.28	1.64	0	1.64	1.64	0	0	0	1.64	0	0.82	0	0.82	0	0.82	0.82	0.82	0	0	0	0	0	0	0	0	0.82	0	0.82	0.82	0.82	0.82	0.82	0	0	0	0	1.64	0	0.82	0	0.82
GPT3.5 one	5.59	6.99	2.8	4.2	1.4	2.1	0.7	1.4	2.1	1.4	0	0.7	2.1	0.7	0	2.8	0.7	0	0	0.7	0	0	0	0	0	0	0	0	0	1.4	0.7	0	0.7	0	0	0.7	0	0.7	0.7	1.4	0	0.7	2.1	0.7	0.7	1.4	0	0	0
GPT3.5 one	0	4.1	4.1	3.28	3.28	0.82	0.82	0.82	1.64	3.28	0.82	2.46	0	0.82	0.82	0	0.82	0	0	0.82	0	1.64	0	0	0	0	0.82	0.82	0	0	0.82	0	0.82	0	0.82	0.82	1.64	0.82	0	1.64	0.82	0	1.64	0	0	0	0.82	1.64	0
GPT3.5 one	0.61	3.05	2.44	3.66	2.44	4.27	2.44	1.83	3.66	0.61	1.83	0.61	0	0	3.05	0	3.66	1.83	1.22	0.61	0.61	0	1.83	0	0.61	0.61	0	0	0	0	0.61	0.61	0.61	1.22	1.22	1.22	0.61	0.61	0	0.61	1.22	1.22	0	0	0	0	0	0	0
GPT3.5 one	4.17	5.83	1.67	5.83	3.33	0.83	0.83	3.33	0	0	0.83	1.67	0.83	0.83	0	0.83	0.83	0.83	0	0.83	0.83	0.83	1.67	0	0	0	0	0	0.83	0.83	0	0.83	0.83	0.83	0	0	0.83	1.67	0	2.5	0.83	0	0	0	0	0	4.17	0	0
GPT3.5 one	1.52	0.76	0.76	2.27	1.52	3.79	1.52	4.55	3.03	0.76	0	0	4.55	0	0	0	1.52	0.76	2.27	0.76	0.76	0	1.52	0	1.52	0.76	0	0.76	0	0	0	0.76	1.52	0.76	0	0	0.76	0.76	0.76	0	0	1.52	0	0	0.76	0	0.76	0	0
GPT3.5 one	3.55	4.96	2.84	1.42	2.84	0.71	1.42	1.42	2.84	0.71	0	2.13	2.13	0.71	0	1.42	1.42	2.13	2.13	2.13	1.42	0	0.71	0	0.71	0.71	0	0.71	0	0.71	0	0.71	0.71	0	0	0	0.71	1.42	0.71	0	0	1.42	0	0	0.71	0.71	0.71	0	0
GPT3.5 one	0.97	1.94	1.94	1.94	2.91	0.97	1.94	6.8	2.91	0	0	0	0	0	0	0.97	1.94	0	1.94	0	0	0.97	0	0	0.97	1.94	1.94	0	0	0	0	0	0	0	0.97	0	0	0.97	0.97	0	1.94	0.97	0.97	0	0.97	0.97	0.97	0	0.97
GPT3.5 one	4.12	4.12	2.35	1.76	4.71	4.71	1.76	0.59	2.94	1.18	0	1.76	0	0.59	1.76	1.18	0	3.53	0	2.35	1.18	0	1.18	0	1.18	0.59	0.59	1.18	0	1.18	0	0.59	1.76	0	0	0.59	0	0	1.18	0	0.59	1.18	0	0.59	0.59	1.18	0	1.18	0.59
GPT3.5 one	2.34	4.69	7.03	2.34	3.91	3.12	2.34	0.78	1.56	0.78	0	1.56	0	2.34	0.78	0	0	0.78	0.78	0.78	1.56	0	3.12	0	1.56	0	0	0	0.78	0	0.78	0	0	0	0	0.78	0	0	0.78	0	0.78	0	0.78	0	0	0	0	0.78	0
GPT3.5 one	4.35	4.35	1.74	2.61	2.61	3.48	5.22	3.48	2.61	2.61	0	0	0.87	0	0	0	0	0	0.87	1.74	0.87	0	2.61	0.87	1.74	0	0	0	0	0	0	0	1.74	0.87	0	0	0	0.87	2.61	0	1.74	0	0.87	0	0	0	0	1.74	0.87
GPT3.5 one	1.47	3.68	0	2.94	0.74	4.41	3.68	2.94	0.74	2.21	0.74	0	0.74	0.74	0	1.47	0	0.74	2.21	0	0	0	0.74	0.74	0.74	0	0	0.74	0	0	0	0	0	2.21	2.94	0	0	0.74	0	0	0.74	0.74	0	0	0	0	0	0.74	0
GPT3.5 one	0	2.52	0.63	1.89	1.89	1.26	2.52	1.26	0.63	0.63	1.89	2.52	0	0	0	0.63	0	0	1.89	0	0	1.26	2.52	0	1.26	0	0	0	0	0	0	0	0	0	0	0.63	0.63	1.26	0	0.63	0	0	0	0	0.63	0	0	0.63	0
GPT3.5 one	1.6	1.6	3.2	4	4.8	4	0.8	1.6	2.4	0.8	1.6	0.8	2.4	2.4	1.6	0.8	0.8	0	0.8	1.6	0.8	2.4	0.8	0.8	0.8	0	0.8	1.6	0	0	0	1.6	1.6	0.8	0	0	0.8	0.8	0	0	0.8	0.8	0.8	0	0	0.8	0.8	0.8	0
GPT3.5 one	3.4	4.76	1.36	2.72	1.36	2.72	0.68	1.36	0.68	0.68	0.68	2.72	1.36	2.04	0	1.36	0.68	0	2.04	2.04	0.68	0	0	0	0.68	1.36	0	1.36	0	0	0.68	0	1.36	1.36	0.68	0.68	1.36	0.68	0	2.04	0	0	0.68	0	0	1.36	1.36	0	0
GPT3.5 one	2.92	5.11	2.19	2.92	2.92	2.92	0	2.19	5.84	0	0.73	5.11	0.73	1.46	1.46	0	0.73	0.73	2.19	1.46	0	0	0.73	0	0	0.73	1.46	0.73	0.73	0	0.73	0.73	0.73	0.73	0	1.46	0	0.73	0.73	0.73	1.46	0	0.73	0	0	0.73	0	1.46	0
GPT3.5 one	2.82	4.93	1.41	2.82	2.11	2.11	2.11	2.82	0	0	0.7	2.11	1.41	0.7	2.82	0.7	0	0.7	0.7	0.7	1.41	0.7	1.41	0.7	0	0.7	0	0.7	0	0.7	0	0.7	0	0.7	0.7	0	0	0.7	0.7	0.7	0.7	0	0.7	0	0	0	0	0	0
GPT3.5 one	4.9	2.1	3.5	6.29	2.1	1.4	1.4	2.1	2.8	0.7	0	0.7	0.7	0	0.7	0.7	0	2.8	1.4	4.2	0.7	0.7	0.7	0	0.7	0.7	0	0	0.7	0	0.7	1.4	0	0.7	0.7	3.5	2.1	0	0.7	1.4	0	0	0	0	0.7	0	0	0	0
GPT3.5 one	7.3	0.73	2.19	3.65	4.38	0.73	0	2.19	2.92	0.73	0	2.19	0.73	0	2.19	0.73	0.73	1.46	0	0	0.73	0.73	0	0	1.46	0	0	0.73	0.73	0	0	0.73	0	0	0.73	0.73	0	0.73	0.73	0	0	1.46	0	0	1.46	0	0.73	0	0.73
GPT3.5 one	4.51	0	2.26	0	3.76	4.51	1.5	1.5	1.5	3.01	1.5	0.75	0.75	1.5	0	0.75	0	0	3.01	0.75	1.5	1.5	3.01	0	0	0.75	0.75	0	0.75	0.75	0	0	0	2.26	0	0	0.75	0	0.75	0.75	1.5	0	0.75	0	0	0	2.26	0	0
GPT3.5 one	3.88	1.94	3.88	1.94	1.94	2.91	0.97	1.94	1.94	1.94	0	0	1.94	0	0	0.97	0	0.97	2.91	0	0.97	0.97	0.97	0	0	0	0	0	0	0	0	0.97	0.97	0	0.97	0.97	0.97	0	0	0	0	0	0	0	0.97	2.91	0.97	1.94	0
GPT3.5 one	5.04	0.72	2.88	2.16	6.47	1.44	1.44	2.16	0.72	1.44	1.44	1.44	1.44	1.44	0	2.16	0.72	0	2.88	0.72	0.72	2.16	1.44	0	0	1.44	0.72	0	0.72	0.72	0	0	0	0.72	0.72	0.72	0	0	1.44	1.44	0.72	0	0.72	1.44	0	2.16	0.72	0	0
GPT3.5 one	6.14	3.51	0	1.75	2.63	0	1.75	3.51	2.63	0	0.88	0	0.88	0.88	0	0.88	1.75	0	0.88	0	0	0	0	1.75	2.63	0	0.88	0.88	0	0	0	0.88	1.75	2.63	0	0.88	0	1.75	1.75	0	0.88	0.88	0	0	0	0	0.88	0.88	0
GPT3.5 one	5.83	2.5	4.17	2.5	3.33	0	0	4.17	0	0.83	0.83	0	2.5	1.67	0	0.83	0	0	0.83	0	0	0	0.83	0	1.67	0.83	0	0.83	0	0	0	0.83	0.83	1.67	0	0	0	0	0.83	0.83	0.83	0	0	0	0	0.83	1.67	0	0
GPT3.5 one	7.89	2.63	0	1.75	1.75	2.63	0	5.26	1.75	0	0	0.88	2.63	0	0	0.88	0	0.88	0	0.88	0	0	0	0.88	0	1.75	0.88	0.88	0	0	0	0	0	0	0	0	0.88	0.88	0.88	0	1.75	0	0	0	0	1.75	0.88	0.88	0
GPT3.5 one	1.57	2.36	0.79	1.57	0	3.94	0.79	6.3	2.36	0	0	1.57	0	0.79	0	1.57	0.79	0	0.79	0	0	0.79	0.79	1.57	0.79	0	0	1.57	1.57	0	2.36	0	0	0	1.57	0.79	0.79	0.79	0.79	0	0.79	1.57	0	0	0	0	0	0.79	0
GPT3.5 one	3.7	2.65	0.53	2.65	1.59	2.12	1.59	2.12	1.06	1.06	0.53	1.06	0	0.53	0.53	3.17	0.53	2.12	0	1.59	1.06	1.06	0	0.53	0.53	0.53	1.06	0	0.53	0	1.06	1.06	0	0.53	2.65	1.06	0.53	0	1.59	1.59	0.53	0	0	0	0.53	0	0	0	0
GPT3.5 one	4.1	5.74	0.82	3.28	2.46	0	0.82	2.46	4.92	0.82	1.64	2.46	1.64	0.82	0	0	0	0	0.82	0	0.82	1.64	0	0.82	0.82	0	0.82	0	0	0.82	0	0	1.64	0.82	0.82	0	0	0.82	0.82	0	2.46	1.64	0	0	0	0	0.82	0.82	0.82
GPT3.5 one	2.56	0.85	4.27	1.71	3.42	0	0.85	3.42	3.42	0	0.85	2.56	0.85	0.85	0	0	0.85	5.13	0	0.85	0	0.85	1.71	0	0.85	0.85	0.85	0.85	0	0.85	0	0	0	0	0.85	0	0	0.85	0.85	0	0	0.85	0	0	0	0.85	0.85	0.85	0
GPT3.5 one	4.23	4.93	2.11	6.34	2.82	4.23	1.41	0	0.7	0.7	0.7	0.7	0.7	0.7	0	0.7	3.52	0.7	1.41	2.11	0.7	0	1.41	0	1.41	0.7	0	2.82	0.7	0	0	0	0.7	0	0	0	0.7	0	0	2.11	0	0	0	0	0.7	0	0	0	0.7
GPT3.5 one	4.7	3.36	5.37	1.34	2.68	2.01	2.01	2.01	1.34	1.34	1.34	2.68	2.01	1.34	1.34	0.67	0	0.67	0.67	2.68	1.34	0.67	2.01	0	0.67	0.67	2.68	0	0	1.34	0.67	0	0	0	0	0	0.67	0.67	0.67	1.34	0	0.67	1.34	0	0.67	0	0.67	0	0
GPT3.5 one	2.7	4.86	6.49	1.62	1.62	2.16	1.62	0	1.62	1.62	0	2.7	0.54	1.08	0.54	0	1.08	3.78	1.08	0	0.54	1.08	1.62	0.54	1.08	1.08	0	0	0	1.08	0	1.08	0	0	0.54	0.54	1.62	0	0	0	0	0.54	0.54	0	0	0	1.62	0	0.54
GPT3.5 one	1.37	2.74	0.68	1.37	0.68	0.68	2.74	5.48	2.05	0.68	2.05	2.05	0	0.68	0	0.68	0.68	0	0.68	0	0	0	0.68	0.68	0.68	2.74	0	0	0	0.68	0.68	0	2.05	0.68	0	0	0	1.37	0.68	0	0	0	0	0	0.68	0.68	0.68	1.37	0.68
GPT3.5 one	4.8	4.8	2.4	2.4	4	1.6	0.8	2.4	2.4	0.8	0.8	1.6	2.4	1.6	0	0.8	0.8	0.8	0.8	2.4	0.8	0.8	0	0	1.6	0	0	0	0	0.8	0	0	0.8	0.8	0.8	0	1.6	0	0.8	0	0.8	0.8	0.8	0	0	0	1.6	0.8	0
GPT3.5 one	7.81	0.78	1.56	3.12	3.12	2.34	0	0.78	0.78	0.78	0.78	0.78	0	1.56	0.78	0	0.78	0	0.78	2.34	0	1.56	0.78	0.78	0	0.78	2.34	1.56	0	0	3.91	0.78	0	0	3.12	0.78	0	0	0.78	0.78	0	0	0	0	0	0.78	2.34	0	0
GPT3.5 one	3.42	4.79	6.16	2.74	3.42	2.05	1.37	0.68	2.05	0.68	0.68	1.37	1.37	0.68	0	2.74	1.37	0.68	0.68	1.37	0	2.05	1.37	0.68	0.68	0.68	1.37	0	0.68	0	2.05	0	0	0	1.37	0	0	0.68	0	0	0	0.68	1.37	0.68	0	0.68	1.37	0	0
GPT3.5 one	2.48	4.13	0.83	1.65	4.13	2.48	2.48	2.48	3.31	1.65	0	0	3.31	0	0	0.83	1.65	3.31	0.83	0.83	0	0	2.48	0	1.65	1.65	0.83	1.65	0.83	0	0	0	0.83	0.83	0	0	1.65	0.83	0.83	0	2.48	0.83	0	0	0.83	0	0.83	0.83	0
GPT3.5 one	3.48	0	0	1.74	0.87	0.87	0	6.09	0.87	0.87	0	1.74	1.74	1.74	0.87	0.87	2.61	2.61	2.61	0.87	0.87	0.87	0.87	0	0	0	0	0	0	0	0	0	0	3.48	1.74	0.87	0	0.87	0	0	0	0	0	0	0	0	1.74	0	0
GPT3.5 one	2.9	3.62	4.35	2.9	2.9	3.62	2.17	2.17	2.17	0.72	0	0.72	2.9	1.45	0	0	0	0	0.72	3.62	0	1.45	1.45	0.72	0	0.72	0	0.72	1.45	0	0	0.72	1.45	0.72	0	0	1.45	0	0	0.72	0	1.45	1.45	0	0.72	0.72	1.45	2.17	0
GPT3.5 one	3.25	1.63	0.81	0	1.63	3.25	3.25	1.63	3.25	0	0.81	0.81	0.81	1.63	0.81	0	0.81	0	0.81	0.81	0.81	0	2.44	1.63	0	0	0	0	0.81	0.81	0.81	0	0.81	0.81	0.81	1.63	0	1.63	0	0.81	0	0	0	0	0	0	0.81	0.81	0.81
GPT3.5 one	3.48	2.61	6.96	1.74	1.74	2.61	0.87	2.61	2.61	2.61	1.74	0.87	1.74	0.87	0	0.87	0.87	0	2.61	0	0	1.74	3.48	0.87	0	0.87	0.87	0	0	0	0	0	0	0	0.87	0	0	0	0.87	0	0	0.87	0	0	0	0.87	0.87	0	0
GPT3.5 one	5.3	1.52	3.03	2.27	2.27	3.79	0	1.52	4.55	3.79	0	0.76	0	0	0.76	0.76	0.76	0.76	1.52	0	0	1.52	1.52	0	1.52	0	0.76	0	0	0	0	0	0	0.76	0.76	1.52	0	0.76	1.52	0	0	0.76	0	0	2.27	0.76	2.27	0	0
GPT3.5 one	0.6	4.17	2.38	2.98	4.17	1.79	2.98	4.17	1.79	0.6	2.98	4.17	4.17	0	2.38	0.6	0	4.76	0.6	1.19	1.79	0	1.79	0	0.6	0.6	0	0	0	0.6	0	0	0	0	0.6	0	0	1.19	0	0	0	1.19	0	0	0	0.6	1.79	0	0
GPT3.5 one	4.13	2.48	2.48	0	3.31	2.48	4.13	0.83	2.48	0.83	0	0.83	1.65	0	0	0.83	0.83	0	0.83	2.48	0.83	0.83	2.48	0	0.83	0.83	1.65	0.83	0	0	0.83	0.83	0.83	0.83	0.83	1.65	0	0	1.65	0.83	0	0.83	0.83	0	0.83	0	0.83	2.48	0.83
GPT3.5 one	6.78	3.39	6.78	2.54	5.93	0	2.54	0.85	2.54	2.54	0.85	0	1.69	0	0	0	0.85	0	0	3.39	0	2.54	0	0	0	0.85	0	0	0.85	0.85	0	0	0	0.85	0	0	0	0.85	0	0	0	0	1.69	0	0	0.85	0	0.85	0
GPT3.5 one	4.39	1.75	1.75	0	2.63	4.39	2.63	2.63	0	0	1.75	5.26	2.63	0.88	0	0	0.88	0.88	0	0	0	0	0.88	2.63	0.88	0	0	0	0	0	0	0.88	0	0	0.88	0	0	0.88	0	0	0	0	0.88	0	1.75	0	0.88	0	0
GPT3.5 one	4.44	5.93	2.96	3.7	4.44	1.48	2.22	0.74	2.96	0.74	0	0	1.48	1.48	1.48	0.74	0	0	1.48	1.48	0	1.48	0.74	0	0.74	0	0	0	0	0.74	0	0.74	0	0	0	0	0.74	1.48	0.74	0.74	2.22	1.48	0	0.74	0	0	0	0.74	0
GPT3.5 one	5.11	5.84	2.92	3.65	2.92	0.73	0.73	2.19	2.92	0.73	0.73	0	2.92	0	1.46	2.19	0	0.73	1.46	1.46	0	1.46	1.46	0.73	1.46	0.73	0	0	0	0	0.73	0	0	0	0	1.46	0	0	0	0.73	0	0	0.73	0	0	0	0.73	1.46	0
GPT3.5 one	2.24	2.99	2.24	5.97	3.73	0.75	2.24	1.49	2.24	2.24	0.75	1.49	0	2.24	0	0	0	0	1.49	1.49	0.75	0	0	0	0	0	0	0	0.75	0.75	0.75	0.75	0	0	1.49	0	0	0	0	0	0.75	0.75	0	1.49	0	0.75	0.75	2.24	0
GPT3.5 one	0	0.92	2.75	0.92	0	4.59	0.92	1.83	0.92	0.92	0	0.92	0.92	0	0	0	0	0	0.92	0	0	0.92	1.83	0	0	0.92	1.83	0	0	0	0	0	0.92	0	1.83	0	0	0.92	0.92	0	0.92	0	0.92	0	0	1.83	0	0.92	0
GPT3.5 one	4.24	1.69	0	0	2.54	5.93	1.69	4.24	0.85	0.85	0	0.85	0	1.69	1.69	0.85	1.69	0	3.39	1.69	0.85	0.85	1.69	0.85	1.69	0	0.85	0	0.85	0	0	0	0	0.85	2.54	0.85	0.85	0	1.69	0	1.69	0	0	0	0	0	1.69	0	0
GPT3.5 one	3.6	0	3.6	0.9	5.41	5.41	0.9	3.6	1.8	0	0	0.9	1.8	0	0	0	1.8	0.9	0.9	0.9	0	0	2.7	0	0	0	0.9	1.8	0	0	0	0	0	0	3.6	0	0	0.9	0	0	0	1.8	2.7	0	0.9	0.9	0.9	0	0
GPT3.5 one	3.88	3.88	5.43	2.33	3.1	2.33	0	2.33	2.33	0	0	3.1	0.78	0.78	0	1.55	0.78	0	1.55	3.1	0.78	2.33	0	0	0	0	0	0	1.55	0	0	0	0.78	0.78	0	0	0.78	0.78	0	0	0	0.78	0.78	0	0	1.55	0.78	0	0.78
GPT3.5 one	1.55	3.1	4.65	0.78	3.88	2.33	1.55	0	2.33	0.78	0.78	2.33	0.78	1.55	0	1.55	0	0.78	0	0.78	1.55	0.78	0	0	0.78	0.78	0.78	0	0	0	0.78	0.78	0	0.78	0.78	0.78	0	0	0	0	0.78	0	0	0	1.55	0.78	0	1.55	0.78
GPT3.5 one	11.54	3.85	3.08	2.31	1.54	2.31	2.31	4.62	1.54	0	0	1.54	0.77	0	0	0.77	1.54	0	1.54	1.54	0	2.31	0	0	2.31	1.54	0	0	0.77	0.77	0	0	0.77	0.77	2.31	0.77	0	1.54	0.77	0	0	0	0	0	0	0	0.77	0	0
GPT3.5 one	2.92	3.65	1.46	4.38	2.19	2.92	1.46	1.46	1.46	0	0.73	0	0.73	2.19	0.73	0.73	4.38	0	1.46	0.73	0	0	0.73	0.73	0.73	0	0	0	0	0.73	0	0.73	1.46	0.73	0	0	1.46	0.73	0	0	0.73	1.46	1.46	0	0	0	0.73	0	0
GPT3.5 one	3.67	1.83	5.5	1.83	0.92	3.67	5.5	1.83	0.92	0.92	0.92	0	3.67	0.92	0	0	0	0	0.92	0.92	1.83	0.92	1.83	0	0	0	0	0	0	0	0	0.92	0	0	1.83	0	0	0	0.92	0.92	0	0	0	0.92	0	0.92	0	0	0
GPT3.5 one	8.59	3.12	1.56	2.34	3.12	1.56	0.78	0	0.78	0	0	1.56	1.56	0.78	0	1.56	0	0.78	2.34	1.56	0.78	0.78	0.78	0	0	0	0	0	0	0	0	0.78	0	0	0	1.56	0.78	0.78	0	0.78	0	0	0	0	0	0.78	0	0	0
GPT3.5 one	1.71	4.57	1.71	4	1.71	1.14	2.29	3.43	2.29	1.71	4	2.29	0.57	2.86	0.57	1.14	2.86	0.57	1.14	0.57	0	1.14	1.14	0	1.14	0	0.57	0	1.71	0.57	0	0	0	1.14	1.71	0	0	0.57	1.71	0.57	2.29	0	0	0	0	0.57	1.14	0.57	0.57
GPT3.5 one	5.15	1.47	7.35	3.68	2.94	2.94	0	0	0.74	0.74	0	2.94	0.74	0.74	0	0	0.74	0	0.74	3.68	0	1.47	0.74	0	1.47	1.47	0	0	0.74	0.74	0.74	0.74	0.74	0	2.94	0	0.74	1.47	0	0	0	0	0.74	0	0.74	1.47	2.21	0.74	0
GPT3.5 one	0.66	1.32	0.66	3.31	4.64	1.99	1.99	3.31	2.65	0.66	3.97	2.65	0.66	0.66	0.66	1.99	1.32	0.66	0.66	1.32	0	0.66	2.65	0	1.32	0	0	0	0	0	0	0.66	0	0	0	0	0.66	0	0.66	0.66	1.99	0.66	0	0	0	0	0	0.66	0.66
GPT3.5 one	3.85	6.41	5.13	1.92	1.92	2.56	1.28	1.92	1.28	1.92	0	1.28	2.56	0	0.64	1.28	0.64	0.64	0.64	1.28	1.28	0.64	0.64	0.64	1.92	1.28	0	0	1.92	0	1.92	0	0	0.64	0.64	0	0	0.64	0.64	0	0	0	0	0.64	0	0	0	0	0.64
GPT3.5 one	3.68	0	4.41	1.47	1.47	2.94	0.74	2.21	2.94	0	0	0.74	0	2.21	0.74	0	0.74	2.94	2.94	0	0.74	0.74	0	0.74	1.47	0.74	2.21	0.74	0	1.47	0.74	0.74	1.47	0.74	0.74	0.74	0.74	0	1.47	0.74	0	0	0	0	0	0	0	0	0
GPT3.5 one	0	4.65	3.88	2.33	0.78	4.65	2.33	3.1	6.2	1.55	0	2.33	2.33	0	0.78	0.78	0	1.55	0.78	0.78	1.55	0.78	2.33	0	0	2.33	0	0	0	0.78	0	1.55	0	0	0	0	0	0	0	0.78	0	1.55	0	0	0.78	0	0	0	0
GPT3.5 one	5.48	2.74	0	1.37	0	1.37	1.37	1.37	3.42	0.68	0	2.74	0	2.05	0	1.37	4.11	0	1.37	2.74	0	0	0.68	0	0.68	0.68	0	0.68	0	0	2.05	1.37	0	1.37	0	2.05	0	0.68	1.37	0	0.68	0	0.68	0.68	1.37	2.05	0	0	1.37
GPT3.5 one	2.46	1.64	3.28	1.64	1.64	0.82	5.74	0.82	2.46	2.46	0.82	0.82	0.82	0	0.82	0	0.82	2.46	0	0.82	0	1.64	0	0.82	0.82	1.64	0.82	0.82	0.82	0.82	0.82	0.82	0	0	0	0	0	1.64	0.82	0	0.82	0.82	0	0.82	0	0	1.64	0	0
GPT3.5 one	3.45	3.45	2.3	2.87	2.3	1.72	0.57	1.72	2.3	1.72	0	3.45	0.57	2.87	0	1.72	0	0	1.72	1.15	1.15	0	1.15	0	0	0.57	0	0	0	0	0	0	0.57	1.72	1.15	1.72	0.57	0.57	1.15	0	1.15	0.57	0	0	1.15	1.15	0.57	0	0
GPT3.5 one	2.34	3.12	3.91	0.78	3.12	3.91	3.12	2.34	1.56	0	2.34	0.78	3.12	2.34	2.34	0.78	0	0.78	0.78	1.56	0	0	1.56	0	0	0	0	0.78	0	0	0	0	0	0.78	0	0	0.78	0.78	2.34	0	0.78	0	1.56	0.78	0	0	1.56	0	0
GPT3.5 one	0.75	6.77	0.75	3.01	0.75	1.5	0	1.5	3.01	2.26	1.5	1.5	2.26	0.75	0	1.5	3.01	1.5	0	0	0	0	3.76	0.75	1.5	0	0.75	2.26	0.75	0	0	0	0	0	1.5	1.5	0	0	0	0	1.5	0.75	0	0	0	0	0	0	0
GPT3.5 one	2.65	0.88	2.65	0	2.65	1.77	1.77	1.77	4.42	0	1.77	0	0	0	0	1.77	0	1.77	0.88	0	0	0.88	3.54	0.88	0.88	0	0	0	0.88	0	0	0	0	1.77	2.65	0.88	0	0.88	0.88	0	0.88	0	0.88	0	0	1.77	0	0	0.88
GPT3.5 one	3.57	5.95	2.98	8.33	2.38	2.38	0.6	2.38	1.79	1.79	1.19	1.79	0.6	0	0	0.6	0	0.6	1.19	1.19	1.19	0.6	2.98	0	0	0.6	0.6	0.6	0.6	0.6	1.19	0	0	0	0	0	0	0.6	1.79	0.6	0.6	2.38	0	0	0.6	0	0	0	0.6
GPT3.5 one	4.51	4.51	1.5	6.77	1.5	3.76	2.26	1.5	4.51	2.26	0.75	0.75	0	0	0	0.75	0	0.75	0.75	0	0	0.75	1.5	0	0.75	0.75	0.75	1.5	0.75	0	0.75	0	0.75	0	2.26	0	1.5	0	0	0	0.75	0.75	0	0	0	0	0.75	0	1.5
GPT3.5 one	6.98	3.1	4.65	3.1	3.88	2.33	1.55	0.78	1.55	2.33	0	0.78	2.33	1.55	0	0	0.78	0.78	0.78	1.55	0.78	1.55	1.55	1.55	1.55	0	0	0	0	0.78	0.78	0	0	0	0	0.78	0	0.78	0	0	0	1.55	0	0	0.78	1.55	0	0.78	0
GPT3.5 one	3.01	3.61	2.41	1.2	0.6	1.2	3.61	0.6	0.6	1.81	0	0	0.6	0.6	0.6	0.6	0	0	0.6	0	1.81	1.81	0.6	0	0	1.2	0	0	0.6	0	0.6	0.6	0	0.6	1.81	0.6	0	0.6	0.6	0.6	0	0	0	0	0	0	0.6	0	0.6
GPT3.5 one	3.79	2.27	6.82	0.76	0.76	0.76	0.76	1.52	0.76	1.52	0	0.76	0.76	0	0	1.52	0	0	0.76	0	0	2.27	1.52	0.76	0	1.52	0.76	0	0	0	2.27	0	0	0	2.27	0.76	0	0.76	0.76	0	0	0.76	0	0	0.76	0	0.76	0	0
GPT3.5 one	3.47	4.17	3.47	1.39	2.08	2.08	3.47	0	3.47	3.47	0.69	0	0.69	0	0	0	0.69	4.17	1.39	1.39	2.08	0	1.39	0	0	0	0	0.69	0	0	0	0	0	0	1.39	0	2.08	0.69	0	0	0.69	0.69	0	0	0	0	2.08	0.69	1.39
GPT3.5 one	0.75	3.01	4.51	4.51	0.75	4.51	3.01	2.26	2.26	1.5	3.76	0	0	0.75	0.75	0	2.26	0.75	1.5	1.5	0.75	0.75	1.5	1.5	2.26	0	1.5	0	0	0	1.5	0	0	0.75	2.26	0	0	0.75	0	0.75	0.75	0.75	0	0	0	0	0.75	0	0
GPT3.5 one	2.38	2.38	6.55	1.79	2.38	3.57	2.38	0.6	0.6	2.38	0.6	2.38	0.6	1.79	0.6	0.6	0.6	0	1.79	0	1.19	0	0.6	1.19	0	1.19	0	0	0.6	0	0	0	1.19	0.6	1.79	0.6	0.6	0	0.6	0	0	0	0	0	0.6	1.79	0.6	1.19	0
GPT3.5 one	2.22	1.48	3.7	2.22	2.22	4.44	1.48	2.22	0	1.48	0	0	0.74	0	0	0.74	3.7	0	0.74	0	0	0.74	0	0	2.96	0	0	0.74	2.96	0	0	0	0.74	0	1.48	0	0.74	0	0.74	0	0	0	0.74	0	0	0	1.48	0.74	0
GPT3.5 one	2.13	3.55	2.13	1.42	4.26	2.84	1.42	1.42	1.42	1.42	0.71	1.42	0	0	0	1.42	1.42	2.13	3.55	1.42	0	0.71	2.84	0	0.71	0.71	0	0.71	0	0	0	0	0.71	0	0.71	0.71	0	0.71	0.71	0	0.71	0	0	0	0.71	0.71	0	0	0
GPT3.5 one	3.07	4.29	5.52	2.45	4.91	3.07	2.45	1.84	4.29	0.61	1.23	0.61	1.84	0.61	0	1.23	0	1.23	0.61	1.23	0	1.23	0.61	0	1.23	0.61	0	0.61	0.61	0.61	0.61	0.61	1.23	0	0	0.61	0.61	1.23	0	0.61	0.61	0.61	0	0.61	1.84	0	1.23	1.84	0
GPT3.5 one	0.76	1.53	1.53	1.53	2.29	3.05	3.05	3.82	6.11	0	2.29	1.53	3.05	0	0	0.76	0	1.53	0.76	0.76	1.53	0	1.53	0	0	0	0	0.76	1.53	0	0	0	0	0	0.76	0	0	0.76	3.05	0	0	0.76	0	0	0	0	0	0	0
GPT3.5 one	5.92	2.63	5.92	1.32	3.29	2.63	1.32	2.63	1.32	1.32	1.32	0.66	0.66	0	0	1.32	0	0.66	0.66	1.97	0	1.97	3.29	1.32	1.32	0.66	1.32	1.32	0.66	0	0	0	1.97	0	1.97	0.66	1.32	0	0	0	0	0	0	0	0	0	0	0.66	0
GPT3.5 one	1.63	2.44	4.88	2.44	4.88	1.63	0	0.81	1.63	0.81	4.07	0.81	0	2.44	0	0	0	0.81	0.81	1.63	0.81	0	0.81	0	0	0	1.63	0	0	0	1.63	0.81	0	0.81	2.44	0	0.81	0	0	2.44	0	0	1.63	0	0	0	0	0.81	0
GPT3.5 one	3.42	4.11	2.05	6.16	0.68	2.05	1.37	1.37	2.74	0.68	0	0	0.68	1.37	0	0.68	4.11	2.74	2.05	0.68	0.68	0.68	0	1.37	1.37	0	3.42	2.05	0	0.68	0	0	0.68	0	1.37	0.68	0	0	0	0.68	1.37	0	0	0	0	0	0	0.68	0
GPT3.5 one	4.08	4.08	2.04	0.68	6.12	2.72	0.68	2.04	2.04	2.04	2.04	2.04	1.36	1.36	0.68	0.68	0	1.36	0	0	0.68	0	0.68	1.36	0	2.04	0	0	2.04	0	0	0	0.68	0	0	0	0.68	0	0	0.68	0	0.68	0.68	1.36	0	0	0	0	0
GPT3.5 one	4.1	2.46	2.46	0.82	0.82	6.56	1.64	5.74	2.46	2.46	0.82	0	4.1	0	0	0	3.28	0	0	0	1.64	0.82	0.82	0.82	0.82	1.64	0	0.82	0	0	0	0	0.82	0	1.64	0	0.82	0.82	0.82	0	0.82	0.82	0.82	0	0	0	0	0	0
GPT3.5 one	5.59	3.5	3.5	2.8	5.59	0.7	3.5	3.5	2.8	2.1	0	0	0.7	0.7	0	1.4	0	0	0.7	0	0.7	2.8	0	0	0.7	0.7	0	1.4	0	0	0	0	0	0.7	0.7	0.7	0.7	0.7	0	0	0.7	0	0.7	1.4	0.7	0	0.7	0	0.7
GPT3.5 one	6.25	4.38	4.38	3.75	6.88	2.5	0.62	1.25	0.62	1.25	1.25	3.12	3.12	0.62	0	3.75	0.62	0	0.62	1.88	0	0	0.62	0.62	0	0	0	0	0	0	0	0.62	0.62	1.25	0.62	0.62	1.25	1.25	1.25	0	0.62	0	0.62	1.25	0.62	0	0	0	0
GPT3.5 one	1.59	5.56	4.76	1.59	6.35	2.38	3.97	0	1.59	0.79	0.79	1.59	0	1.59	0	1.59	0	1.59	0	0	2.38	0	0.79	0	0	0.79	0.79	0	0	0.79	2.38	0	0	2.38	1.59	0	0	0.79	0	0	0	0.79	1.59	0	0.79	0.79	0	0	0.79
GPT3.5 one	1.74	2.33	4.65	3.49	1.16	2.91	1.74	0.58	2.33	0	1.16	1.16	0	0	0	0.58	0.58	1.16	1.74	1.16	0.58	1.16	0.58	0	0	1.16	1.16	0.58	0	0	0.58	1.74	0	0.58	0	0.58	0.58	0.58	1.16	0.58	1.16	0	0	0	0	1.74	0	0	0.58
GPT3.5 one	2.61	7.84	1.96	2.61	2.61	3.92	1.96	4.58	1.31	0.65	0	1.31	0	0.65	0	1.31	0.65	1.31	0.65	2.61	0.65	0	0	0	0.65	0	1.31	0.65	0	0	0	1.31	0	0	1.96	0	0	0.65	1.96	0.65	1.31	0	0.65	0.65	0	0.65	0.65	1.31	0.65
GPT3.5 one	5.19	2.6	2.6	1.3	3.25	5.19	0.65	2.6	1.95	4.55	1.95	0.65	0	1.3	0	0.65	0	0	1.3	1.95	0	0.65	0.65	0	0.65	0.65	0	0	0.65	0	0	0	0.65	0.65	1.3	0	1.95	0	0	0	0	0.65	0.65	0	1.3	0.65	0	0.65	0
GPT3.5 one	4.8	2.4	1.6	5.6	3.2	4	0.8	2.4	2.4	0.8	4	0.8	2.4	0	0.8	1.6	0.8	0.8	0.8	0.8	1.6	0	0	0	0	1.6	0	0.8	0	0.8	0	0.8	0.8	0.8	0.8	1.6	0	0	1.6	0	0.8	0.8	0	0.8	0	0	0	0	0.8
GPT3.5 one	5.71	1.43	2.86	2.14	2.14	0.71	0	1.43	3.57	0.71	0	2.14	0.71	0	0.71	2.14	1.43	0	0	2.14	1.43	0.71	1.43	0.71	0.71	0	1.43	0	0	0	1.43	1.43	0	1.43	2.14	0.71	0	0.71	1.43	0	1.43	0	0.71	0.71	0.71	0	0.71	0	0
GPT3.5 one	0	1.77	0.88	0.88	2.65	2.65	0.88	1.77	2.65	0.88	0	0	0	3.54	0	0	0	0	0	0.88	0	0	1.77	0	4.42	0.88	0	0.88	0.88	0	0	0	4.42	0	0	1.77	0	0.88	1.77	0	1.77	0.88	0	0	0	1.77	0	0.88	1.77
GPT3.5 one	1.94	3.23	2.58	3.87	1.94	0.65	1.29	1.29	3.23	0	0	0	1.94	1.29	0	0.65	3.23	0.65	1.29	0	1.29	1.94	0.65	0	1.94	0.65	1.29	1.29	0.65	0	0	0	0	0	0	0	0	0.65	0	0.65	0.65	0	0	0	0	0.65	0	0	0
GPT4 zero	5.3	4.64	3.31	3.97	1.99	0.66	1.32	1.99	1.99	2.65	0	0	0.66	0.66	4.64	0	1.32	1.32	1.99	0	2.65	0.66	0.66	0.66	0.66	0.66	0	0	1.99	1.32	0	0	0	1.99	1.32	0	1.99	0	0	0	0.66	0.66	0.66	0	0	1.32	0	0	0.66
GPT4 zero	8.33	3.47	4.17	0.69	3.47	3.47	4.86	3.47	2.78	1.39	0.69	0.69	0.69	1.39	4.17	1.39	2.08	1.39	0.69	1.39	1.39	1.39	0	2.08	2.08	0	0	0.69	0	1.39	0	0.69	1.39	0.69	0	0	0	0	1.39	0	0.69	0.69	0	2.08	0.69	0	0.69	0.69	0
GPT4 zero	2.37	4.73	2.96	3.55	1.78	1.18	2.37	0.59	6.51	2.37	0	1.18	0.59	0.59	4.14	1.78	0.59	2.96	0	0.59	1.78	0.59	0.59	3.55	0	0	1.18	0.59	0	1.18	2.37	0.59	0	1.18	0	0	0	0.59	0	0	0.59	1.18	0	0	0.59	0	0	0	1.78
GPT4 zero	6.12	3.4	4.08	2.72	3.4	2.72	3.4	0.68	2.04	4.76	0	1.36	2.04	0	2.04	1.36	2.04	1.36	0.68	1.36	3.4	0	0	0.68	1.36	0	0.68	0	0	0	0	0	0.68	0.68	0	1.36	0.68	0.68	0.68	0	0.68	0.68	0	1.36	1.36	0.68	0	0	0
GPT4 zero	7.01	3.82	3.82	3.18	5.1	1.91	3.82	1.91	2.55	0.64	1.91	0	1.27	0.64	0	0.64	1.27	0.64	1.27	0.64	3.18	0	1.27	3.18	1.27	0	0	0.64	0	0.64	0	0.64	0.64	1.27	0	0	0.64	0	0.64	0.64	0	0.64	0.64	0.64	0	0.64	0.64	1.91	0
GPT4 zero	7.01	1.91	3.18	2.55	4.46	0.64	5.1	1.27	3.82	0.64	0	0.64	2.55	0.64	1.27	1.91	1.91	0.64	0.64	1.27	2.55	0	1.27	0.64	0	0	0.64	1.27	0	1.91	0	0	0	0.64	0	0	1.27	0	0	0.64	0	2.55	0	0.64	0.64	0	0	1.27	0
GPT4 zero	8	3.33	2	4.67	4	2.67	1.33	2	4	3.33	1.33	1.33	2	0.67	2.67	1.33	1.33	2.67	0.67	0	2	0	2.67	3.33	0	0.67	1.33	0.67	0	2	0	0	0	0.67	0	0	0	0.67	0.67	0.67	0	0.67	0.67	0	0.67	0.67	0	0	0.67
GPT4 zero	1.29	2.58	1.94	2.58	0	3.87	0	1.29	5.16	1.29	1.29	1.29	0	1.94	2.58	0	0	1.94	2.58	0	0.65	0.65	0.65	2.58	0.65	0.65	0.65	0.65	0	0	0	0	3.23	0.65	0	0	0.65	0	0	0.65	0.65	0	0	0.65	0	0.65	0	0	0.65
GPT4 zero	2.61	1.96	3.92	1.96	2.61	1.31	1.96	1.31	0.65	1.96	1.31	0	2.61	4.58	2.61	1.31	0.65	1.31	0	0	0.65	1.31	0	0	0.65	0	1.31	0.65	2.61	1.96	0	0	0	0.65	0.65	0	0.65	0	0	0.65	0	0	0.65	1.96	0.65	0.65	0.65	0.65	0
GPT4 zero	5.43	1.55	2.33	3.1	3.88	1.55	3.1	1.55	4.65	0.78	2.33	1.55	0.78	0	3.88	1.55	0.78	1.55	3.1	0	3.88	0.78	0.78	2.33	0	0	0	0	1.55	1.55	0	0	0	1.55	0.78	0.78	0	0	0	0	0.78	0.78	0	1.55	0	0	0	0	1.55
GPT4 zero	6.25	2.78	4.17	3.47	2.08	0.69	4.86	0.69	2.78	2.08	0.69	0	0.69	0	3.47	0.69	0.69	4.17	0.69	0	1.39	0.69	0	0.69	0	2.08	0	0.69	0	2.08	1.39	2.08	0	1.39	0	0.69	0	0	0	0	0	0	0	0.69	0	0	0	0	0.69
GPT4 zero	4.11	4.11	2.05	2.74	4.79	3.42	2.05	2.05	4.11	1.37	1.37	1.37	0	0.68	1.37	3.42	2.05	1.37	1.37	1.37	1.37	1.37	0.68	2.05	1.37	0.68	0	0	1.37	1.37	0.68	0	0	1.37	0	0	1.37	0	0	0.68	0.68	0.68	0	0.68	0.68	0	0	0	0.68
GPT4 zero	1.27	4.43	2.53	3.8	1.9	3.16	1.9	0	3.8	1.27	0	0	1.27	2.53	1.9	0	1.27	4.43	1.9	0.63	0	0.63	1.27	1.27	0.63	1.27	0	0.63	0	0	1.27	0	0.63	0	0	1.27	1.27	0	0.63	0	0.63	0.63	0	0.63	0.63	0	1.27	0.63	0.63
GPT4 zero	1.43	4.29	2.86	3.57	5	2.86	3.57	2.86	4.29	2.86	0.71	1.43	1.43	0	1.43	2.14	0	2.14	1.43	0	2.14	0.71	0.71	1.43	0	0	0.71	0	0.71	0	0	0.71	2.14	2.14	0	0	0.71	0	0.71	0	0	1.43	0	0.71	0	0	0	0.71	0
GPT4 zero	2.53	3.16	4.43	1.9	3.8	5.06	0.63	1.27	4.43	1.27	0.63	1.27	1.9	1.27	0	3.16	0	0	0.63	0.63	0.63	1.27	0.63	1.27	0.63	0	0.63	0	1.27	0	0.63	0.63	5.7	0.63	0	0	0.63	0	0	0.63	0	3.8	0	0.63	0.63	0	0.63	0	0
GPT4 zero	4.73	0.68	4.05	4.05	0.68	1.35	0.68	0.68	3.38	2.03	1.35	0	0.68	2.7	4.73	0	4.05	0.68	0.68	1.35	1.35	1.35	0	3.38	1.35	0.68	1.35	0	0.68	1.35	0	0.68	0	0	1.35	2.03	0	0	0	0	0.68	0	0.68	0	0	0	0.68	0	0
GPT4 zero	2.88	4.32	2.88	6.47	3.6	2.88	2.88	2.16	2.88	2.16	4.32	0	0.72	2.16	4.32	0.72	0	1.44	1.44	0.72	0.72	0.72	2.16	3.6	0	0	0	0	0	2.16	0	0	0	0	0	0.72	2.16	0	1.44	1.44	0	0	0	0	0.72	0	0	0	0.72
GPT4 zero	4.62	3.85	3.85	3.85	1.54	1.54	2.31	3.85	3.08	0	2.31	0	1.54	2.31	2.31	3.08	0	5.38	1.54	0	0	0	0.77	3.08	0	0	0.77	0	0	0	0	0	0.77	0.77	0	0	0	0	0	0.77	0	0	0	0	0	0.77	0	0	1.54
GPT4 zero	1.56	3.12	1.56	3.91	1.56	0.78	2.34	2.34	0	3.12	1.56	0	0	0	1.56	1.56	0.78	0.78	0.78	1.56	0	0.78	0	0	0.78	0	0	0	0	0.78	0.78	0	0	1.56	0	0.78	0	0	0	0.78	0	0	1.56	0	0.78	0	0	0.78	0.78
GPT4 zero	3.97	1.99	0.66	5.3	1.99	4.64	3.31	0.66	3.31	0.66	0.66	1.99	0	0.66	1.99	0.66	0	0.66	1.32	0	2.65	1.32	0	3.97	0	1.32	0.66	2.65	0.66	0.66	0	0	0	0.66	0	0	0	0.66	0.66	0	0	0	0.66	0	0.66	0	0.66	0.66	0
GPT4 zero	4.12	7.06	1.76	8.82	0	1.18	2.94	1.18	0.59	0.59	2.94	0.59	0	1.18	0.59	0	0.59	1.76	1.18	0.59	1.76	0	0	1.76	0	0.59	1.18	1.18	4.12	1.18	0	0	1.18	2.35	0.59	0	0.59	0	0	0.59	1.18	0.59	0	0.59	0	0	0	0	0.59
GPT4 zero	2.56	4.49	0	2.56	1.92	0.64	1.28	3.21	4.49	0	3.21	0.64	1.28	1.92	1.28	1.28	1.28	3.21	1.28	1.28	1.92	0	0	0.64	0	0.64	2.56	0	0.64	1.92	0	0	0	0.64	1.28	0	0	0	0	0	0	0	1.28	0	0	1.28	0	0	1.28
GPT4 zero	2.3	1.15	2.3	2.3	4.6	4.02	1.15	1.15	1.72	1.15	0	1.72	1.72	1.72	0.57	1.15	1.72	0.57	1.15	0	1.72	0	3.45	1.15	0.57	0	0.57	0.57	1.15	0.57	1.72	0	0	1.15	1.72	0	1.15	0	1.15	1.15	1.72	0.57	0	0.57	0	0	0	0.57	0.57
GPT4 zero	4.86	3.47	4.17	1.39	2.78	1.39	2.08	0	4.17	1.39	0.69	0.69	0.69	1.39	2.78	2.78	0	2.08	0	0.69	0.69	0	0	1.39	0	0	1.39	0.69	0	1.39	0.69	0.69	0.69	1.39	0	1.39	0	0	0	0	0.69	0	0	0.69	0	0	0.69	0.69	2.08
GPT4 zero	2.7	2.7	1.35	4.05	1.35	6.08	2.03	3.38	3.38	0	2.7	1.35	0	2.03	3.38	0	0.68	2.7	2.03	0.68	0.68	1.35	0	0	0.68	2.03	0	0.68	0	0.68	1.35	0	0.68	0.68	0.68	0.68	0	0	0.68	2.7	0.68	0.68	0	0.68	0	0	0	0.68	0.68
GPT4 zero	4.49	2.56	5.13	0.64	4.49	1.92	0	1.28	1.92	1.28	1.28	1.28	1.28	0	1.28	2.56	5.77	1.92	0	0.64	2.56	0	0.64	0.64	1.28	0	2.56	0	0.64	3.21	0	0	1.28	0.64	0	0	0	0	0	0.64	0.64	0	0	5.13	0	0.64	1.28	0.64	0
GPT4 zero	4.35	2.17	4.35	2.17	6.52	2.17	2.9	1.45	1.45	0.72	0.72	2.9	2.9	0.72	1.45	1.45	2.17	0.72	1.45	0	2.17	0	0.72	1.45	0.72	0	0.72	0	0	0	0.72	2.17	2.17	0	0	1.45	0.72	0	0	0.72	1.45	0.72	0.72	0.72	0	0	0.72	0	0
GPT4 zero	2.88	3.6	6.47	2.88	3.6	0.72	1.44	0	2.88	1.44	0.72	0.72	2.16	2.16	2.16	1.44	2.16	1.44	0	2.16	0.72	0	0.72	0	0	0	0	0.72	0.72	2.88	0	0	0.72	0	0.72	0.72	1.44	0	0	0	0	0.72	2.16	0	0	0.72	0	0.72	1.44
GPT4 zero	4.64	3.97	2.65	2.65	6.62	1.32	1.32	3.97	2.65	1.32	2.65	0	1.99	0.66	2.65	0.66	0	2.65	0	0.66	0.66	0	1.32	0.66	0	0.66	0.66	0.66	3.31	1.99	0	0	0.66	0.66	0	0.66	0.66	0	0	1.99	0	1.32	0.66	0	0	0	0.66	0	0
GPT4 zero	4.67	3.33	2	2.67	3.33	1.33	1.33	1.33	1.33	1.33	1.33	0.67	1.33	1.33	0.67	0.67	1.33	2.67	1.33	0	1.33	0	0	0.67	0	0.67	0	2.67	0	0	0.67	1.33	0	0.67	1.33	0	0	0.67	0	0	0	0	1.33	1.33	0.67	0	0	0	0
GPT4 zero	2.84	5.68	5.68	1.7	3.98	5.11	0.57	3.41	1.7	0	1.14	1.14	1.7	0.57	1.14	1.14	3.41	1.7	0.57	0	0.57	0.57	1.7	1.7	0	0.57	0.57	0	1.14	2.84	0	0	0.57	0	0.57	0.57	1.14	0	0.57	1.14	0	1.14	0.57	1.14	0	0	0	0.57	0
GPT4 zero	2.84	4.26	8.51	2.13	3.55	2.13	2.13	1.42	1.42	1.42	3.55	0	2.13	2.13	4.26	0	0	2.84	0	1.42	1.42	0	0	0	1.42	0.71	0	1.42	0	1.42	2.13	0	0.71	0.71	0.71	0	0	0	0.71	0	0	0	0	0.71	1.42	0.71	0	0	0
GPT4 zero	6.94	6.25	2.78	0.69	1.39	2.08	1.39	1.39	2.78	0.69	0.69	0.69	0	2.78	1.39	1.39	0	1.39	0.69	0.69	3.47	0.69	0	0	0	0.69	0	0	0	0	1.39	0	0	0.69	0	0.69	1.39	0	0	2.08	0	0	0.69	1.39	0.69	0	0	0	1.39
GPT4 zero	4.58	2.61	1.96	3.27	2.61	2.61	3.27	0.65	3.27	1.96	0.65	1.31	1.31	2.61	3.27	0	1.96	2.61	1.96	0	1.96	0.65	1.96	1.31	0.65	0	0.65	0.65	0	0.65	1.96	0.65	1.31	0	0.65	1.31	0.65	0	0	0	0.65	1.31	0	0	0	0	0	0	0
GPT4 zero	2.07	2.76	2.76	3.45	1.38	2.76	4.83	0.69	3.45	3.45	3.45	0.69	0.69	0.69	1.38	0.69	1.38	4.83	0.69	0.69	0	0.69	0	0	0.69	0	1.38	1.38	0	0.69	0.69	0	0	0.69	0	0	0.69	0	0	1.38	0	0.69	0	0.69	0.69	0	0	0	0.69
GPT4 zero	4.48	2.99	2.99	4.48	5.22	1.49	0	3.73	0	0.75	2.24	1.49	4.48	3.73	0.75	2.99	0.75	1.49	0.75	0.75	1.49	0	0.75	0.75	0	0.75	0.75	0	0	0.75	1.49	0.75	0.75	0	0.75	0	0.75	0	0	0	0	0	0	0.75	0	0	0	0	0
GPT4 zero	3.68	3.68	4.41	6.62	6.62	1.47	2.21	0.74	4.41	2.21	0.74	0	2.94	3.68	2.21	1.47	0.74	2.21	0.74	0	1.47	1.47	1.47	0.74	0.74	0	0.74	0	0	1.47	2.21	0	0	0	0	0	0.74	0	0	0	0	0.74	0.74	0.74	0	0	0	0	0
GPT4 zero	3.76	6.02	6.02	6.77	3.76	0.75	1.5	0	0.75	1.5	0	0.75	1.5	0	0	3.01	2.26	0.75	0.75	0.75	0.75	0	0	0.75	0	0	2.26	0.75	0	1.5	3.01	0.75	0.75	0	2.26	0	0	0	0	0.75	0	0	0	0.75	0	0	0.75	0	0
GPT4 zero	4.66	3.63	3.11	5.18	2.07	1.55	0.52	2.07	1.04	0.52	3.63	0.52	1.55	1.55	3.11	1.55	0.52	0.52	1.04	0.52	1.55	1.04	0	2.59	0	1.04	1.04	0	0.52	0.52	3.11	1.55	0	1.04	1.04	0	0	0	0.52	0	0	0	0.52	2.07	0	0	1.04	0	0
GPT4 zero	4	3.2	5.6	2.4	2.4	1.6	1.6	2.4	5.6	4	0.8	0	0.8	0.8	1.6	0	1.6	3.2	1.6	0	0	1.6	0	1.6	0	1.6	0.8	0	0	0	0	0.8	0.8	0	0	0	0.8	0	0	0.8	0	0	0.8	0.8	0	0	0	0	1.6
GPT4 zero	7.55	5.66	1.26	1.89	0.63	1.26	3.77	1.26	4.4	1.26	0.63	1.26	0.63	1.26	0	0.63	0	0.63	0.63	0.63	1.89	1.89	0.63	0.63	2.52	0.63	0.63	0.63	0.63	0	0.63	0.63	0	0	0.63	0.63	0	0	0.63	0	0.63	1.26	0.63	0.63	0	0	0.63	0.63	1.89
GPT4 zero	3.8	4.43	2.53	6.96	3.8	0.63	1.27	1.27	4.43	0	1.9	1.9	0.63	1.27	2.53	1.9	0.63	0.63	0.63	0.63	0.63	0.63	0	1.9	0.63	0.63	0	0.63	0	1.27	1.27	1.27	1.27	1.27	0	0	0	0	0.63	0.63	0	1.27	0	0	1.27	1.27	0.63	0.63	0
GPT4 zero	1.81	4.22	4.82	1.81	5.42	3.01	3.01	0	2.41	1.81	1.2	0.6	0	1.2	1.81	1.81	0	0.6	0	0	0	0	1.2	0	0.6	2.41	0.6	0.6	1.81	0.6	0	0	0.6	0.6	0	0	1.81	0.6	1.2	1.2	0	0	2.41	1.81	0	0.6	0	0	0
GPT4 zero	5.67	2.84	4.96	2.13	3.55	2.84	2.84	1.42	4.26	1.42	0	1.42	0.71	2.13	0	0.71	0	0	3.55	0	1.42	0.71	0.71	1.42	0	2.13	0.71	0.71	2.13	2.84	0	0	0	0	1.42	0	0	0.71	0	0	0.71	0	0	0	0	0	0	0	0.71
GPT4 zero	4.62	5.38	3.85	4.62	5.38	3.85	2.31	0.77	3.08	1.54	0.77	1.54	1.54	2.31	3.08	3.08	0	0.77	0.77	0.77	0	0.77	0.77	1.54	1.54	0	1.54	0.77	0	0.77	0	0	2.31	0.77	0	0.77	2.31	0	0	1.54	0	0.77	0	0	0	0	0.77	2.31	1.54
GPT4 zero	7.04	7.75	1.41	3.52	1.41	2.11	3.52	0.7	4.23	0	0.7	2.11	0.7	2.11	3.52	1.41	0	3.52	1.41	0	1.41	1.41	0.7	3.52	2.82	2.11	0	0	0	0	0	0	0.7	0.7	0	1.41	0	0	0	0.7	0	0	0	0.7	0	0.7	0	0	0.7
GPT4 zero	2.99	2.24	5.97	2.99	3.73	0.75	0.75	1.49	1.49	0.75	1.49	0.75	0.75	2.99	0	1.49	0	2.99	0	0.75	1.49	1.49	0	1.49	0	1.49	0	1.49	2.99	0.75	0	0.75	2.24	0.75	0.75	0	2.99	0	0	2.99	0	0.75	0	0	0	0	0.75	0	0.75
GPT4 zero	2.94	5.15	2.21	0.74	1.47	2.21	5.88	2.94	3.68	0	1.47	3.68	0.74	0	1.47	0.74	0	3.68	4.41	0	1.47	0.74	0	2.21	0	0.74	0	0	0.74	0	0.74	0.74	0	0	0.74	0.74	0	0	0	0.74	0	0	0	1.47	0	0	0.74	0	0.74
GPT4 zero	10.27	3.42	4.11	3.42	2.74	0.68	0.68	0.68	4.79	0.68	1.37	0.68	0.68	2.05	2.74	0.68	1.37	2.05	0.68	0.68	0.68	0.68	0	2.74	0	0.68	0.68	0	0	0.68	0.68	0.68	0	0	0	0	0	0	0	0	0	0.68	0	1.37	0	0	0	0	1.37
GPT4 zero	7.01	1.91	2.55	1.27	1.91	1.27	2.55	1.27	2.55	0.64	1.91	0.64	1.91	0.64	2.55	0	0	0.64	0.64	0	2.55	0	1.27	0	0.64	0.64	1.91	0	0.64	0	0.64	1.27	0	0.64	0.64	1.27	0	0	0	0	0.64	1.27	0.64	0	1.91	0	0.64	0	0.64
GPT4 zero	6.63	3.61	4.22	2.41	4.22	1.81	2.41	0.6	0	1.2	1.2	0	0	1.2	1.81	2.41	0.6	1.2	2.41	0.6	2.41	0	0.6	1.81	1.2	2.41	3.01	0	0	0.6	0	0	0	0.6	0	1.81	1.2	0	0	0	0	1.2	1.81	0	0	0	0	0	0
GPT4 zero	5.17	1.72	5.17	3.45	4.31	4.31	0	0	0	1.72	1.72	0	0	2.59	0.86	0	2.59	0	0	0.86	0	1.72	0	1.72	0.86	0	0.86	0	0.86	0.86	0.86	0	1.72	0	0.86	0	0	0	0	2.59	0	0	0	0.86	0.86	0	0	0.86	0
GPT4 zero	4.27	3.42	1.71	4.27	1.71	2.56	0.85	1.71	3.42	2.56	4.27	0.85	0	0	2.56	0	1.71	1.71	1.71	0.85	0	0	0.85	1.71	0.85	0	0.85	0.85	0	0	0.85	0.85	0.85	0	0	0	0	0	0	0.85	0	0	0	0	0	0.85	0	0	0
GPT4 zero	4.32	3.6	2.16	2.88	2.16	1.44	1.44	0.72	2.88	0	0	0	0.72	3.6	1.44	0.72	2.16	0.72	1.44	1.44	0.72	0.72	0.72	0.72	2.88	0.72	0	0	0.72	0.72	0.72	0.72	2.88	0.72	0	0	2.16	0	0	0.72	0	0.72	0	0	0.72	0	0	0	0.72
GPT4 zero	1.49	4.48	2.24	5.22	1.49	1.49	1.49	1.49	4.48	0.75	1.49	2.24	1.49	1.49	0.75	0.75	0	1.49	1.49	0.75	0	0.75	0.75	2.24	1.49	1.49	0	0.75	1.49	0	1.49	0.75	0.75	0	0	0	0	0	0	0	0	0	0.75	0	0	0	0	0	0.75
GPT4 zero	5.17	4.6	3.45	5.17	2.3	2.87	0.57	1.15	1.72	1.15	1.72	0.57	1.72	3.45	2.3	1.15	1.72	1.72	0	1.15	0.57	0.57	0	1.72	0	0	1.15	1.15	1.15	1.72	1.15	0	0	1.15	0	0	0.57	0	0	0	0	0.57	0.57	1.72	0	0	0	0.57	0.57
GPT4 zero	3.36	4.7	5.37	4.03	4.03	0.67	0	0	2.68	3.36	0	2.68	1.34	2.68	1.34	2.01	0.67	0.67	2.01	0.67	1.34	2.01	0	1.34	0.67	0	0	0	0.67	3.36	0.67	0	0	0	0	0.67	0.67	0	0.67	1.34	0	0	0.67	1.34	0	0.67	0.67	0	0
GPT4 zero	6.32	4.6	3.45	5.17	4.02	2.3	1.15	1.72	4.02	1.15	0.57	1.15	1.15	3.45	1.15	1.72	1.15	3.45	1.15	1.72	1.15	0	0	0.57	0.57	1.15	1.72	1.72	0.57	1.72	0	0.57	0.57	1.15	0.57	0.57	0	0	0	0	0.57	0.57	0.57	0.57	0	0.57	0	0.57	1.15
GPT4 zero	4.49	3.85	3.85	3.85	4.49	4.49	0.64	1.92	1.92	1.28	1.28	1.28	1.28	0.64	4.49	1.28	1.92	1.92	0.64	0.64	1.28	1.92	0	1.92	1.28	0	0	1.28	0	1.28	1.92	0	0	1.92	0	0.64	0.64	0	0	1.92	0.64	0	0	0.64	0	0.64	0	0.64	0
GPT4 zero	2.13	3.55	4.26	2.84	2.13	0.71	0	0	3.55	1.42	0.71	0.71	0.71	1.42	1.42	0	0	2.13	0.71	2.13	0.71	1.42	1.42	0	1.42	2.13	1.42	0	0	0	0.71	2.13	0	0	0	0	0	0.71	0	1.42	0	0.71	0	0	0	0.71	0	0	0
GPT4 zero	4.41	6.62	7.35	2.94	1.47	1.47	0	2.94	5.88	0.74	0.74	0	0.74	2.21	1.47	0.74	0	1.47	0	0.74	2.21	0	0	0.74	1.47	1.47	1.47	2.21	0	0	0	1.47	0.74	0	1.47	0	0.74	0	0.74	0	0	0	0	0	0	0	0	0	0
GPT4 zero	4.55	5.19	5.84	1.95	3.9	3.9	0.65	0.65	3.25	1.3	0	1.3	1.3	0.65	3.9	1.95	2.6	0	0	0.65	0.65	0	0	1.95	1.3	0.65	2.6	1.3	1.95	0.65	0.65	0.65	0.65	0.65	0	0.65	2.6	0	0	1.3	0	1.3	0	1.3	1.3	0	0.65	0	0
GPT4 zero	4.64	3.31	3.97	3.97	2.65	1.32	2.65	0.66	4.64	1.32	1.99	0.66	1.32	0.66	1.99	0	1.32	1.99	4.64	0	0.66	0.66	0	1.32	0.66	0.66	0	0.66	0	3.31	0	0	0.66	1.32	0	0.66	0.66	0	0	1.99	0.66	0	1.32	1.99	0.66	0	0.66	0	1.32
GPT4 zero	2.26	6.21	1.13	4.52	1.69	2.26	1.13	2.26	4.52	1.13	1.13	1.69	1.69	1.69	3.39	1.13	2.26	1.13	0.56	0	1.13	0.56	0.56	3.39	0.56	0.56	3.39	0	1.13	0	0.56	0	0	0.56	0.56	0.56	0	0.56	1.69	0	1.13	1.13	0.56	1.13	0	0	0.56	0	0
GPT4 zero	3.66	3.66	2.44	5.49	4.27	3.66	3.05	1.83	3.05	1.22	0.61	0.61	0.61	1.83	3.66	0.61	1.22	2.44	1.22	1.83	0.61	2.44	0	1.22	1.22	1.22	1.83	0	0	0	0.61	0	1.22	0.61	0	0	0.61	0	0	1.22	0.61	0.61	0	0	0.61	1.83	0	0	0
GPT4 zero	3.64	3.03	3.03	2.42	1.82	3.64	2.42	4.24	4.24	1.82	0	2.42	1.21	0	4.24	1.82	2.42	0	0.61	0.61	1.82	1.82	1.82	1.21	0.61	0.61	0.61	0	0.61	1.21	0.61	0	0	0.61	0	0	0	0	0.61	0.61	0	0.61	0	0.61	0.61	0	0	0	0
GPT4 zero	5.26	3.95	3.95	1.32	0.66	0.66	5.92	1.32	1.97	1.97	0.66	0	0	2.63	4.61	0	0	1.97	5.26	0.66	0	0	0	0.66	1.32	1.32	0	0	2.63	0	0	0	0	0.66	0	0.66	1.32	0.66	0	1.32	0	0	0	0	0	0	0	0	0.66
GPT4 zero	2.47	1.85	1.85	0.62	2.47	1.85	4.32	2.47	5.56	2.47	1.23	3.09	0.62	4.32	0	0.62	1.85	1.85	0.62	0.62	0	0	1.23	2.47	1.23	0.62	0.62	0	0	0	0.62	1.23	0.62	0	0	0.62	0	0	0	0	0.62	1.23	0	1.23	0	0	0	0	0
GPT4 zero	4.55	3.9	2.6	3.9	1.95	0.65	2.6	1.3	4.55	3.25	1.3	0.65	0.65	0.65	2.6	1.3	0.65	1.3	2.6	0	1.3	1.95	0	0	0	0.65	0.65	0.65	0.65	1.95	0	0	0	0	0	0.65	0	0.65	0	0	0	0.65	0	0	0	0	0	0	0.65
GPT4 zero	4.91	2.45	1.23	1.84	1.23	3.07	3.07	3.07	3.68	1.84	1.84	1.84	0	1.84	4.29	1.23	2.45	1.84	0	0.61	1.23	0	0	2.45	0.61	1.23	0.61	0.61	0	1.23	0.61	0	1.84	0	0.61	0	0	0.61	0	0	0	0	0.61	0	0.61	0	1.23	0.61	1.84
GPT4 zero	2.67	2.67	2.67	2	3.33	1.33	2.67	2.67	2	2	0.67	1.33	0	2	2	2	0	0.67	0.67	0.67	2.67	0	0.67	0.67	0	0.67	1.33	0	0	0.67	2	0.67	1.33	2	0	0	0	1.33	0	0	0.67	0	0.67	0.67	0	0	0	0.67	0
GPT4 zero	3.38	8.11	8.11	2.03	3.38	2.7	2.7	0.68	3.38	2.7	0	0	1.35	0.68	2.7	2.03	2.7	1.35	0.68	0.68	2.03	0	0.68	2.03	0	0.68	0.68	0.68	0	2.03	0	0.68	0	0.68	0	0	0	0.68	0	0	0.68	1.35	0.68	0.68	0	0	0	0	0.68
GPT4 zero	5.37	2.68	2.01	3.36	2.01	4.03	1.34	1.34	3.36	1.34	1.34	0.67	0	1.34	1.34	2.68	0	2.01	0.67	0	2.68	0.67	0	0.67	0	1.34	2.01	0	1.34	0	0	0	0	1.34	0.67	0	0	0.67	0.67	0	0.67	0	0	2.01	1.34	0	0	0	0.67
GPT4 zero	2.26	2.26	3.01	0.75	3.76	2.26	0	3.76	1.5	3.76	1.5	0.75	0.75	0.75	5.26	1.5	0	1.5	1.5	0	2.26	0.75	0	0.75	0.75	0.75	0	0	2.26	1.5	0.75	0.75	0	0	0	0	0	1.5	0.75	0	0.75	0.75	0	1.5	0	0	0	0	0
GPT4 zero	4.55	2.6	3.9	1.95	2.6	3.25	4.55	1.95	3.9	0.65	3.25	1.3	0.65	0	2.6	0	0	2.6	0.65	0	3.9	0	1.3	0	0	0.65	0.65	0	0	0.65	0	0	1.95	0.65	0.65	0.65	0	0.65	0	1.3	0	0.65	0	1.3	0.65	0	0	0	0.65
GPT4 zero	5.23	2.33	3.49	1.74	3.49	2.33	4.07	1.74	5.81	0.58	1.16	1.74	0.58	1.16	1.74	0.58	0.58	2.91	0	0	1.16	0	1.16	4.65	0.58	0	0	0	0	1.16	0	0	0	0	0	0	0	0.58	0	0.58	0	1.16	0	0.58	0	0	0	0.58	1.16
GPT4 zero	4.41	2.21	2.94	2.94	2.21	2.94	0.74	1.47	2.21	1.47	0	0	1.47	5.15	1.47	0	0	4.41	1.47	1.47	0.74	0	0	1.47	0.74	0.74	2.21	0	2.21	0.74	1.47	0.74	0	0.74	0.74	0	0.74	0	0	1.47	0	1.47	0	0.74	0	0.74	0	0.74	0
GPT4 zero	2.01	4.03	3.36	2.68	2.68	3.36	1.34	2.68	2.01	2.01	0	1.34	1.34	5.37	0	2.68	0.67	2.01	0	0.67	2.68	0.67	0.67	0.67	0	0	0.67	1.34	2.01	1.34	0	0	0.67	1.34	1.34	0	0	1.34	0.67	0.67	0	0.67	0	0.67	0	0	0	1.34	0.67
GPT4 zero	4.05	3.38	1.35	4.05	1.35	2.03	4.73	0	4.73	4.73	1.35	0	0	3.38	2.7	0.68	0	2.03	1.35	0	1.35	0.68	0.68	1.35	1.35	0.68	1.35	0.68	0	0	1.35	0	0	1.35	0	0	1.35	0	0.68	2.03	0.68	0	0.68	0.68	0	0	0	0	0
GPT4 zero	2.91	5.23	5.23	3.49	5.23	4.65	1.16	2.91	4.07	2.91	0.58	0	1.74	0.58	3.49	2.33	0.58	0	0.58	1.16	1.74	0	0	3.49	0	1.16	1.16	0.58	0.58	1.16	1.16	1.16	0	0	0	0	0	0.58	0	0	0.58	0.58	0	1.16	0	0.58	0	0	1.16
GPT4 zero	4.07	4.65	4.07	1.74	1.16	1.74	4.07	1.74	3.49	1.74	1.74	1.16	1.16	4.07	1.74	2.33	0.58	0	0.58	0.58	0	0.58	0	1.16	0.58	1.16	1.74	0	1.74	1.16	0	0.58	0.58	1.16	1.16	0	1.16	1.16	0	0.58	0	0.58	0	1.16	0	0	0.58	0	0.58
GPT4 zero	4.79	2.74	1.37	1.37	2.05	3.42	2.74	2.05	4.79	2.05	2.05	0.68	0.68	4.11	0.68	2.05	1.37	0	0.68	0	1.37	0	1.37	1.37	0	0	0	0	0	0	0	0	0.68	0.68	0	0.68	0	0.68	0.68	0.68	0	0.68	0	1.37	0	0	0	0	0
GPT4 zero	6.06	4.24	1.82	3.64	2.42	4.85	1.82	3.64	1.82	2.42	1.82	1.21	2.42	0.61	1.21	2.42	1.82	0.61	1.21	0.61	0.61	0.61	1.21	2.42	0.61	0	0	0	0	1.21	1.21	0	0.61	1.82	0	0	0	1.21	0	0	0.61	1.21	0	1.82	0	0	0	1.21	0
GPT4 zero	5.15	1.47	2.21	0.74	2.94	5.15	2.94	5.88	2.21	2.21	2.94	0.74	0.74	0	2.94	0.74	0	0	0	0	0.74	0	0	0	0	1.47	0	0	0	0.74	0.74	0.74	0.74	0	0	0.74	1.47	0.74	0	0.74	1.47	0	0	2.21	0	0	0.74	0	2.21
GPT4 zero	6.43	4.29	0.71	0.71	3.57	0.71	2.86	2.86	2.86	0.71	0	0.71	0	2.86	2.14	0.71	4.29	0	1.43	0	0.71	0.71	0	0	0.71	0.71	0	0.71	0.71	0	0	0	0	0.71	0	0	0.71	0.71	0.71	0.71	1.43	1.43	0	1.43	0	0.71	0	0	0
GPT4 zero	6.58	5.26	2.63	0.66	0.66	1.32	1.32	3.29	1.97	1.32	0.66	0.66	1.32	0.66	3.29	0.66	3.29	0	1.32	0	1.32	0	0.66	1.32	0.66	1.32	0	0	0	0	1.32	0	1.32	1.32	0	0	0.66	1.32	0	0.66	0	0	1.32	0.66	0	0.66	0.66	0	1.32
GPT4 zero	8.5	3.92	2.61	1.31	3.92	2.61	2.61	3.27	1.96	1.31	5.23	1.31	0	1.31	0	0.65	0.65	1.96	0.65	0	0.65	1.96	0.65	1.96	1.96	0	1.31	0	0.65	0	1.31	0	0.65	0.65	1.31	0	1.31	0.65	1.31	0.65	0	0	0	0.65	0	0	1.31	0	0
GPT4 zero	3.41	3.41	3.98	1.7	1.7	2.27	1.7	2.84	3.41	1.7	4.55	1.7	0	0.57	2.84	1.7	0	2.27	0.57	0.57	2.84	1.14	1.14	1.7	1.7	0	1.14	0	1.14	1.14	0	0	0	0.57	0	0	0	0.57	0	0	0.57	0	0	1.7	0	0.57	0	0	0
GPT4 zero	0.69	4.14	2.76	1.38	4.14	1.38	1.38	2.07	4.14	3.45	0	0	0	0.69	2.76	0.69	1.38	2.76	0.69	0	1.38	0.69	0	2.07	0	0	0.69	0	0.69	1.38	1.38	0	2.76	1.38	0	0	0	0.69	0	0	0.69	0.69	0	1.38	0	0.69	0	0	0.69
GPT4 zero	4.58	1.53	2.29	3.82	2.29	1.53	0.76	3.05	3.82	1.53	2.29	0.76	3.05	0.76	3.05	0.76	0.76	2.29	1.53	0.76	1.53	0	0.76	0	0.76	0	0	0.76	0	0	0	0.76	0.76	0.76	0	0	0	0.76	0	0	0	1.53	0	0.76	0	0.76	0	0.76	0
GPT4 zero	3.7	2.96	1.48	0.74	3.7	2.96	5.19	2.96	3.7	2.22	1.48	0.74	0	0.74	0.74	0	0	0.74	2.22	0	2.22	0	0	0.74	0	0	0	0	0.74	0	0	1.48	0	0.74	0	0	0.74	0.74	0	0.74	0	0	0	1.48	0	0	0.74	0	0
GPT4 zero	5.71	3.57	4.29	1.43	0.71	3.57	4.29	2.86	2.14	0	2.14	0.71	2.14	2.14	3.57	0.71	0	0.71	0.71	0	2.86	0	0.71	1.43	0	0.71	0	0	0	0.71	1.43	0	0.71	0	0	1.43	0.71	1.43	0	0.71	1.43	0	0	0.71	0	0	0.71	0	1.43
GPT4 zero	2.78	3.33	7.22	3.33	3.33	0.56	3.89	0.56	0.56	1.11	4.44	1.11	1.11	0	3.89	2.22	0	2.22	0.56	1.11	2.78	0.56	0.56	1.67	0.56	0	0.56	0	0	2.22	4.44	0	0.56	0	0.56	0	0	0.56	0.56	0	0.56	0	0	2.78	0	0	0	0.56	0.56
GPT4 zero	3.33	2.5	5	0	5	0.83	3.33	5	1.67	2.5	0.83	1.67	0.83	0.83	2.5	1.67	0	1.67	0.83	0	0.83	0.83	0.83	2.5	0.83	0.83	0.83	0	0.83	0.83	4.17	0.83	0.83	0.83	0	0	0	0.83	0	0	0	0	0.83	0.83	0	0.83	0	0	0
GPT4 zero	3.47	5.56	4.17	2.78	3.47	2.78	0.69	2.08	2.78	1.39	2.78	0.69	1.39	0	2.78	2.08	1.39	1.39	2.08	0.69	3.47	0	0.69	0.69	0	0.69	0	0.69	0.69	1.39	1.39	0.69	0	2.08	0.69	0	0	0.69	0	0	0	1.39	0	1.39	0	0	0	0	0
GPT4 zero	4.1	0.82	0.82	0.82	1.64	0.82	4.1	2.46	3.28	2.46	2.46	0	1.64	0.82	4.1	0	1.64	1.64	2.46	0	1.64	0	0	0.82	0	0	0.82	0	3.28	0	0	0	0	1.64	0	0	0	0.82	0	0	0.82	0	0	0	0.82	0	1.64	0	0.82
GPT4 zero	1.55	4.65	0.78	0.78	1.55	2.33	4.65	1.55	4.65	1.55	1.55	1.55	0	0.78	1.55	0	0	0	3.88	0	1.55	0	1.55	1.55	0	0.78	0	0	0	0.78	0	2.33	0	0.78	0	0.78	0	0.78	0.78	0	0.78	1.55	0	2.33	0	0	0	0	0
GPT4 zero	3.68	4.41	2.21	3.68	2.21	2.94	2.94	2.21	2.21	1.47	3.68	0.74	0	0.74	1.47	0.74	2.94	1.47	2.94	0.74	1.47	0	0	1.47	0.74	0	0	0	3.68	0	1.47	0	0.74	0	2.94	0	0	0.74	0	0	0.74	0	0	0.74	0.74	0	1.47	0	0.74
GPT4 zero	2.7	1.35	2.7	2.03	2.03	1.35	2.03	6.08	4.05	2.7	2.03	0	2.03	0.68	0.68	1.35	0	2.03	2.03	0.68	2.03	1.35	1.35	0	0	1.35	0	0.68	0	0	0	0	2.03	1.35	0	0	0	2.03	0	0	0	0	0	0.68	0	0.68	0.68	0	0.68
GPT4 zero	1.85	6.17	3.7	3.7	2.47	4.32	1.85	3.7	3.09	3.7	3.09	1.85	2.47	1.23	3.09	2.47	0.62	1.85	0	1.23	2.47	0.62	0	1.85	0	0	0	0	0.62	0.62	0.62	0	1.85	0	0	0	0.62	0.62	0	0	0	0	0	0.62	0	0	0.62	0	0.62
GPT4 one	6.33	2.53	2.53	2.53	3.16	1.9	3.8	1.9	2.53	0.63	2.53	0.63	0	0.63	0.63	0.63	1.27	2.53	0.63	0.63	1.27	0.63	1.27	1.9	0	1.27	0	0	0	0.63	0.63	0	0	0	0	0	0.63	0.63	0.63	0	0	0	1.9	1.27	1.27	0.63	0.63	0.63	0.63
GPT4 one	3.55	3.55	2.13	1.42	2.13	3.55	0.71	1.42	2.13	2.84	2.13	0	0	2.13	2.13	0	1.42	0	0	0	0	0.71	0	0	1.42	0.71	1.42	1.42	0.71	0	0.71	0.71	0	0.71	0.71	1.42	0.71	0	0	0	0	0.71	0	0.71	0	0	2.13	0	0
GPT4 one	4.57	1.14	2.86	4	2.29	2.29	3.43	2.86	1.14	1.14	1.14	0.57	1.71	1.14	1.14	0	2.29	1.14	2.29	0	1.14	0.57	0.57	1.71	0.57	0	0	0	1.14	0	0.57	1.14	1.71	1.71	0.57	2.29	0	1.71	0	0	0	0.57	0.57	1.14	0.57	0	0	0	0
GPT4 one	6.77	6.02	2.26	2.26	1.5	3.76	2.26	0.75	2.26	0	2.26	0.75	0	0	0	1.5	1.5	0.75	0	0	0	0	2.26	1.5	0	1.5	0	0	0	3.01	0	0	0.75	0.75	0.75	0.75	0	0.75	0.75	0	0	0	0	0	0	1.5	0.75	0	0
GPT4 one	4.32	5.76	2.16	2.16	2.16	1.44	1.44	0.72	1.44	0.72	2.16	2.16	0.72	0	0.72	2.16	1.44	0	0	0	0	0	1.44	0	0	0	0	0	0	0	0	0	0	0.72	0	0	0	0.72	0.72	0	0	0.72	0	0	0.72	1.44	0	0.72	0.72
GPT4 one	6.13	6.13	1.84	4.91	1.84	3.07	1.84	1.23	3.68	1.23	0.61	0.61	0	1.23	2.45	0	0	0	0.61	0	0	1.23	0	1.84	0.61	0.61	0.61	0.61	0	0	0.61	0	0	0	0	0	0.61	0.61	0	0.61	0.61	0	0	0	0	0	0	0	1.23
GPT4 one	5.67	4.96	2.84	2.13	2.13	3.55	2.13	2.13	1.42	2.84	1.42	0.71	0	0.71	3.55	0.71	0	2.13	2.13	0	3.55	0	0	0.71	1.42	0.71	0	0	0	0.71	1.42	0	0	0	0.71	0	0.71	0	0	0	0.71	0	0	1.42	0	0.71	0	0	0
GPT4 one	2.01	3.36	2.68	3.36	1.34	2.68	1.34	2.68	0.67	1.34	2.68	1.34	0	0	0.67	0.67	0	0	0.67	0	2.01	0.67	1.34	0	0	1.34	1.34	1.34	0.67	1.34	0.67	0.67	1.34	0.67	1.34	0	0	0.67	0	0.67	1.34	0.67	0	0	0.67	0	0	0	0.67
GPT4 one	7.14	0.79	1.59	3.97	4.76	0.79	1.59	2.38	1.59	2.38	1.59	2.38	0.79	0	0	0	0	0.79	1.59	0	0.79	0.79	0.79	1.59	0	1.59	0	0	0	0	0.79	0	0.79	0	0	0	0	0	0	0.79	0	0	0	0.79	0	0	0	0	0
GPT4 one	4	3.2	0.8	0	1.6	0.8	3.2	0.8	2.4	0.8	2.4	0	0	0	0	0.8	4	0.8	1.6	0	2.4	0	2.4	0	0	2.4	0	1.6	0	0	0	0	0	0	0	1.6	0	0	0	0	0	0	0.8	0	0	0.8	0	0	0.8
GPT4 one	1.59	0.79	1.59	3.97	2.38	2.38	3.17	1.59	3.17	1.59	0.79	0	0.79	1.59	0	0	0	0	1.59	1.59	0	1.59	3.17	0	0.79	0.79	0.79	0	0.79	0	2.38	0	0.79	0.79	0.79	0	0	0.79	0.79	1.59	0.79	0	1.59	0.79	0	0.79	0.79	0	0
GPT4 one	6.98	2.33	2.33	2.33	3.88	0	3.1	2.33	0.78	3.1	1.55	1.55	2.33	0	0	0.78	0.78	0.78	0.78	0	0.78	0	0.78	0	0	0.78	0	0	0	0	0	0	0.78	0	0	0	0.78	0	0.78	0	0.78	0	0	0	0	0.78	0.78	0.78	0
GPT4 one	4.23	4.23	5.63	1.41	3.52	6.34	2.82	2.11	0	2.11	1.41	1.41	0.7	2.82	1.41	1.41	1.41	0.7	0	0	0.7	0	1.41	0	0.7	0	0	0.7	0.7	0	0	0	0	0	0	1.41	0	0.7	0.7	0	0.7	0	1.41	0.7	0	0.7	0	0.7	0
GPT4 one	3.48	2.61	0.87	1.74	2.61	2.61	3.48	1.74	1.74	0.87	0.87	0	0.87	0	1.74	1.74	0.87	0.87	0.87	0.87	1.74	0.87	1.74	0.87	0	0.87	0	0	0	0	0.87	1.74	1.74	0.87	0	0	0	0	1.74	0	0.87	0.87	0.87	1.74	0	0	0	0.87	0
GPT4 one	2.7	2.7	4.05	2.03	0	3.38	2.7	2.7	0.68	0.68	2.7	2.7	0	1.35	0	0.68	0	0	2.7	0	0.68	1.35	1.35	1.35	0.68	0	0	0	0.68	0	0.68	0.68	0.68	0	0	0.68	0.68	0	0	0	0	0	0	0	0	0	0	0	0
GPT4 one	4.11	2.05	1.37	2.74	2.05	2.74	2.05	2.05	1.37	1.37	4.11	0	0	0.68	0	0	4.79	1.37	0	0	1.37	0.68	0.68	1.37	0	0.68	0	0	1.37	0	0	0	0	0	1.37	0.68	0	0	0.68	0	0.68	0	0	0	0	1.37	0	0	0.68
GPT4 one	3.25	3.25	1.3	1.95	0.65	3.25	1.95	3.25	1.95	1.3	0	0	0	1.3	1.3	0.65	2.6	0	3.25	0	0	1.3	0.65	0.65	1.95	0	0	0	0	0	0	0.65	0	0	0	0.65	0	0.65	0.65	1.3	0	0	0	0	0	0	0	0	0
GPT4 one	4.26	4.96	1.42	4.26	1.42	4.96	0.71	0.71	2.13	1.42	4.26	0	0	2.13	0	1.42	0	0.71	0	0.71	0	0.71	0.71	0	0.71	0	1.42	0.71	0.71	0.71	0.71	0.71	1.42	0.71	0.71	0	0	0	0	0.71	0	0	0	0	0	0.71	0	0	0
GPT4 one	2.63	2.63	2.63	4.61	5.26	1.97	0.66	3.95	3.95	1.97	2.63	1.32	0.66	1.32	3.95	0.66	0.66	0.66	0	1.32	0	0	0	0	0	0.66	0.66	1.32	0	0.66	0	1.97	1.97	0.66	0	0	0	0.66	0	0.66	0.66	0	0	1.32	0	0	0.66	0	0
GPT4 one	5.59	2.1	2.1	4.2	1.4	3.5	0	4.2	0	0	1.4	1.4	0	0	1.4	0	0.7	2.1	2.1	0	2.8	0	1.4	2.8	0	0	0	1.4	0	2.1	0	1.4	0.7	0.7	0.7	0	0	0.7	0.7	0	0	0	0	0	0.7	0.7	2.1	0	0
GPT4 one	5.97	3.73	4.48	2.99	1.49	2.99	0.75	0	0	1.49	1.49	0.75	0	2.24	1.49	0	0	2.24	0.75	1.49	1.49	0.75	0	1.49	0	0.75	0	0.75	0	0	0	0	0	0	0	0.75	0	0	0	0	0	0	0.75	0	1.49	0	0	0.75	0
GPT4 one	5.41	1.8	0.9	0	0.9	0.9	1.8	6.31	0	0.9	0	0.9	0	0	0.9	0	8.11	0.9	0	0	1.8	0.9	0.9	0	0.9	0	0.9	0.9	0	0.9	0	0	0	0	0	0	0	0	0	0	0	0	0	0	0	0.9	0	0.9	0
GPT4 one	9.32	0.85	4.24	1.69	3.39	2.54	1.69	2.54	0	0	0.85	0.85	0	0	0	0	0.85	0.85	0.85	0.85	0	2.54	0.85	0	0.85	0.85	0.85	0.85	0	0	0	0	0	0	0	0	0	0	0	0	0	0.85	0	0	0	0	0	0	0.85
GPT4 one	8.4	2.29	3.05	3.05	1.53	1.53	1.53	2.29	0	0.76	0.76	0.76	0	0.76	4.58	0	0	1.53	1.53	0	2.29	0	0.76	1.53	0	1.53	0	0.76	0.76	1.53	0	0	0	0.76	0	1.53	0	0.76	0	0	0	0	0	0	0	0.76	0	0	0
GPT4 one	1.65	3.31	4.13	1.65	4.96	1.65	1.65	2.48	0	0.83	1.65	0	0	1.65	0	1.65	0	1.65	1.65	0.83	0.83	0.83	0	0	0.83	2.48	0	0	1.65	0	2.48	0	0	0	0	0	0	0	0.83	0	0.83	0	0	0	0	0	0	0	0
GPT4 one	9.52	3.97	0.79	3.17	0	2.38	4.76	3.17	4.76	1.59	1.59	0	0	0	2.38	0	0	2.38	1.59	0	0	0	0.79	3.17	0	0	0	0	0.79	0	0	0	0	0	0	0	0	0.79	1.59	0	0.79	0	0	1.59	0	0	0	0	0
GPT4 one	12	3.2	4.8	1.6	0.8	0	1.6	2.4	0	0.8	2.4	1.6	0	0.8	0.8	0	0	0	1.6	0	0	0.8	0	0.8	0.8	0	0	0.8	0	0	0	0.8	1.6	0	2.4	0	0	0.8	0	0	0	0.8	0.8	1.6	0.8	0	0	1.6	0
GPT4 one	7.14	0.79	2.38	1.59	1.59	2.38	7.14	0.79	1.59	2.38	0	0.79	0	0.79	3.97	0	0.79	0	3.17	0	1.59	0.79	0	0.79	0	0.79	0.79	0	0.79	0	0	0.79	0	0.79	0	0	0.79	0.79	1.59	1.59	0.79	0	0.79	0	0	0	0.79	0	0
GPT4 one	5.8	1.45	1.45	4.35	0.72	1.45	1.45	2.17	2.17	0.72	2.17	0.72	0	1.45	0.72	0	0.72	0	2.9	0	0.72	0.72	0	0.72	0.72	1.45	0	0.72	1.45	0	0	0.72	0	0.72	0.72	0	0	0	0.72	0	0	0	0	0	0.72	0	0	0	0
GPT4 one	7.78	1.67	2.22	2.22	0	2.78	1.67	5	1.11	0.56	1.11	0.56	0.56	0.56	0.56	0.56	0.56	1.67	2.78	0.56	0	0.56	2.22	0	0.56	1.11	1.67	0.56	0	0	3.33	0.56	0	0	0.56	1.11	0	0	1.11	0	0.56	0	0.56	0	0	0	0.56	0	0.56
GPT4 one	7.1	4.52	1.94	3.87	1.94	3.87	1.94	1.94	3.23	1.29	4.52	1.29	0	0.65	3.87	1.29	0	0	1.29	0.65	1.94	0	0	2.58	0	0.65	1.29	0	1.29	0	0.65	0	0.65	0	0.65	0	0	0.65	1.29	0	1.29	0	0	0	0	0	0	0.65	0
GPT4 one	4.73	4.05	4.05	2.03	1.35	2.03	0.68	2.03	0	0	2.03	2.03	0	2.03	2.7	0.68	0.68	2.03	0.68	0.68	0.68	0.68	0	2.7	0	0.68	1.35	0	0.68	0	0.68	0	0	0	0	0	0	0	0	0	0	0.68	0	0	0.68	0	0	0	0
GPT4 one	5.84	3.25	3.25	1.95	3.9	4.55	0.65	1.3	0.65	2.6	2.6	0.65	0	2.6	0	1.95	1.3	1.95	1.95	0	0.65	1.95	0.65	0	0.65	3.25	0	0.65	1.3	0.65	1.3	0	0.65	0	1.3	0	0	0.65	0	1.3	1.3	0	0	0	0	0.65	1.3	0.65	0
GPT4 one	2.8	4.2	2.1	4.9	2.1	3.5	0	0.7	0	1.4	1.4	0.7	0	1.4	2.1	2.8	0.7	0.7	1.4	0	2.1	0	1.4	2.1	0	0.7	0	2.8	0.7	0	1.4	0.7	0	0.7	0	0	0	0	0	0	0.7	0	0	0	0	0	0	0	0
GPT4 one	11.56	4.08	5.44	1.36	2.04	0.68	3.4	0.68	0.68	1.36	0	1.36	0	1.36	1.36	0.68	0.68	4.76	1.36	0.68	1.36	0.68	0	0.68	0	1.36	0.68	0	0.68	1.36	0.68	0	0	0	0.68	0	0.68	0	1.36	0	0	0	0	1.36	0.68	1.36	0	0	0
GPT4 one	2.86	2.14	0.71	0.71	3.57	2.14	4.29	3.57	0	2.86	3.57	0	0	0.71	2.14	1.43	0.71	1.43	1.43	0	0.71	0	1.43	0.71	0	0	0.71	0	0.71	0.71	1.43	0	1.43	0.71	0	0	0	1.43	0.71	0	0	0	0	0	0	0	0	0.71	0
GPT4 one	7.04	4.23	1.41	6.34	0.7	2.82	0.7	2.82	1.41	1.41	1.41	2.11	0	3.52	2.11	0.7	0	0.7	0.7	0	0	4.23	2.11	2.82	0	0	0.7	0	0	0	1.41	0	1.41	1.41	0.7	0	0	0.7	0.7	0.7	0	0.7	0.7	2.11	0.7	0	0	0	0
GPT4 one	5.88	2.21	3.68	4.41	2.21	2.21	0.74	1.47	0	0	0	2.21	0	0	2.21	0	2.21	0.74	0	1.47	0.74	2.21	0	0.74	0	1.47	2.21	0	0	1.47	2.21	1.47	0.74	0	0.74	0	0	0.74	0	0.74	0	0	0.74	0	0	0	1.47	0	0
GPT4 one	5.95	6.55	3.57	5.95	1.19	2.38	2.38	0.6	1.79	1.19	1.79	1.79	0.6	0	1.79	0.6	2.38	1.19	0	0	1.19	1.79	0	2.38	0	0.6	0	0	0	1.79	0.6	0.6	0	0	0.6	0	0	0	0	0	0	0	1.19	0.6	1.19	0	0.6	0	0
GPT4 one	4.26	3.55	4.26	3.55	0.71	2.84	2.84	2.84	1.42	2.13	2.13	0	0.71	1.42	1.42	0.71	2.13	0.71	0.71	0.71	0.71	0	0.71	0.71	0.71	0.71	0.71	1.42	2.13	1.42	0.71	0	0	0	0	0	0	0	0.71	0	0.71	0	0	0.71	0	0	0	0.71	0
GPT4 one	5.88	2.52	2.52	0	0.84	2.52	0	5.04	0	2.52	1.68	1.68	0	2.52	0	1.68	1.68	0.84	1.68	1.68	1.68	1.68	1.68	0	0.84	0.84	1.68	0	0	0	0.84	1.68	0	0	0.84	0	0.84	0.84	0.84	0	0	0	0	0.84	0	0	0	0	0
GPT4 one	3.68	4.91	6.75	1.84	1.84	1.84	1.84	0.61	0	1.23	0	0	0	2.45	2.45	2.45	1.23	1.23	1.84	0	0	1.84	1.84	0.61	1.23	0.61	0.61	0	1.84	1.23	0	1.23	0.61	1.23	0	0	0.61	0.61	0	0	1.23	0	1.23	0	0	0.61	0	0.61	0
GPT4 one	5.51	3.94	2.36	3.94	1.57	3.15	3.94	0.79	1.57	1.57	1.57	0	0	0.79	1.57	0	0.79	0	0	2.36	0.79	0.79	0	0.79	0	0	0	0.79	0	0.79	0.79	0	2.36	0.79	2.36	0.79	0	0.79	0	1.57	0.79	0.79	0	0	0	0	0	0.79	0.79
GPT4 one	2.99	4.48	2.99	1.49	0	0.75	0.75	2.24	0	0.75	4.48	1.49	0	2.24	0	0.75	0.75	0.75	0.75	0	0.75	0.75	0	1.49	1.49	0.75	0.75	0	1.49	0	0	0	0	0.75	0	0.75	0.75	0.75	0	0	0.75	0	0	0	0	0	0	0.75	0
GPT4 one	7.58	1.52	5.3	3.03	3.03	1.52	4.55	0	0	0	0	0.76	0	0	3.03	0	1.52	0	2.27	0	2.27	0.76	0	0.76	0	0	0.76	0	0	0.76	0	0	0.76	0	0	0	0	0.76	0	0	0	0.76	0	0	0.76	0.76	0	0.76	0.76
GPT4 one	3.23	3.23	1.61	1.61	2.42	1.61	2.42	1.61	0.81	0	1.61	1.61	1.61	0	0.81	0.81	0.81	0.81	0	1.61	1.61	0	1.61	2.42	0	1.61	0.81	0.81	0.81	0	0	0	0	0	0.81	0	0	0.81	0	0	0	0.81	0	0	0	0	0.81	0	0
GPT4 one	1.5	1.5	4.51	2.26	2.26	2.26	1.5	2.26	0	0.75	3.76	0	0	0.75	3.01	2.26	0	0.75	1.5	0.75	2.26	0	0.75	0	0	0.75	0	0.75	0	0	0	1.5	0	0.75	0	0.75	0.75	0.75	0	0	0	0.75	0	0	0	1.5	0	0.75	0
GPT4 one	12	4.8	4.8	4	1.6	1.6	0	1.6	0	0.8	0.8	0	1.6	0	2.4	3.2	0	0.8	1.6	0.8	0	2.4	0.8	0.8	0.8	1.6	0.8	0	0	1.6	0.8	0.8	4	0	0	0	0	0.8	0	0	0	0	0	2.4	0	0	0	0.8	0
GPT4 one	3.23	3.23	0.65	2.58	1.29	1.94	4.52	0.65	0.65	0	3.23	0	0	1.29	1.94	0	0.65	2.58	0.65	0	1.29	1.29	0	2.58	0	0	0	0.65	0	0.65	0	0	0	0	1.29	0	0	0.65	0.65	0	0	0	1.29	0.65	0.65	0	0	0	0
GPT4 one	3.59	1.8	1.2	5.39	3.59	0.6	6.59	0.6	3.59	1.2	4.19	0	0	0.6	1.2	1.2	0.6	1.2	1.2	0.6	2.99	2.4	0.6	0	0.6	1.2	0	0	0	0.6	0	0	0	0.6	0	1.2	0	0	0.6	0	0	0.6	0.6	0.6	0	0	0	0	0.6
GPT4 one	7.84	3.92	5.88	1.31	1.31	1.31	1.31	1.31	2.61	0	2.61	0.65	0.65	1.96	1.31	0	1.31	0	0.65	0.65	1.31	0.65	0.65	0.65	0.65	0.65	1.31	0	0.65	0.65	1.31	0	0.65	0.65	0.65	0	0.65	0	0.65	0	0	0	0.65	0.65	1.31	0	0.65	0	0
GPT4 one	5.52	1.38	4.14	2.07	4.14	6.21	2.07	2.07	1.38	2.07	2.07	2.07	0.69	2.76	0.69	0	2.07	0	2.07	0	0	0	0	0	0	0	0	0	2.76	0	0	0	0.69	0	1.38	0.69	0	0.69	0.69	0	0	0	0	1.38	0	0	0	0	0
GPT4 one	1.77	0.88	2.65	0.88	0.88	7.08	5.31	0	0	1.77	0.88	0.88	0.88	0.88	0.88	0	0	0.88	0.88	0	0.88	0	0.88	0	0.88	0	0.88	0	0	0	0	0.88	0.88	0	0.88	0	0	0	0.88	0	0	0	0.88	0	0	0	0.88	0.88	0
GPT4 one	5.38	1.54	3.08	0	1.54	5.38	0.77	4.62	1.54	1.54	3.08	1.54	0	3.85	0.77	0.77	1.54	0	0	0.77	0	0.77	0	0.77	0	0	0	0	0	0	1.54	0	0.77	1.54	0.77	1.54	0	0.77	0.77	0.77	0	0	0	0	0	0	0.77	0	0.77
GPT4 one	3.36	3.36	0.84	2.52	2.52	4.2	3.36	3.36	0.84	0	2.52	0	0	0.84	0	0	2.52	0	0.84	0	0.84	0.84	0	1.68	1.68	0.84	0	0.84	0	0	0	0.84	0	0	1.68	0	0	0	0.84	0	0	0	0.84	0.84	0	0.84	0	0	0
GPT4 one	3.42	2.74	3.42	2.74	1.37	0.68	2.05	1.37	2.05	1.37	0	1.37	0.68	1.37	0.68	0.68	0.68	0.68	1.37	2.74	0	0	0.68	0	0	0.68	0.68	0	0.68	0.68	0.68	0	0	0	0	0	0	0	0	0	0	0	0.68	0	0.68	0	1.37	0	0
GPT4 one	2.72	2.72	4.76	3.4	2.72	1.36	1.36	1.36	1.36	0	1.36	0.68	0	1.36	1.36	0.68	0	0.68	2.72	0	0.68	0.68	1.36	0.68	0.68	1.36	0	0	0	0	0.68	0	0	0.68	0	0	1.36	0	0.68	0.68	0	0	0	0	0	0	0	0.68	0.68
GPT4 one	5.71	2.14	1.43	0	0	0.71	1.43	2.86	0	0.71	0.71	2.14	0.71	0	1.43	0	4.29	1.43	2.86	0	0	3.57	1.43	0	1.43	2.14	0	0	0	0	0.71	0	0.71	0	5	0	0	0	0	0	0.71	0	0.71	0	0	0	0	0	0
GPT4 one	4.11	2.05	3.42	1.37	3.42	2.74	0.68	2.05	1.37	2.74	1.37	0	0	0.68	2.74	0.68	0	0.68	0	0.68	0	0.68	2.74	0	0	2.74	2.74	0	1.37	0	0.68	0	0	0	1.37	0	0	0.68	0.68	0	1.37	0.68	0	0	0	0.68	0	0	1.37
GPT4 one	2.96	2.22	4.44	0.74	0	2.96	4.44	2.22	2.22	2.22	0	3.7	0	0	2.96	0	0.74	1.48	0.74	0	0.74	0.74	0	0.74	0	0	0	0.74	0	0	0.74	0.74	0.74	0	0.74	1.48	0	0	0	0	0.74	1.48	0	0	0	0	0.74	0	0
GPT4 one	8.72	1.34	3.36	1.34	2.68	2.01	3.36	1.34	1.34	1.34	0	0.67	0.67	0.67	0	0	0	0.67	2.01	0	2.01	0	0.67	1.34	0.67	1.34	0.67	0	0	0	0	0.67	0	0	0	3.36	0.67	0	1.34	0	0	0	0	0	0.67	0	2.01	0	0
GPT4 one	1.32	5.96	0.66	4.64	1.99	1.99	1.99	2.65	2.65	0.66	1.32	1.32	0.66	1.99	1.99	0.66	0	0	1.32	0	0	1.32	1.32	0.66	1.32	1.32	1.99	0	0.66	0.66	0	0	0	0.66	0.66	0.66	0	0	1.99	0	0.66	0.66	0	0	0	0	0	0	0
GPT4 one	7.56	2.52	3.36	4.2	2.52	0	0.84	0.84	2.52	2.52	0.84	0	1.68	1.68	0.84	0	0	1.68	1.68	0.84	0.84	0	1.68	0.84	0	0	3.36	0.84	1.68	0	0	0	0.84	0	0	0	0	0.84	0	0	0	0	0.84	0.84	0.84	0	0.84	0	0.84
GPT4 one	4.05	2.7	1.35	1.35	2.7	2.7	2.7	2.7	2.7	1.35	2.7	4.05	0	5.41	0	1.35	0.68	1.35	3.38	0	0	0.68	1.35	2.03	0.68	0	0	0	0.68	0	0	0	0	0.68	0	0	0.68	0	0	0	0.68	2.03	0	0.68	0.68	1.35	0	1.35	1.35
GPT4 one	1.7	5.68	5.68	2.84	0	3.98	2.84	0.57	0	1.7	1.14	3.41	0	1.7	2.84	1.7	0	0	1.7	1.14	1.7	0.57	0	1.7	0	0.57	0	0	0.57	0.57	0	1.7	0	0.57	0	0	0	0	1.7	0	1.7	0	0	0	1.14	0.57	0	0	1.14
GPT4 one	3.07	1.84	3.07	0.61	1.23	4.91	1.23	2.45	0	3.68	3.68	1.23	0.61	0.61	6.75	0.61	1.23	1.23	2.45	1.23	1.84	0.61	0.61	3.07	0	1.84	0.61	0	0	0	0	0	0.61	0	1.23	0	0	0	0	0	0	0	0.61	0.61	0.61	0	0	0	0
GPT4 one	4	1.6	1.6	0	0.8	2.4	2.4	1.6	0	0	2.4	0.8	0	0.8	1.6	0	0	1.6	0	0.8	0.8	0	1.6	0	0.8	0	0.8	0.8	0	0.8	2.4	0.8	0.8	0.8	0	2.4	0	0	0	0	0	0	0	0	0	0	0	0.8	0
GPT4 one	6.63	4.42	2.21	3.87	2.76	1.1	1.66	1.66	2.21	1.66	2.21	1.66	0	2.21	1.1	1.1	0	0.55	1.66	0	1.1	2.21	1.66	0	0	0.55	0.55	0	0.55	0.55	0	0.55	0	0	0	0.55	0	1.1	0.55	0.55	0	0	0	0.55	0.55	0	0	1.1	2.21
GPT4 one	0.88	4.42	5.31	0.88	0.88	1.77	3.54	0.88	2.65	1.77	0	1.77	0	0	1.77	0	0	1.77	3.54	0	0.88	0.88	0.88	0.88	0	0	1.77	0	1.77	0	0	0	0	0	0.88	0.88	0.88	0.88	0.88	0	0	0	0.88	0	0	0	0	0	0
GPT4 one	5.06	1.9	1.27	1.9	0.63	0.63	3.8	2.53	1.27	0.63	1.9	1.9	0	0.63	0	0	1.27	0	1.27	0.63	0.63	1.9	0.63	0	0	0.63	0	0	0	0	0	0	0	0.63	0.63	1.27	0	0	0	0.63	0	0	0	0	0.63	0.63	0.63	0	0.63
GPT4 one	2.41	1.81	1.81	1.81	1.2	1.81	3.01	3.01	2.41	0	1.2	0.6	1.81	1.2	0.6	2.41	0.6	1.81	0	0	3.61	0.6	0	0.6	0	0	0	1.2	0	0.6	0	0.6	0	0.6	0.6	0	0	0.6	3.01	0	0	0	0	0	0.6	0	0	0	0
GPT4 one	2.7	3.38	0.68	2.03	0	3.38	0.68	4.05	1.35	3.38	0.68	0.68	1.35	2.7	4.05	0	3.38	0	0.68	0	2.03	0.68	0.68	3.38	0	0	2.03	0.68	0	0	0	0.68	0	0.68	2.03	2.03	0	0.68	0	0.68	0	0.68	0	0	0	0	0.68	0.68	0
GPT4 one	5.36	0	5.36	0	1.79	1.79	0.89	2.68	0	0.89	2.68	0	0	0	0.89	0.89	0.89	0.89	1.79	0	0	0	0.89	0	1.79	0	0	0	0	0	0	0	0.89	0	0	0	0	0	0.89	0	0.89	0.89	0	0	0.89	0.89	0	0.89	0.89
GPT4 one	10.53	2.26	3.01	6.77	0.75	0	1.5	2.26	2.26	0	0	1.5	0	0	0	0	0	0.75	0.75	0.75	0.75	0	2.26	1.5	0	1.5	0.75	0	0.75	0	0.75	1.5	0.75	0	0	0.75	1.5	0	0.75	0	1.5	0	0	0	0.75	0	0	0	0
GPT4 one	3.33	1.67	3.33	1.67	0.83	1.67	2.5	2.5	0	0.83	4.17	0	0.83	0	0	0	0	0.83	1.67	0.83	0	0.83	0.83	0	0	0.83	1.67	0.83	2.5	0.83	0.83	0	0	0.83	0	0	0	0	0	0	0.83	0	0	0.83	0	0	0.83	0	0
GPT4 one	12.31	2.31	3.85	3.08	2.31	3.08	0.77	2.31	0	0.77	2.31	0.77	0	0	1.54	0	2.31	0.77	2.31	0	0	2.31	0	1.54	0.77	1.54	0	0.77	0	0.77	0.77	0	0	0	0	0	0	0.77	0.77	0	0	0	0.77	0	0	0.77	0	0	0
GPT4 one	6.67	2.67	4.67	2.67	1.33	0	4.67	0.67	1.33	0.67	0.67	1.33	0	3.33	2	0.67	0	0.67	4	0	0	2.67	0	0.67	0	1.33	0	0.67	0	0	2	0	0	0	2.67	0.67	0	0.67	0.67	0.67	0	0.67	0	0	0	0	0.67	0	0.67
GPT4 one	4.57	2.29	4	0.57	0.57	1.14	1.71	3.43	0	1.14	1.14	0.57	1.14	2.86	1.14	0	0	0.57	2.86	0	0	1.71	1.14	0.57	0	1.71	0	0	0.57	0.57	1.14	0.57	0	0	2.29	0.57	0	0	2.29	0	0	0	0	0	0.57	0	0	0	0
GPT4 one	3.7	2.96	2.96	1.48	0	4.44	0.74	4.44	4.44	1.48	0.74	2.22	0	1.48	3.7	0	0	2.22	2.22	1.48	2.22	0	0.74	0.74	0	0	0.74	0.74	0	0.74	0.74	0.74	0	0.74	0	0.74	0.74	0	0	0.74	0	0	0	0.74	0	0	0	0	1.48
GPT4 one	3.2	6.4	1.6	5.6	1.6	2.4	0	3.2	0.8	3.2	0.8	0.8	0.8	0.8	0.8	0.8	2.4	1.6	0.8	1.6	0.8	0.8	0.8	0	1.6	0	0	1.6	0	0.8	0	0.8	0	0.8	1.6	0	0.8	0	0	0	0.8	0	0	0	0.8	0	0	0.8	0
GPT4 one	3.92	2.61	4.58	1.31	1.96	2.61	3.92	0	0	1.31	1.96	1.96	0	3.92	3.27	0.65	0	0	1.31	0.65	0	1.31	0.65	0.65	0.65	0.65	0.65	0	1.96	0	0	1.31	0	0.65	1.96	0.65	0	0.65	0.65	0.65	0	0	0.65	0	0.65	0.65	0.65	0.65	0
GPT4 one	3.7	0	1.85	1.85	0.93	5.56	4.63	0.93	1.85	0.93	1.85	0.93	0	0	1.85	0	0	0.93	3.7	0	0	0	0.93	0	0	0.93	0.93	0	0.93	0	0	0	1.85	1.85	0.93	0	0	0	2.78	1.85	0.93	0	0.93	0.93	0	0	0	0	0
GPT4 one	2.42	2.42	1.61	0.81	1.61	2.42	1.61	7.26	0	0.81	3.23	0.81	0	0.81	1.61	1.61	0	1.61	0	0.81	0	0.81	2.42	1.61	0.81	0.81	0	0	0	0	2.42	0	1.61	0	0	0	0	0	0.81	0	0.81	0	0	0	0.81	0	0	0	0.81
GPT4 one	3.09	1.85	4.32	0	3.09	3.09	3.09	1.23	0	0	0.62	3.7	0	0	1.85	0	1.85	0.62	1.85	0	0	0	1.23	0	1.23	0	0	0.62	0	0	0.62	0	1.23	0	0	1.85	0	0	1.23	0	0	0.62	0	0	0.62	0.62	0	0.62	1.23
GPT4 one	3.05	2.44	1.83	1.22	1.83	3.05	3.05	0.61	3.05	1.22	1.83	1.22	1.22	0	1.22	0	0.61	1.22	0.61	0	0	0.61	1.83	0.61	1.22	0	0	0	1.83	0	0	0	0.61	0	1.22	0.61	0.61	0	0.61	0	0.61	0	0	0	0.61	0.61	0	0	0.61
GPT4 one	1.49	1.49	3.73	1.49	1.49	2.24	2.99	2.24	1.49	1.49	0.75	0.75	0	3.73	0	0.75	0	0	2.99	1.49	0	0.75	2.99	0	0	0.75	1.49	0	2.99	0.75	0	0	0	0	0	2.24	0	0	0.75	0.75	0	0	0	0	0	0	0	0	0.75
GPT4 one	2.26	3.01	3.76	2.26	3.76	0.75	1.5	2.26	3.01	0	3.76	0	0	3.01	0	0	0.75	1.5	2.26	0	2.26	0	0	0.75	0.75	0	0	0.75	0.75	1.5	2.26	0	0	0	0	0.75	0.75	0	0.75	0.75	0	0	0	0.75	0	0	0.75	0.75	0
GPT4 one	10.14	3.38	2.7	3.38	2.03	1.35	2.03	1.35	0	2.7	0	0	0	0.68	0.68	0	4.05	1.35	2.03	0	0.68	0.68	1.35	2.03	2.03	0.68	1.35	0.68	0.68	0	0	0	0	0	0	0	0.68	0.68	0	0	0.68	0	2.03	0	0.68	0	0	0	0.68
GPT4 one	5.92	2.37	2.37	0.59	2.37	2.96	1.78	0.59	0	1.78	1.78	1.78	0	3.55	3.55	0.59	0	1.78	1.18	0.59	1.78	0.59	0.59	0	0	1.18	0.59	0	2.96	0	0.59	0.59	0.59	0	0	0.59	0	0	0.59	0	0	0	0	0	0	0	0	0.59	0.59
GPT4 one	5.42	2.41	4.22	0.6	0.6	3.61	2.41	0.6	0	2.41	3.01	0	0	0.6	1.81	0.6	2.41	1.2	0	1.2	0	0	1.2	1.2	0	1.2	0.6	0	0.6	0.6	0	0.6	0	0.6	0	0.6	0.6	0.6	0	0	0	1.2	0	0	0.6	0.6	0	0	0
GPT4 one	4.79	4.11	2.74	2.74	3.42	2.05	4.11	3.42	0	2.05	1.37	0	0	2.05	2.74	1.37	0	2.74	0	0.68	0	0.68	1.37	0	0	0	1.37	0	0	0	0	0	0	1.37	0	0	0.68	0	0.68	0	0	0	0	0	0	0	0	0.68	1.37
GPT4 one	2.99	4.48	5.97	3.73	3.73	0.75	0.75	2.99	2.99	0	2.99	2.24	0.75	0	0	0.75	0	0.75	0	0.75	2.24	2.24	0.75	0	0	0	0	0	0	0.75	0	1.49	0	0	2.24	0	0.75	1.49	0	0.75	0	0	0	0.75	0	0	0	0.75	0
GPT4 one	2.4	4	6.4	2.4	2.4	1.6	4	0	0	0	1.6	0.8	0	1.6	0.8	0	1.6	1.6	0.8	0	2.4	1.6	0	1.6	0.8	0.8	0	0.8	0	0.8	0.8	1.6	0	1.6	0	0	0	0	1.6	0	0.8	0	4	0	0	0	0	0	0.8
GPT4 one	4.41	5.15	5.88	0.74	1.47	0.74	2.21	2.21	3.68	2.94	0	1.47	0.74	2.94	2.21	0.74	0	0	1.47	0.74	2.21	0	0.74	0	0	0.74	2.21	0.74	0	0	0	0.74	0	0	0.74	1.47	0	1.47	0	0.74	0	1.47	0	0.74	0.74	1.47	0	0	1.47
GPT4 one	5.29	5.88	3.53	0	0.59	1.76	1.76	0.59	1.76	1.76	0.59	1.18	0.59	0.59	1.18	0.59	0.59	1.18	1.18	0.59	0	1.18	1.18	0.59	1.76	0.59	1.76	0	0	0	1.76	0.59	0	0	1.18	0	0.59	1.18	0	0	1.18	0.59	1.18	1.18	0	0	0.59	0.59	1.18
GPT4 one	4.51	2.26	3.76	2.26	2.26	5.26	3.01	0.75	0.75	0.75	1.5	3.76	0.75	0.75	0	1.5	1.5	0	0.75	1.5	0	0.75	0	1.5	0	2.26	0	0	0	0	1.5	0.75	0	0	3.76	0	0.75	0.75	0	0	0.75	0	0	0.75	0	0	0	0.75	0
GPT4 one	2.44	1.63	3.25	4.07	3.25	3.25	0	1.63	2.44	0.81	3.25	0	0	2.44	2.44	0.81	0.81	3.25	0	0	0.81	0	0	1.63	0	0	0	0	0.81	1.63	0	0	1.63	0	0	0	0	0.81	0	0.81	0	0.81	0	0	0	0.81	0	0.81	0.81
GPT4 one	3.9	3.9	3.9	0.65	1.3	0	5.19	3.9	1.3	1.3	1.95	0.65	0	0.65	0	0	2.6	0.65	0	0	1.95	0.65	1.3	0	0	0	0	0	0.65	0	0.65	0	0	0.65	3.9	2.6	0	0.65	0	0.65	0	0.65	0.65	0	0	0	0.65	0	0.65
GPT4 one	3.73	3.73	1.49	0	1.49	1.49	1.49	3.73	0	0.75	0.75	0	0	2.24	0	1.49	0	0	0.75	0	0	0	2.24	1.49	2.99	0	0.75	0	0.75	0	0	0.75	1.49	0	0	0.75	0.75	0.75	0	0	0.75	0.75	0	0	0.75	0	0	0	0
GPT4 one	4.43	3.16	1.9	3.8	2.53	1.9	2.53	0.63	0.63	0.63	0.63	0	0	1.9	0.63	0	4.43	0	5.06	0.63	1.27	0	0.63	1.27	0	1.27	0	0.63	0.63	0	0.63	1.27	0.63	0.63	2.53	0	0.63	0.63	1.27	0	0.63	1.27	0	0	0.63	0	1.27	0.63	1.27
HM	5.45	9.9	0.99	1.98	2.48	0.99	2.48	0.99	0.99	0.99	0	0.5	0	0.5	0.5	1.49	0.99	0	0	0	1.49	0.5	1.49	0	0.5	0	0	0	0.5	0	0.5	0.5	0.5	0.5	0	0	0	0.5	0	0	0	0	0.99	0.5	0	0.99	0	0.5	0
HM	3.92	4.41	2.45	1.96	1.96	3.92	1.47	2.45	2.45	0.49	0.49	0	0	0.98	0.49	0.49	2.94	1.47	0	0.49	0.49	0.98	0	0.98	1.47	0.49	0.98	0.49	0	0	0.98	0	0	0.49	0	0	0.49	0	0	0	0	0	0	0	0	0	0	0	0.49
HM	4.73	2.7	0.68	1.35	0	2.03	3.38	0.68	2.03	1.35	0.68	2.03	0.68	1.35	1.35	0	0.68	0	0.68	0.68	2.03	2.03	0	0	1.35	1.35	0.68	0	0	0.68	0	0.68	0	1.35	1.35	0.68	0	0	0.68	0	0	1.35	1.35	0	0.68	0	1.35	0	0
HM	1.57	3.15	2.36	0	3.94	0.79	0.79	0.79	1.57	0.79	0	0	0	0.79	0	1.57	0	0	0.79	0.79	0	0	0.79	0	0	0	0	0	1.57	0	0	0.79	0	1.57	1.57	0	0.79	1.57	0	0	0.79	0.79	0	0.79	0	2.36	0	0	0.79
HM	5.39	3.59	1.8	1.2	2.4	0.6	0.6	2.4	2.99	0	0	2.4	0	0	0	0.6	1.8	0	0.6	0	0.6	3.59	0.6	0	0	0	0.6	0	0	1.2	0	0	1.2	0	0	0	0	0.6	0	0	1.2	0.6	0.6	1.2	0.6	1.2	0	0	0
HM	3.16	3.16	0.53	3.68	4.21	1.58	0	0	0	0	1.58	2.11	0	0.53	0	0.53	0	0	0	0	0	0.53	0	0	0.53	0	0.53	0	0	0	0.53	0	1.05	0	0	0.53	1.05	1.05	0	0	0	0	1.05	0	0	0	0	0.53	0
HM	0.71	2.84	3.55	2.13	5.67	2.13	3.55	0.71	0	1.42	2.13	0	0	0.71	0.71	1.42	2.13	0	0	0	2.13	0	0	0	0.71	0.71	0	0	0	0.71	0	2.13	0	0	0	0	0.71	0	0.71	0	0.71	0.71	0.71	0	0.71	0.71	0	0	0.71
HM	3.42	2.74	1.37	3.42	4.79	0.68	0	0	2.05	0.68	1.37	4.11	0	0.68	0	0	0	0	0	2.05	0.68	0.68	1.37	0	0	0	1.37	0	1.37	0.68	0	0	0	2.05	0	0	2.05	0	0.68	0	0	0	0	0	0	0.68	2.74	1.37	0
HM	0	1.52	0.76	3.03	0	0	0.76	1.52	0	0.76	1.52	0.76	0	2.27	0	0.76	0.76	0.76	0.76	0	0	1.52	0.76	0	1.52	2.27	0	0	0	0	0	0	1.52	0	0	0	0	0	0	0	0	0	0	0	0	0	0	0	0
HM	2.82	2.26	2.82	1.13	2.26	0	2.26	1.13	1.69	0.56	0	2.26	1.13	0.56	0	0.56	1.13	0	0.56	0.56	2.26	0	0.56	0	0.56	1.13	0	0	0	0	0	0	0.56	0	0.56	2.26	0.56	0	0.56	0	0	0	0	0	1.13	0	0.56	0	1.69
HM	3.06	1.53	1.02	2.04	1.53	1.53	1.53	2.04	2.55	0	0.51	1.53	0.51	1.53	0.51	0	1.02	0.51	0	1.02	0.51	0	0.51	0	0.51	2.04	0.51	0.51	0.51	0	0	1.53	0	0.51	0	1.02	0	0.51	0	1.53	0	0.51	1.02	0	0	0	0	0	0
HM	4.19	1.8	2.99	0	4.79	0	0.6	0	1.8	0.6	1.2	4.79	0.6	2.4	0	0.6	0.6	0	1.2	1.2	0.6	0	0	0	0.6	0.6	0	0	0	0	1.2	1.2	0	0.6	0	1.8	0	0.6	0	1.8	0.6	1.2	0	0	1.8	1.8	0.6	1.8	1.2
HM	2.96	0.74	4.44	3.7	2.22	1.48	2.22	1.48	1.48	0.74	0.74	4.44	1.48	0.74	0.74	0	0	0	0	0	0.74	0.74	0.74	0	2.22	0.74	0.74	0	0.74	0	0	3.7	0	0	0	2.22	0	0	1.48	0	0.74	0	0	0	0	0	0	0	0
HM	2.5	4.17	0.83	2.5	3.33	2.5	1.67	0	1.67	3.33	0	2.5	0	0	0	1.67	0.83	0	1.67	0	0	0.83	0	0	0	0	0.83	0.83	0	0	0	1.67	0.83	0	0	0	0	0.83	0.83	0	0.83	0.83	0.83	0	0	0	0	1.67	0
HM	0	2.52	0.63	1.89	1.89	1.26	2.52	1.26	0.63	0.63	1.89	2.52	0	0	0	0.63	0	0	1.89	0	0	1.26	2.52	0	1.26	0	0	0	0	0	0	0	0	0	0	0.63	0.63	1.26	0	0.63	0	0	0	0	0.63	0	0	0.63	0
HM	1.29	1.94	1.94	0.65	1.94	0	1.29	0	0	0.65	2.58	0.65	0	0	0.65	0	0.65	0.65	0.65	0.65	1.29	1.29	0	0	0	0	1.94	0	0	0	0	0	0	0	0	0	0	0.65	0.65	0	0	0	0	0	0	0.65	0	0.65	0
HM	4.91	3.68	0	0.61	0.61	0	1.84	0	1.84	1.84	0.61	1.23	0.61	4.29	0	0	0.61	0	0.61	0	0	1.23	0.61	0	1.84	0.61	0	0	0	0	0.61	1.23	0	0	0	0	0	0	0	1.84	0	0.61	0	0	0	0	0	0	1.84
HM	3.36	3.36	0	3.36	6.71	5.37	0	1.34	0.67	1.34	1.34	1.34	0	0.67	0	0.67	0	0	1.34	0	0	0	0	1.34	0	0.67	0.67	0	0.67	0.67	0	0.67	1.34	0	0	0	3.36	0	0	0.67	0.67	0	0	0	0	0.67	0	0.67	0
HM	1.4	4.2	2.8	1.4	2.8	1.4	0.7	0.7	0	0	0	3.5	0	2.1	0.7	0	0	0.7	1.4	0.7	0	0.7	0	0	0	0	0.7	1.4	0	0.7	0.7	1.4	0.7	0.7	0	1.4	0	0	0	0	0.7	0	0	0	0.7	0.7	0	0.7	0.7
HM	4.88	5.49	3.05	3.66	2.44	2.44	1.83	1.83	0	0	0.61	1.83	0	0.61	0	0.61	0	0.61	0.61	0	0	0.61	0.61	0	0	0.61	0	0	1.22	0.61	0.61	2.44	0.61	0.61	3.66	0	0	1.83	0	0	0.61	0	0.61	0	1.22	0.61	0.61	0	0
HM	5.63	3.52	2.11	2.82	0.7	0.7	0	1.41	0	2.11	1.41	0.7	0	0	0	0	0	0	0.7	0.7	0	0.7	0	0	0	0.7	0	0	0	0	0	0.7	0	0	0	0	0	0	0	0	0	0	0.7	0	2.11	0	0	0	0
HM	4.92	3.28	0.82	0.82	3.28	0.82	2.46	0.82	0	0	0.82	0	0	0	0	0.82	0.82	0.82	0	0	0.82	0.82	0	0	0	2.46	1.64	0	0.82	0	1.64	0	0	0	0	0.82	0	0	0	0	0	0.82	1.64	0	0.82	2.46	0	0	0.82
HM	8.82	1.47	1.47	0.74	4.41	4.41	2.21	1.47	0	0.74	0.74	0.74	0	1.47	0	0	0	0	1.47	0.74	0	0	0.74	0	1.47	1.47	2.21	0	0.74	0	0	0.74	0	0.74	0	0	1.47	0	0	0	0	0	1.47	0	0	0	0	0	0
HM	2.56	2.56	3.08	0.51	4.62	1.03	0.51	1.54	0	2.05	0.51	1.54	0	0.51	0	1.03	1.03	0	0.51	1.03	0	2.05	0.51	0.51	0.51	0	0	0	0	1.03	1.03	0.51	0	0	0	1.03	0	0.51	0.51	0	0.51	0	0.51	0	0.51	4.1	0	0	0
HM	0.92	5.5	0.92	0.92	6.42	0	1.83	0.92	0	0.92	0	0	0	0	0	2.75	0	0	1.83	0	0.92	1.83	0	0	0	2.75	0.92	0	0	0	0.92	0	0	0	0	0	0	0	1.83	0	0	0.92	0.92	0	0	1.83	0	0	0
HM	2.36	3.15	0	2.36	0.79	0.79	0	2.36	3.15	0	0	1.57	0	0	0	0	0.79	0	0.79	0	0.79	0.79	0.79	0	0.79	0	1.57	1.57	0	0	0	0.79	2.36	0	0	0	0	1.57	0.79	0	0	0	0	0	0.79	0	0	0.79	1.57
HM	2.33	1.16	2.91	2.33	2.91	0.58	0.58	1.16	3.49	1.16	0.58	2.33	0	0.58	0	0	0.58	0	1.16	0	0	1.16	0	0	0	0.58	0.58	0.58	0	0	0	0.58	0	0	0	0	0	0	0.58	0	1.74	0	0	0	1.74	1.16	0	0	0
HM	5.74	1.64	0.82	1.64	0.82	0.82	1.64	4.1	1.64	2.46	0	0	0	0	0	0	0	0	0	0.82	0	0	0.82	0.82	0	0	0.82	0	0.82	0	0	0	0.82	0	0	0	0.82	0	0.82	0.82	1.64	0	0	0	0	0.82	0	0	0
HM	3.05	1.83	1.22	5.49	1.83	1.22	0.61	0.61	1.22	0	1.83	1.22	0	1.22	0	1.83	0.61	0	3.05	0.61	0	0	0	0	1.22	0.61	0	0	1.22	0	1.83	1.22	0	0	0	0.61	0	0	0.61	0	0	0	0	0	0.61	0	0	1.83	0.61
HM	1.56	4.05	1.25	0.62	2.18	0.31	4.05	1.25	0.31	0.93	0.93	0.31	0	1.56	0	0.93	0.31	0	1.87	0.62	0.93	0.62	0.31	0	0	0.31	0.31	0	0.31	0	0.62	1.25	0.31	0.31	0.31	1.56	0.62	0.31	0.31	0	0	0	0.62	0	0.62	0.31	0	0	0.31
HM	2.36	3.15	0	2.36	0.79	0.79	0	2.36	3.15	0	0	1.57	0	0	0	0	0.79	0	0.79	0	0.79	0.79	0.79	0	0.79	0	1.57	1.57	0	0	0	0.79	2.36	0	0	0	0	1.57	0.79	0	0	0	0	0	0.79	0	0	0.79	1.57
HM	1.48	1.48	3.7	1.48	1.48	0.74	0.74	0.74	0	0	0	2.96	0	1.48	0	0	1.48	0.74	0.74	0.74	0	1.48	0	0	2.22	0	0	0	0	0	0	0.74	0	0	0	0.74	0	1.48	0	0	0	0	0	0	0	0.74	0	0.74	0
HM	3.1	8.53	2.33	2.33	3.88	1.55	3.88	0.78	3.1	0.78	1.55	3.1	0	0	0	0.78	3.1	0	0.78	0.78	0.78	0.78	0	0	0.78	0.78	0.78	0	1.55	0	0.78	0	0	0	0	0	0	0	0	0.78	0	0.78	1.55	0	0.78	0.78	0	1.55	1.55
HM	1.43	5.71	4.29	4.29	4.29	2.14	0	2.14	0	0.71	2.14	2.86	0	2.14	0	2.14	0	0	0	0	0	0	1.43	0	0.71	0	1.43	0	0	0.71	0	0.71	0	0.71	0	0	1.43	0.71	0.71	0	0	0	0	0	1.43	0	0	0	0.71
HM	3.65	5.11	2.92	0	2.92	0.73	2.19	0	2.19	0.73	1.46	2.19	0	0	0	2.92	1.46	0	1.46	0	2.19	1.46	0	0	1.46	0	0	0	0	0	0	2.92	0	0	0	0	0	0	0.73	0	0	0.73	0	0	1.46	2.19	0	0	0
HM	1.43	2.86	0.71	1.43	0.71	0.71	2.86	5.71	0	0.71	2.14	1.43	0	0.71	0	0.71	0.71	0	0.71	0	0	0	0	0.71	0.71	2.86	0	0	0	0.71	0.71	0	2.14	0.71	0	0	0	1.43	0.71	0	0	0	0	0	0.71	0.71	0	1.43	0
HM	3.87	4.52	1.29	1.94	1.94	0.65	2.58	1.29	0	2.58	0.65	1.94	0	1.94	1.29	0.65	1.94	0.65	1.29	1.29	0	1.29	1.29	0.65	0.65	1.29	0	0	0.65	0	0.65	0	0	1.29	0	0	0.65	0	0	0	0	0	0.65	0	0.65	0	0	0	0
HM	4.27	0.85	1.71	2.56	1.71	0.85	1.71	0.85	0	0.85	1.71	0	0	0	0	0	0	0	0	0.85	0	0	0	0.85	0	0.85	1.71	0	0	0	5.13	0.85	0.85	0.85	1.71	0	0	0.85	0.85	0	0	0	0	0	0	0.85	0	0	0
HM	4.4	5.03	3.14	1.26	1.89	2.52	0.63	1.89	3.77	0	1.26	0.63	0	1.26	0	0	0.63	0.63	0	0	0.63	1.89	0	0.63	1.26	0.63	0.63	0.63	0	0	2.52	0	0	0	0	0.63	1.89	0	0	0.63	0	0	0.63	0	0.63	0	0	0	1.26
HM	4.2	6.29	1.4	2.1	1.4	2.1	0.7	1.4	0	0.7	0.7	0.7	0	0.7	0	1.4	1.4	1.4	0.7	1.4	0	0.7	0	0	1.4	1.4	0.7	0	1.4	1.4	0	0.7	0	1.4	0	0	0.7	0	0.7	0	0	0	0.7	0	0	0	0	0	0
HM	1.9	0.63	0	2.53	0.63	2.53	0	0.63	0.63	0	0	0.63	0.63	3.8	0.63	0	1.9	1.27	0	0	0.63	0	0.63	0	0	0	0.63	0	0	0	1.27	0.63	0	0.63	0	0.63	0.63	0.63	0	1.9	0.63	0	1.27	0	0.63	0	0.63	0	0
HM	7.28	3.97	3.31	3.31	1.32	2.65	1.99	3.31	0	0.66	0.66	0.66	0	2.65	0.66	0	0	0	0	0	0	0	0	0	0.66	0	0	0	1.99	0	0	3.31	1.32	0	0	0.66	0	0	0	0	0	0.66	0.66	0	0.66	0.66	0	1.32	0.66
HM	1.72	4.31	0	0.86	2.59	2.59	1.72	0	0.86	0	0.86	0	0	1.72	0	0.86	0.86	0	0	0	2.59	0	1.72	0.86	0	0.86	0	0	0	0	1.72	0	0.86	1.72	0	0.86	0	0	0	0	0	0.86	0	0	0	0	0	0	2.59
HM	0.83	1.67	1.67	5	1.67	2.5	1.67	2.5	0	0	0	0.83	0	0	0	0.83	0	0	0.83	0	0.83	0.83	0.83	0	1.67	0.83	0.83	0	2.5	0	0	0	0.83	0	0	0.83	0	0	0.83	0	0	0	0	0	0	0.83	0	0	0.83
HM	3.16	4.43	0.63	1.9	1.27	2.53	1.9	1.27	0	0.63	0	2.53	0	0	0	0	0	0	0.63	0	0	0	0	0	0	0	0	0	0.63	0.63	0	0	0	0	0	0	0	0	0	0	0.63	0	0	0	1.27	0	0	0	0
HM	1.96	2.61	1.31	0	1.31	1.96	1.96	2.61	3.27	3.27	0.65	0.65	0	1.31	0	0	0.65	2.61	0.65	0	1.96	0	1.96	0.65	2.61	0	0	0.65	0.65	0	0	0.65	0.65	0.65	0	0	0	1.96	0.65	0	0	0	0.65	0	0	0	0	0	0
HM	3.43	1.71	2.29	0.57	2.86	1.71	2.29	1.71	0	0.57	1.14	0.57	0	0	0	1.14	0	0	0.57	1.14	1.71	1.14	0	0	0.57	0	0.57	0	0	0.57	0	1.14	0.57	0.57	0	0.57	0	0	0	0	0	0	0.57	0	0	0	0	1.71	0
HM	8.43	5.06	3.37	1.12	2.25	0.56	1.69	0	0.56	1.12	2.25	0	1.69	1.12	0.56	2.81	1.12	0	0.56	0.56	1.12	1.12	0	0	0	1.69	0	0	1.12	0.56	0	2.25	0	0	0	0	0	1.12	0	0	0	0	0	1.69	0.56	0.56	0	0.56	0
HM	3.55	2.13	2.13	2.84	1.42	2.84	1.42	2.13	0	0	0	0.71	0	1.42	0	0.71	0.71	0	0.71	0	0.71	1.42	0	0.71	0.71	0.71	0.71	0.71	0	0	0.71	1.42	0	0.71	0	0	0.71	0.71	0	0	0	0	1.42	0	1.42	0	0	0	0
HM	1.22	4.88	1.22	3.05	2.44	1.83	3.05	0	3.05	1.22	1.22	1.83	0.61	1.22	0.61	0.61	0	0	2.44	0.61	0	0.61	0.61	0	0	0	0	0	0	0	0.61	0.61	0	0	0	0.61	1.22	0	0	0.61	0.61	0.61	2.44	0	0.61	0	0	0	0.61
HM	1.97	7.24	4.61	1.97	1.97	0	0	0.66	3.29	0	1.32	1.97	0.66	1.32	0	1.32	0	0	0	0	0	0	0	0	0	0.66	0	0	0.66	0	0.66	0	0	0	0.66	0	0	0	0.66	1.32	0	0	1.97	0	1.97	0.66	0.66	0	0.66
HM	0	5.84	0.73	2.92	0.73	2.19	3.65	0.73	2.92	2.19	0.73	0.73	0	0.73	0	0	0	0	0.73	0	0.73	0	0.73	0	0.73	0.73	0	0	0.73	0	0	0	0	0	0	0.73	0	2.19	0	0	0	0	0.73	0	0	0.73	0	0.73	0.73
HM	0.94	3.77	0.94	0.94	0	1.89	0.94	1.89	0.94	0.94	0	0.94	0.94	0	0	0	0	0	0	0	0	1.89	0	0	0	0	1.89	0	0	0	0	0.94	0.94	0	0	0	0	0.94	0.94	0	0	0	0.94	0	0	0.94	0	0	1.89
HM	3.05	2.29	0.76	1.53	0.76	2.29	0	2.29	1.53	2.29	0	1.53	0	2.29	0.76	0	0	0.76	3.05	2.29	0	1.53	0	0	0.76	0.76	0	0	0	0	0	2.29	0	0	0	1.53	0	0	0	0	0	0	0	0	0	0.76	1.53	0	0
HM	1.46	4.38	2.92	1.46	2.92	2.19	1.46	0	2.92	0.73	0.73	2.19	0	0	0.73	0	2.19	0.73	0.73	0.73	0	0	0.73	0	1.46	0	0.73	0.73	0	0	0	1.46	0.73	0.73	0.73	0	0	0	0	0	0	1.46	1.46	0	1.46	0.73	0	0.73	0.73
HM	4.92	2.19	2.19	1.09	1.09	0	1.64	0.55	1.64	0.55	1.09	2.19	0	1.64	0.55	0	0	0	1.09	1.09	1.09	1.64	0	0	0	0	0	0	1.64	0	0.55	0.55	0.55	0	0.55	1.09	0	0	0	0.55	0	0	0.55	0	1.09	0	0	0	0
HM	2.47	3.7	6.79	2.47	2.47	1.23	4.94	0	0	0	1.85	3.7	0	0.62	0	0	0	0	0.62	0.62	0	0.62	0	0	0	0.62	0.62	0	0	0	0.62	1.23	1.23	0	0	0.62	0	0	0	0	0	0	0	0	1.23	0.62	0	0.62	0
HM	4.35	4.35	1.24	1.86	0.62	1.24	2.48	1.86	0.62	0	1.86	3.11	0	0.62	0.62	0	1.24	0	0.62	0	0	2.48	0	0	0.62	1.24	0	0	1.24	0	1.24	2.48	0	0	0	1.24	0	0.62	0.62	0	0	0	0	0	0	0	0	0	0
HM	1.7	3.41	1.7	1.7	2.27	1.7	1.14	2.27	1.7	0	1.14	1.14	0	1.14	0	0.57	2.27	0	1.14	0.57	0	1.14	0	0	1.14	0.57	0	0.57	0	0	0.57	1.14	0	0.57	0	0	0.57	0.57	0	0	0	0	1.14	0	0	1.14	0.57	1.14	0.57
HM	3.33	4.17	5.83	0.83	0	0	5	0	0.83	0.83	0	0.83	0	0.83	0	0.83	0	0	1.67	0	0.83	0	0.83	0	0	0	0	0	0	0	0	1.67	0	0	0	1.67	0.83	0	0	2.5	0	0	0	0	0	0.83	0	0.83	1.67
HM	3.91	3.12	3.12	0.78	0.78	1.56	1.56	0	0	2.34	0	0.78	0.78	0	0	0	0	0	2.34	0	0	0	0.78	0	0	0.78	0	0	0	0	0	2.34	0	0	0	1.56	0.78	0	0	0	0	0	0.78	0	2.34	0	0	0	0
HM	2.53	4.43	1.27	3.16	0	1.9	1.9	2.53	3.16	1.27	5.06	3.8	0	0.63	0	0	3.16	0	2.53	0	0.63	0.63	1.27	0	1.27	0.63	1.9	0.63	1.9	0.63	1.9	1.27	0	2.53	0.63	0	0	0	1.27	0	0	0	0	0	0	0.63	0	0	0
HM	5	3	2	3	0	3	0	0	0	0	1	5	0	0	0	0	1	0	0	0	0	1	0	0	0	0	1	0	0	1	1	1	1	0	0	2	0	0	0	0	0	0	2	0	0	0	0	0	0
HM	3.57	1.43	0.71	2.14	4.29	2.14	1.43	0.71	3.57	0.71	0	0.71	0	0.71	0	0.71	0.71	0	1.43	0	0	0	2.14	0	1.43	0.71	0	0	1.43	0	0	0	0	0	0	1.43	0.71	0	0	0.71	0.71	1.43	0.71	0	1.43	0	0.71	0	2.14
HM	3.08	5.64	4.1	4.1	3.08	2.05	1.03	0	0	0.51	0	2.56	0	1.54	0.51	0	0.51	0	0.51	1.54	1.03	1.03	0.51	0.51	1.03	0.51	0	0	2.05	0	1.54	0	0	0	0	0	0	1.03	0.51	0	0.51	0.51	1.54	0	0	0	0	0	0.51
HM	2.72	1.63	2.17	1.63	0	0	2.17	0.54	0	1.63	1.09	2.72	0	0.54	0	0.54	0	2.17	1.09	0	1.09	1.09	0	0	0	0	2.17	0	0.54	1.09	0.54	0.54	1.09	0	0	0.54	0	0	0	0	0	0	0	0	0	0	0	0	0
HM	1.87	0.93	1.87	0	0.93	2.8	1.87	0.93	0	0	0.93	1.87	0	0	0	0	0	0	0	0	0	0	0	1.87	1.87	0.93	0.93	0	0	0.93	0	2.8	0	0.93	0	0	0.93	1.87	0	0	0	0	0	0	0	0	0	0	0
HM	4.43	1.48	1.48	0.99	1.48	1.48	1.48	0.49	2.46	0.99	0.99	2.46	0.49	1.48	0	0.49	1.97	0.49	0.99	0.49	0.99	1.48	0	0.49	0	0	1.48	0	0.49	0	1.97	0.99	0	0	0	1.48	0	0	0.49	0	0.49	0	0	0	0	0.99	0	0.49	0.99
HM	2.01	1.34	1.34	0.67	2.01	0	2.01	0.67	0	2.01	1.34	0.67	0	2.01	0.67	0.67	0	0.67	0.67	0.67	0.67	0	1.34	0	0.67	0.67	0.67	0.67	0	0	0	2.01	0	0	0	0.67	0	0.67	0	0	0	0	0	0	0.67	0	0	2.01	0
HM	3.29	0.66	1.97	0.66	2.63	0.66	3.95	1.32	2.63	0	0	0	0	0.66	0	0	0.66	0	0.66	0.66	1.32	1.32	0	0.66	0	0.66	0	0.66	0	0	0	0.66	0.66	1.32	0	1.97	0	0	0	0.66	0	0	0	0	0	0.66	0	0	0
HM	1.99	3.97	1.32	1.99	3.97	0	0.66	1.99	1.99	0	1.32	0	0	1.32	0	0.66	0	0.66	1.99	0.66	1.99	1.99	0	0	0.66	1.32	1.32	0	0.66	0	0	0.66	0	0	0	0.66	0	0	0.66	0	0	0	0.66	0	1.99	0	0	0.66	0
HM	0	6.19	0.88	3.54	0	0.88	0	0.88	0	2.65	0.88	0.88	0	0.88	0	0	2.65	0.88	0.88	0.88	0	0	1.77	0	0.88	0.88	0.88	0	0	0	0	0	0	0	0.88	1.77	0	0.88	0.88	0	0	0	0	0.88	0	0	0.88	0	0.88
HM	1.85	0.93	1.85	3.7	3.7	0.93	0.93	0.93	0	0	0	0	0	0.93	0	0.93	0	0.93	0	0	0	1.85	0	0	0.93	0.93	0	0	1.85	0	0	0	0.93	0	0	0	0	0	0	0	0	0.93	0	0	0	0	0	0.93	0.93
HM	2.9	4.35	1.45	8.7	2.9	0	1.45	0	0	0	0.72	3.62	0	0	0	0	0	0	1.45	1.45	0	1.45	0.72	0	0.72	0	0	0	0	0	0	0.72	0	0	0	0	2.17	0	1.45	0	0	1.45	0.72	0.72	1.45	0	0	0	0.72
HM	6.06	3.79	3.03	1.52	2.27	0.76	3.79	0	0	3.03	0.76	0.76	0	0	0.76	0.76	0.76	0	0.76	0	0	0.76	0	0	0	0	0.76	0	0	0	0	3.03	0.76	0	0	0	0	0	0	0	0	2.27	0	0	0	0	0	0	2.27
HM	3.9	4.55	3.25	1.95	3.25	1.3	2.6	0	0	1.3	2.6	2.6	0	1.3	0	0	1.3	0.65	0	0	1.3	1.95	0	0	0.65	0	1.3	0	0	0	1.3	0	0	0.65	0	0	0	0	0	0	0	0.65	1.3	0	0	0	0	0	0
HM	3.21	4.28	3.21	0.53	0.53	0	2.67	0.53	0	0.53	0	0.53	0	1.6	0	0	0	0	1.6	0.53	0	2.14	0	0	0.53	1.07	0	0	0.53	0	0.53	1.07	0	1.07	0.53	1.6	0.53	0	0.53	0.53	0	0	0.53	0	1.6	1.07	0	0	0.53
HM	3.27	3.27	2.61	1.31	1.96	0	2.61	0.65	1.31	0.65	0	1.96	0.65	1.31	0.65	0	0	0	1.96	0	0	1.96	0.65	0.65	0	1.96	0	0	0	0	1.31	1.31	0	0	0	0	0	0	0.65	0	0	0	0	0	0.65	0	0	0	0.65
HM	3.67	7.34	4.59	0	0.92	0.92	0.92	1.83	0	2.75	0	2.75	0	0	0	0	0	0	0	0	0	0	0	0	0.92	0	0	0	0	0	0	1.83	0	0	0	0.92	0	0.92	0	0	2.75	0	0	0	0	0	0	0	0
HM	3	2	2	1	2	4	0	1	0	0	3	0	0	1	0	0	0	0	0	1	1	1	0	0	1	0	0	0	0	0	1	0	0	1	0	2	1	0	1	0	0	0	0	0	1	0	0	2	0
HM	1.48	2.22	5.93	3.7	0	1.48	4.44	0	0	0.74	0	0	0	0.74	0	0	0.74	0	0.74	0.74	0.74	0	2.96	0.74	0	0.74	0	0	1.48	0	0	0.74	0	0.74	1.48	0.74	0.74	0	0	0	0	0	0	0	0.74	1.48	0	1.48	0
HM	0.83	0.83	5.79	2.48	4.13	3.31	0.83	1.65	0	0	0.83	0.83	0	0	0	0.83	4.13	0	0.83	0.83	0	0.83	0	0	1.65	0	0	0	1.65	0	0	0	0	0.83	0	0.83	0	0	0	0	0.83	0	0.83	0	0.83	0	0	0.83	0
HM	1.56	1.56	0.78	1.56	6.25	0.78	2.34	2.34	0	0.78	2.34	3.12	0	1.56	0.78	0	0	0	2.34	0	0	1.56	1.56	0	0.78	1.56	0	0	0	0	0	0.78	0	1.56	0	0.78	0	0.78	0	0	2.34	0	0	0	0.78	0	0	0	0
HM	0.84	2.52	2.52	0	0	0	0.84	0	0	0	0	2.52	0	2.52	0	1.68	0	0	0.84	0	1.68	0	0	0	0	0	0	0	0	0	2.52	0	0	0	0	1.68	0	0	0	0	0	0	0	0	0.84	0	0	0	0.84
HM	1.63	0.81	0.81	0.81	2.44	0.81	0.81	0	0.81	0	0	0.81	1.63	0.81	1.63	0	0	0	0.81	0	0.81	0.81	0	0	1.63	0	0	0	2.44	0	0	0	0	0	0	0.81	0	0.81	0	0	0	0	0	0	0	0	0	0	0
HM	3.42	4.11	3.42	1.37	2.74	2.05	2.05	0.68	1.37	1.37	0.68	2.05	0	0.68	0.68	2.05	0	0	2.05	0	0	2.05	2.05	0.68	1.37	2.05	0	0.68	0.68	0	0	0	0.68	0.68	0.68	1.37	0	0.68	0	0	0	0	0	0	0	0.68	0	0.68	0
HM	1.83	10.09	0	2.75	0.92	0.92	0.92	1.83	1.83	0	4.59	3.67	0	0.92	0	0.92	0.92	0.92	0	0.92	0	0.92	0	0	0	0	1.83	0	1.83	0	2.75	0	0.92	0	0	0	0.92	0	0	0.92	0	0	1.83	0	0	0	0	0.92	0
HM	2.03	3.38	2.03	2.7	2.7	0.68	0.68	1.35	0	0.68	1.35	0	0	1.35	0	0	4.05	1.35	0.68	0	1.35	0	0	0.68	0	0	1.35	0.68	0	0	1.35	0	0	0.68	0	0	0	0	0	0	0	0.68	1.35	0	0	0	0	0.68	0
HM	4.44	2.96	0	0.74	2.96	0.74	0	0.74	0	2.96	0.74	1.48	0	2.22	0	0.74	0	1.48	1.48	0	0.74	0	0	0	0	0.74	0	0.74	2.96	0	0.74	0	1.48	0.74	0	0.74	0.74	0	0.74	0	0	0	0	0	0.74	0	0	2.22	0.74
HM	2.21	1.66	0.55	1.66	2.21	0.55	0	3.31	0	2.76	0.55	1.1	0	0.55	0	0.55	1.66	0	0	0.55	0	1.1	0.55	0.55	1.1	0.55	1.1	0	0	0.55	0	0	0.55	0.55	0	0	0	0.55	1.1	0	0.55	0.55	1.1	0	0	0.55	0	0.55	0.55
HM	5.34	3.82	2.29	3.05	3.82	0.76	3.05	1.53	0	0	0.76	0.76	0	0.76	0	0	0	0	0.76	0	1.53	2.29	0	0	1.53	0	1.53	2.29	0	0	0.76	0	0	0.76	0	0.76	0	0.76	0	0	0	0	1.53	0	0.76	0	0	0	0
HM	2.27	4.55	3.03	2.27	4.55	0.76	0	0	5.3	0.76	2.27	1.52	0	0.76	0	2.27	0.76	0	0	0.76	1.52	0.76	0.76	0	0	0	0	0	0	0	0	0	0	0	0	0.76	0	0.76	0	0	0	0	1.52	0.76	1.52	0	0	0.76	3.03
HM	4.84	5.65	2.42	0.81	1.61	3.23	3.23	0.81	0	0.81	0	3.23	0	2.42	0	0.81	0	0	0	0.81	0	0.81	0	0	0.81	0	0.81	0.81	0	0	1.61	0.81	0	0.81	0	0	0	1.61	0	0	0	0	0.81	0	0	0	0	2.42	0.81
HM	3.62	2.9	2.17	4.35	0.72	0.72	2.17	1.45	4.35	0	2.9	1.45	0.72	0	0	0	1.45	0	2.17	0.72	0	1.45	0	0	0	1.45	0.72	0	0	0	0.72	1.45	0	0	0	0	0.72	0	0	0.72	0	0	0	0	0	0.72	0	0	0.72
HM	3.08	4.62	1.54	0.77	2.31	2.31	3.08	1.54	0	0.77	0	0.77	0	0	0	0.77	3.08	1.54	0.77	1.54	0	0.77	0	0	0.77	0	1.54	0	0	0	0	2.31	0	0	0	0.77	0	0.77	1.54	0	0	0	0.77	0	0	0.77	0	0.77	0
HM	4.65	2.33	2.33	2.33	0.78	6.2	1.55	1.55	0	0.78	0	1.55	0	1.55	0	0.78	0.78	0	1.55	0.78	0	1.55	0.78	0	0	0	0.78	0	0.78	0	0.78	1.55	0.78	0	0	0	0.78	0.78	0.78	0	0	0	0	0	0	0.78	0	0.78	0
HM	1.96	1.96	0.98	4.9	0.98	3.92	0	0	0	0.98	2.94	0.98	0	0.98	0.98	0	0.98	0	0.98	0	1.96	0	0	0	0	0.98	0.98	0	0	0	0	1.96	0	0.98	0	0	0	0	0	0	0	0	0	0	0	0	0	0.98	0.98
HM	1.45	3.62	0	1.45	0.72	0	0.72	1.45	5.07	0.72	0.72	2.9	0	1.45	0	1.45	2.17	0	1.45	0	0	0	0	0	0.72	0	0	0	0.72	0	0.72	2.9	0	0	0.72	0	0	0.72	0.72	0	0	0	0.72	0	1.45	0	0	0	0
HM	0	2.36	1.57	1.57	2.36	0	0.79	0.79	0	0.79	0	3.15	0	3.94	0	0.79	0	0	0.79	0	0	0	3.15	0	5.51	0.79	0	0	1.57	0	0	0	3.15	0	0	1.57	0	0.79	0.79	0	0.79	0	0	0	0	0	0	0.79	1.57
HM	1.47	3.68	2.94	1.47	1.47	2.21	0.74	1.47	0.74	0	0.74	1.47	0	0.74	0	1.47	3.68	0.74	1.47	0	0.74	0.74	0	0	2.21	0	0	0.74	0.74	0	0.74	0.74	0	0.74	0	0	0	0	0	0	0	0	0.74	0	1.47	0	0	0	0
[truncated: 343 more columns]
