# Supplementary material for: Can we spot fake public comments generated by ChatGPT(-3.5, -4)?: Japanese stylometric analysis expose emulation created by one-shot learning
Source: PLoS One. 2024 Mar 13;19(3):e0299031. doi: 10.1371/journal.pone.0299031 (PMC10936841; doi:10.1371/journal.pone.0299031)
Supplement: S2 Data — (CSV) [file pone.0299031.s002.csv]

class	¼-êÊ_-i-êÊ	-i-êÊ_®-©§	¼-TÏÚ±_®-©§	®_L-å_	¼-TÏÚ±_-i-êÊ	-i-êÊ_¼-TÏÚ±	-AÌ»_¼-TÏÚ±	-AÌ»_¼-êÊ	¼-êÊ_-AÌ»	L-Ç__¼-êÊ	®-©§_®	¼-êÊ_¼-êÊ	¼-`e®ê²_®	®-©§_-Ú±	¼-êÊ_¼-TÏÚ±	-Ú±_®-ñ©§	®-©§_®-Úö	¼-TÏÚ±_¼-êÊ	¼-TÏÚ±_¼-Úö-êÊ	®_®	¼-êÊ_¼-Úö-êÊ	¼-Úö-êÊ_-i-êÊ	®_¼-êÊ	-i-êÊ_¼-`e®ê²	L-Ç__¼-TÏÚ±	-W_L-Ç_	¼-TÏÚ±_-AÌ»	®-©§_¼-ñ©§-êÊ	®-ñ©§_®	-À§_¼-êÊ	¼-êÊ_-i-Aê	¼-ñ©§-êÊ_-i-êÊ	®_¼-TÏÚ±	¼-êÊ_-À§	-i-êÊ_¼-êÊ	¼-Úö-êÊ_-AÌ»	¼-TÏÚ±_¼-TÏÚ±	¼-TÏÚ±_-À§	®-©§_L-Ç_	-i-êÊ_-W	¼-êÊ_¼-Úö-`e®ê²	¼-TÏÚ±_-i-Aê	-À§_¼-TÏÚ±	®-©§_¼-êÊ	-i-øp_®-©§	¼-êÊ_-W	-i-êÊ_-AÌ»	-i-Aê_L-Ç_	-Ú±_L-Ç_
GPT3.5 zero	4.97	4.39	4.97	3.51	2.63	5.26	0.58	3.22	2.34	2.05	2.92	3.8	2.92	1.17	0	0.58	2.05	1.17	1.17	1.75	0.29	2.05	1.17	1.75	1.46	0.88	0.88	1.17	0.29	0.88	0.88	1.17	1.17	1.17	0.29	0.29	0	0.29	1.17	0	0.58	0.88	0.88	0.29	0.88	1.17	0	0.58	0.88
GPT3.5 zero	4.76	3.57	4.76	4.76	3.27	4.17	3.27	1.49	3.57	2.98	1.79	3.27	2.38	0.3	1.49	0.3	2.68	0.6	1.49	2.38	0	0.6	1.19	0.89	1.49	0.6	0.3	1.49	0.3	0.6	0	0.6	0.6	0.6	0.6	0.3	0.3	1.19	0.6	0	0.3	2.08	1.19	0.3	0	1.19	0.3	1.19	0
GPT3.5 zero	6.61	3.9	4.5	4.8	3.3	4.8	2.7	2.1	2.4	1.8	2.4	2.4	1.2	0.9	1.2	0.3	0.9	1.5	0	2.7	0.6	1.2	0.9	0.6	0.9	0.3	1.2	0.3	0.6	1.5	1.5	0	0.6	0.6	0.3	0	0.6	2.1	2.1	0	0.6	0.9	1.8	1.2	0	2.7	0.9	0.3	0
GPT3.5 zero	2.91	2.43	4.61	3.88	3.16	2.91	3.4	1.21	2.91	2.91	0.73	1.7	3.88	0.97	1.46	0.73	2.18	0.97	0.73	2.18	1.7	0.49	2.43	2.67	0.97	0.97	0.97	0.97	0.49	0.73	0.24	0.97	0.97	0.24	0	0.24	0.49	0.97	0.73	0.24	0.97	0.73	0.97	0.49	0.24	1.46	0.49	0	0.49
GPT3.5 zero	5.02	2.51	5.64	3.76	1.88	4.08	1.25	2.19	4.08	2.82	2.19	2.19	3.13	0.63	3.45	0.63	0.94	1.57	0.63	3.45	0	0	1.25	2.19	0.94	2.19	1.25	1.57	0.63	1.57	0.94	2.19	0.94	0.63	0.94	0	0.63	1.88	0.94	0	0.63	0.94	0.94	1.25	0	1.88	0	0.31	0.31
GPT3.5 zero	3.44	1.32	5.03	3.97	3.7	3.97	3.44	2.91	4.23	3.17	2.38	1.85	3.7	1.59	2.65	0.79	1.06	1.06	0.53	1.32	0.53	0.79	1.85	2.65	0	1.32	0.53	0.53	0.53	0.53	0.26	0.79	1.32	0.53	0.26	0	0.26	1.85	0.53	0.53	0.53	1.06	1.59	0	0.79	1.06	0.26	0.26	1.06
GPT3.5 zero	6.18	1.97	4.21	3.65	0.84	3.09	1.69	3.37	3.65	3.93	1.97	1.97	2.25	1.12	3.09	1.4	0.84	1.4	1.12	1.97	0	0.84	2.25	1.69	1.12	2.25	0.56	0.56	0.84	1.69	1.12	0.28	0.28	0.84	0.28	0	0.28	1.4	0.84	0.84	1.12	2.81	0.84	0.84	0.28	0.84	0.56	0.84	0.56
GPT3.5 zero	2.31	2.57	4.88	3.6	4.11	4.11	4.11	1.03	2.06	0.77	1.8	0.26	2.06	1.29	0.77	1.03	3.34	1.8	4.11	0.77	0.26	3.34	0.77	1.54	2.83	0.26	1.03	0.26	0.26	0.77	1.03	0.26	1.8	1.03	0	1.03	1.03	0.26	0.51	0	1.54	0.51	0.51	0.26	0.77	0	0.77	0.26	0.26
GPT3.5 zero	5.25	2.47	3.7	3.4	2.47	3.09	3.7	2.16	2.78	2.47	2.16	2.16	2.47	0.62	0.93	1.54	3.7	1.85	1.23	0.93	0.62	1.23	1.23	1.54	0.93	0.62	0.62	0.31	0.62	1.23	0.31	0	0.93	0.93	0.31	0.31	0	1.23	0	0.62	0.62	0.93	0.93	0	0.31	0	0.93	0.62	0
GPT3.5 zero	4.66	2.47	4.93	4.11	4.38	4.11	3.01	1.92	2.19	1.1	2.19	3.29	3.56	1.1	0.55	1.64	1.64	0.55	0.27	1.37	1.37	1.1	3.01	1.64	0.55	0.82	0.27	1.1	1.37	0.27	0.55	0.82	1.92	0.55	0.55	0.82	0.55	0.55	0.82	1.92	0.82	0.27	0.82	0.27	0	0.55	0.27	0.55	0.55
GPT3.5 zero	6.23	1.97	7.21	1.31	3.28	6.23	4.26	3.28	2.62	3.28	1.64	4.26	1.31	3.93	0.66	3.28	0	0.66	0.66	0	1.64	1.31	0.98	0.66	0	0	0.33	0	0.33	0.98	0.66	0	0.33	0.98	1.31	0.33	0.66	1.64	1.31	0.33	0.66	1.31	1.97	0.66	0	0.33	0.66	0.98	0.33
GPT3.5 zero	2.47	2.47	3.09	4.32	6.17	2.78	4.32	1.23	2.47	2.16	1.54	2.16	5.25	0.62	1.54	0.62	1.23	3.09	2.78	2.16	0.31	0.93	1.54	2.47	1.23	0.62	0.93	0.93	0.31	0.31	0.62	0.93	1.54	0.62	0	0.31	0.93	2.16	0.93	0.31	0.93	1.54	1.85	0.31	0	0.62	1.23	0.62	0
GPT3.5 zero	6.15	2.56	6.41	3.85	1.54	5.13	0.51	2.05	3.59	1.54	1.54	1.79	4.62	1.28	0.26	1.03	1.54	0	0	1.03	0	0.51	1.54	2.05	0.77	0.26	0	1.03	0.26	2.05	1.54	1.03	0.77	1.28	0.77	0	0	0.26	1.03	0.26	0.51	0	0.26	1.28	0.77	1.28	0	0.26	0.77
GPT3.5 zero	2.65	4.13	3.83	3.83	4.42	3.83	4.42	0.88	0.59	0.29	2.36	0.29	2.36	0.88	2.95	0.29	1.47	3.54	3.54	2.06	0.29	2.06	0.29	1.18	2.06	0.59	0.29	0.88	0	0	0.29	0.59	1.47	0.29	0	1.77	0.59	1.47	1.77	0	0.29	1.18	1.18	0.59	0	1.18	0.88	0.59	0
GPT3.5 zero	2.39	3.98	4.77	4.24	3.45	3.45	1.59	0.8	1.33	1.86	2.39	0.53	2.92	1.06	2.12	1.06	2.12	1.06	3.45	2.92	0.27	1.59	0.53	1.33	2.39	1.06	0.27	0.8	0.53	1.33	1.33	2.12	0.8	0.53	0.27	0.53	2.12	1.06	1.06	0	0.27	0.27	0.27	0.53	0.53	0.53	0	1.33	0.27
GPT3.5 zero	3.37	3.65	5.06	3.37	4.78	3.93	2.53	1.69	2.81	3.09	1.12	2.25	2.25	1.69	1.4	1.4	1.69	0	1.97	0.84	0.56	1.12	0.28	1.12	1.69	0.56	0.56	0.56	1.4	0.56	0.56	1.12	1.4	0.84	0.84	1.4	0.28	0.84	0.84	0.28	0.28	1.12	0.84	0.84	0.56	0.28	0.84	0.28	0.56
GPT3.5 zero	3.9	3.9	6.91	4.2	3.6	6.31	1.5	0.9	1.2	0.6	1.5	1.8	3.6	0.9	0.3	0.9	3.3	0.9	1.2	0.9	0	1.5	1.5	1.2	1.8	0.3	1.2	0.6	0.9	0.9	0.6	2.7	1.8	0.9	0.9	0	0.9	0.9	1.8	0	1.2	0.9	0.9	0.6	0	0	0	0.9	0
GPT3.5 zero	5.22	3.73	4.85	3.73	1.87	4.48	3.36	2.24	2.99	1.87	2.24	0.37	1.87	1.49	1.12	0.37	0.75	1.12	0.75	1.49	0.75	2.24	1.49	1.49	1.49	0.75	1.87	2.24	0	0.75	0	2.61	0	1.87	0.75	0	1.12	1.12	0.75	0.75	1.12	1.12	1.87	1.12	0.37	0.37	0.75	0.37	0.37
GPT3.5 zero	3.42	1.86	4.35	3.73	4.97	3.11	4.97	2.17	3.73	1.55	2.17	2.48	2.17	1.55	1.24	2.17	2.17	0.31	0.31	0.93	0.31	0.62	0.31	2.8	1.24	0.31	1.24	0.31	0.31	1.55	0.93	0.31	0.31	0.62	0.31	0	0.31	1.24	0.31	0	0	0.31	0.62	0	1.24	0.31	1.55	0.31	0.31
GPT3.5 zero	5.22	4.12	4.67	3.57	3.02	4.12	2.75	2.47	1.37	4.12	1.65	2.75	2.75	0.55	1.1	0.27	1.65	0	0.27	0.82	1.92	0.82	0.82	1.37	0.27	0.55	0.55	1.37	0.27	1.1	1.37	1.65	1.37	1.1	0.55	0.27	0.27	0.55	0.82	0	0.27	1.37	0.27	1.1	0	0	1.1	0.55	0.27
GPT3.5 zero	3.81	3.54	5.18	4.9	4.9	5.72	4.09	1.36	2.45	2.45	3	0	3	0.82	1.63	1.09	0.27	1.09	2.72	1.91	1.09	2.72	1.36	1.91	1.09	1.63	0.27	1.36	0.82	1.36	0.54	1.36	1.63	0.54	0.82	1.36	0.27	0.82	1.09	0.82	1.09	0.82	0.27	0.82	0	0.54	0.27	0.54	0.27
GPT3.5 zero	4.91	3.37	3.68	4.91	4.91	3.37	2.76	2.15	3.07	0.92	1.84	0.61	5.21	1.53	1.53	1.23	0.61	0.31	3.37	1.23	0	0.31	1.23	3.07	1.53	0.31	0.92	0.61	0.92	0.61	0	1.23	1.84	0.61	0.92	0	1.84	2.45	1.23	0.61	1.23	0.31	2.45	0.92	0.61	0	0.92	0.61	0.92
GPT3.5 zero	2.65	4.5	3.7	3.97	3.97	3.17	4.76	1.85	3.44	2.12	2.12	3.17	3.17	0.53	0.26	0.53	1.06	1.59	2.38	1.85	1.32	1.85	0.79	0.79	2.38	1.85	1.06	0.26	0.53	0.53	0.53	0.79	1.59	0.26	1.06	0.79	2.12	1.06	1.85	0.53	0.26	0.26	0.53	0	0	0.53	0.79	0	0
GPT3.5 zero	5.57	2.53	4.81	3.29	1.77	4.3	3.04	3.29	4.3	2.78	1.52	2.53	2.53	1.01	1.01	1.52	1.52	1.01	0.51	0.51	0	0.25	1.77	0.76	1.01	1.01	1.01	0.76	0.51	1.01	1.77	1.77	0.25	0.76	1.01	0	0	1.52	1.01	0	0.51	0.51	1.27	0	0	0.51	0.51	1.01	0.25
GPT3.5 zero	3.64	3.9	4.16	4.16	3.38	4.42	2.34	2.86	2.08	2.86	2.6	4.16	3.9	0.26	2.08	0	1.04	2.08	2.86	1.56	1.56	2.08	0.78	1.56	1.3	1.3	1.04	0.26	0	0.52	1.04	0.26	1.56	0	0.52	1.04	1.04	0.52	1.3	0	0.52	0.26	0.26	0.52	0	0.78	0.52	0.52	0.52
GPT3.5 zero	3.9	4.26	3.9	2.84	2.84	2.48	1.42	1.06	0.71	1.77	1.06	3.9	2.84	2.48	1.06	2.13	0.35	1.06	2.48	0.71	0	1.42	0.35	2.48	1.06	0.71	1.06	1.06	0.71	1.77	1.42	0.71	1.77	1.42	0.71	0.71	1.06	1.77	0.71	0	0.35	1.06	1.42	0.71	0.71	1.06	0.35	0.71	0
GPT3.5 zero	4.96	3.72	4.47	4.47	2.98	4.71	1.49	3.97	4.22	2.23	2.98	3.47	3.47	1.24	2.23	0.25	0.74	0.25	1.74	1.24	0.99	0.99	1.74	1.99	0.25	0.5	0.5	0.74	0.25	1.24	0.25	0.99	0.5	0.99	0.25	0.5	0	0.25	0.99	0.5	0	0.99	0.5	0.5	0.99	0.5	0	0.25	0.5
GPT3.5 zero	4.09	3.27	4.36	4.09	3.27	3.27	1.91	3.27	3.54	2.72	1.63	3.54	2.18	1.91	3.54	1.63	1.91	0	0.82	1.36	0.54	0.54	1.36	1.91	0.27	1.09	1.36	1.09	1.09	1.36	1.36	0.82	0.27	0.82	0.54	0	0.82	0.27	0.82	0.27	0.27	0.27	0	0.54	0.27	0.27	0.27	1.36	0.82
GPT3.5 zero	2.31	2.83	5.14	3.34	3.6	5.4	3.6	1.29	2.31	2.83	2.31	3.6	3.08	0.77	2.31	0.26	0.77	0.26	1.8	1.54	0.77	3.34	1.29	1.29	1.03	1.29	1.29	1.8	0.26	1.03	0.26	2.06	0.77	0.51	0.51	0.26	0.51	2.57	1.29	0.51	0.26	2.57	2.06	0.26	0.26	0.51	0.51	1.29	0
GPT3.5 zero	2.77	2.49	5.54	3.88	4.99	5.26	5.54	1.11	2.22	2.49	2.49	3.32	3.88	0.83	1.39	0.28	0.83	0.55	2.49	1.94	1.66	1.66	1.11	1.94	0.83	1.39	1.94	0.83	0.28	1.11	0	0.83	2.22	0.55	0.28	0.55	0.28	1.94	1.66	0.55	0.55	0.55	1.39	0.28	0	0.55	0.83	0.55	0.28
GPT3.5 zero	3.06	2.04	4.08	3.32	1.79	3.06	2.55	2.04	2.04	1.02	1.79	2.3	2.04	3.06	0.51	2.55	0.77	1.28	2.81	0.26	0	2.3	1.28	0.77	0.26	0	1.02	1.53	1.53	1.02	1.53	0.26	0.77	1.53	0.26	0.51	0	0.26	0.26	0	0.51	0.26	0.77	0.26	1.28	0.26	0	0.51	0.26
GPT3.5 zero	3.82	2.29	4.58	3.82	4.07	3.82	4.33	1.27	1.02	2.8	1.78	0.25	2.54	1.78	1.78	0	0.51	1.53	0.51	2.54	3.56	1.53	1.78	1.53	1.02	0.25	1.78	1.27	0	1.53	0.25	1.02	1.02	1.02	1.02	1.78	0.25	1.78	0.76	0	2.8	0.51	1.53	0.25	0	0.25	1.02	0.25	1.02
GPT3.5 zero	5.08	2.26	6.21	4.24	1.98	4.8	3.39	0.85	1.41	1.13	1.41	2.54	1.98	0.85	1.98	0.28	3.11	1.69	0.85	2.82	0	0.56	2.26	1.69	1.41	1.13	1.98	0	0.28	1.69	0.56	0.85	0	1.69	0	0	1.98	0.28	0.56	0.28	0.28	0.85	0.85	1.41	0	0.85	0.28	0.85	0
GPT3.5 zero	2.64	3.84	5.52	2.64	5.52	4.08	3.12	2.4	1.92	3.12	1.44	0.72	2.88	1.68	3.6	1.44	0.48	1.44	0.96	0.24	2.64	0.96	1.68	1.92	0.24	0.24	1.2	1.92	0.48	0.48	0.96	2.16	1.68	0.24	0.72	2.4	0.24	1.68	1.92	0.24	1.44	0.96	1.92	0.24	0.24	0	0.24	0.96	0
GPT3.5 zero	7.58	3.64	6.06	3.94	3.33	5.76	3.03	2.12	3.64	4.24	3.33	2.73	2.42	0.91	0.3	0	0.61	0.61	0.3	1.82	0	0.91	1.82	0.91	2.12	2.12	0.61	2.42	0	1.21	0.61	0.61	0.61	0.91	0.91	0	0.61	0.91	1.82	0.61	0.3	0	0.91	0.61	0	1.82	0.61	0	0
GPT3.5 zero	3.26	3.26	5.21	4.23	5.86	4.89	3.58	1.3	3.26	1.95	2.61	1.63	4.23	0.98	0.33	0.65	0	0.33	0.65	1.3	1.3	0.33	1.63	1.63	1.63	0.33	0	0.98	0.65	0.33	0.65	0.98	3.26	0.33	0.33	0.98	0	0.98	2.61	0.33	1.63	0.65	0.33	0	0	0.98	0.33	0.33	0.33
GPT3.5 zero	2.61	4.18	2.61	4.18	4.18	2.61	4.44	1.31	3.66	1.31	1.83	1.83	4.18	0.52	1.31	0.26	1.04	0.78	1.57	2.61	2.35	1.83	1.31	1.83	2.35	1.83	0.26	0.52	0.26	1.31	0.26	1.04	0.52	0.52	0.52	0.78	1.57	1.31	0.78	0.52	0.52	1.83	1.04	0.26	0	0.78	0.52	0.78	0
GPT3.5 zero	4.56	3.75	3.49	4.02	2.14	3.49	3.75	2.68	1.61	3.49	2.95	2.68	1.88	1.07	1.07	0.54	0.27	1.07	1.61	2.68	4.29	1.88	1.07	1.07	0.8	0	0.54	1.61	0.54	1.61	1.34	1.34	1.07	0.8	0.8	1.88	0.8	0.8	0.8	0.27	0.27	0.54	0.8	0.27	0.27	0	0.8	0.8	0.27
GPT3.5 zero	4.89	3.74	6.61	2.87	4.31	5.46	2.59	2.59	1.72	3.45	3.45	2.59	0.86	3.16	2.01	1.72	0.57	0.57	0.86	1.72	4.02	1.15	0.57	0	0.57	0	1.44	0.57	0.29	1.15	1.15	0.29	1.44	0.29	0.57	1.44	0.29	0.57	1.15	0.29	0	0.57	0.57	0	0	0	0	0.29	0.57
GPT3.5 zero	3.29	2.74	5.21	4.11	4.66	3.84	2.47	1.92	4.11	2.19	2.19	3.84	2.74	0.55	1.37	0.27	2.74	1.64	0	0.82	0.82	0.27	1.64	1.92	1.64	0.27	0.55	1.1	0	1.37	2.19	1.64	0.82	0.27	0.27	0	1.37	1.37	0.82	0	0.55	0.55	0.82	0.55	0.27	0.55	0.55	1.92	0.27
GPT3.5 zero	2.38	2.38	4.76	3.87	3.87	5.06	4.76	1.79	3.57	2.98	1.19	1.79	1.79	1.49	2.38	0.89	2.38	1.79	0.89	1.79	0.89	1.79	0.3	1.19	0.3	0.6	1.79	0.6	0.6	1.79	0.89	1.19	0.3	1.19	0	0.3	0	1.49	0.6	0	0.3	0.89	1.19	0.89	0	0.89	0.6	0.89	0.89
GPT3.5 zero	3.67	3.95	4.24	3.95	3.39	3.11	4.24	1.98	1.13	2.26	1.13	0.28	3.11	0.56	0.85	0.85	2.54	0.85	0.28	1.13	4.52	1.13	1.13	2.54	1.69	0.28	1.69	1.41	0.56	2.26	0.28	1.98	0.56	0.85	0.85	1.41	0.85	0.85	0.85	0	0	0.56	1.13	0.28	0	0.28	0.85	0.85	0
GPT3.5 zero	4.09	2.88	5.77	4.33	1.92	5.29	1.92	0.96	1.2	1.44	2.64	0.72	2.64	0.72	0.96	0.72	1.68	2.88	3.12	2.16	0	1.92	1.2	1.44	2.16	0.72	0.72	0.48	0.24	0.96	0.72	0.96	0.96	1.2	0.24	0.24	0.48	0.48	0.96	0.48	0.48	1.44	0.72	0.72	0.24	1.2	0.24	0.48	0
GPT3.5 zero	3.55	4.37	2.19	3.55	2.19	2.19	1.91	3.01	1.37	1.64	3.01	1.64	1.91	1.09	1.64	0.82	1.37	1.37	3.28	1.09	0.55	3.01	0.82	2.73	1.64	0.82	0.27	0.82	0.27	0.27	1.37	2.19	0.27	0.27	0.55	1.37	1.37	1.09	0.27	1.09	0.27	0.82	1.09	0	0.27	0.27	0.27	1.91	0.82
GPT3.5 zero	3.95	2.54	4.8	2.26	3.95	4.8	2.82	1.13	2.26	2.54	1.98	1.41	2.54	3.11	2.26	2.54	0.28	2.82	0.56	0.85	0.56	1.13	1.41	0.85	0.56	0.28	1.69	0.56	0.56	0.85	1.98	0.56	1.13	0.28	1.41	0.28	2.54	1.13	1.13	0.28	1.13	1.13	0.85	0.28	0.28	0.28	0	1.13	0
GPT3.5 zero	7.2	4.71	4.16	4.99	1.11	3.6	2.22	2.77	3.32	4.43	2.77	2.22	2.49	1.39	2.77	0.83	0.55	2.49	0	3.05	0	0.28	1.66	1.11	1.11	3.05	0	0.28	0.55	0.55	1.11	0.28	0.28	0.28	0	0	0	1.11	1.39	0.28	0.55	1.11	0.83	1.66	0.28	3.05	0.28	0.55	0.28
GPT3.5 zero	4.75	3.35	4.47	3.35	3.07	3.91	4.75	3.07	4.19	1.12	1.4	1.4	2.79	1.4	0.84	0.84	1.96	2.23	2.23	1.12	0.56	1.68	0.56	2.23	1.12	0	0.84	1.4	0.28	2.23	0.56	1.4	0.84	1.12	0.28	0.84	0.56	1.4	0.84	0	0.28	1.68	0.84	0.56	0	0	1.12	0.56	0
GPT3.5 zero	3.97	3.97	5.1	4.53	5.67	4.82	3.68	1.98	3.4	2.83	2.55	1.98	3.4	1.13	1.13	1.42	1.42	0.57	0.28	0.85	1.13	0.57	1.7	2.55	0.57	0.57	1.13	1.13	0.57	0.57	0.85	1.13	0.57	0.85	1.13	0.57	1.13	1.42	1.42	0.57	0.85	0	1.42	0	0.28	0	0	1.13	0.28
GPT3.5 zero	5.43	3.26	5.16	4.08	6.52	5.98	4.89	2.72	2.99	2.72	1.36	1.09	3.53	0.82	1.36	0.82	0.82	0.27	0.54	0	0	0.27	1.36	1.9	1.9	0.27	1.63	1.36	0.54	1.09	0.82	1.36	0.82	0.54	0.54	0	1.09	1.36	1.63	0.27	0.82	0.54	1.36	0.27	0.27	0.27	2.45	0.27	0
GPT3.5 zero	3.48	3.48	3.77	4.93	3.19	3.48	2.32	2.32	2.61	2.32	2.9	1.16	3.19	0.29	2.9	0	1.45	0.29	2.61	4.06	0	1.45	1.45	0.87	0	1.16	0.58	1.16	0	1.74	1.74	1.45	0.87	1.45	0.29	0.29	1.16	1.74	0.87	0.58	1.45	1.45	1.45	1.16	0.58	0.29	0.87	0.87	0
GPT3.5 zero	3.36	2.75	3.67	3.67	3.98	3.67	3.36	4.59	3.06	2.45	2.45	1.53	3.06	0.61	3.06	0.31	1.83	0.31	0.31	3.06	1.83	0.61	1.22	1.22	0	0.31	1.83	1.22	0.31	1.53	0.61	0.61	0.61	0.61	0.61	1.53	0.31	1.22	0.31	0	0	1.22	0.92	0.31	0.61	0.92	0.31	0.61	0.31
GPT3.5 zero	4.95	4.46	4.21	4.21	3.47	5.94	0.99	1.24	1.24	0.99	3.71	0.5	2.48	0.5	0.25	0.74	0.99	3.22	4.95	1.73	0.5	2.23	0.99	1.24	2.72	1.73	0.5	0.99	0.25	0	0.5	0.99	1.98	0.25	0.25	0.74	1.49	0	1.73	0.25	0.25	0	0.5	0.5	0	0.25	0	0.25	0
GPT3.5 zero	3.37	3.37	4.12	3.37	3.75	3.75	3	1.87	3.37	2.62	1.5	2.62	3	1.87	0.75	1.87	1.12	1.12	0.75	1.12	1.12	1.87	0.75	1.5	3	1.12	1.12	0.37	0.75	0.37	1.87	0.75	0.75	0.75	0.75	0	1.12	0.37	1.12	0	0.37	1.12	0.75	0	0.75	0.75	0	1.5	0
GPT3.5 zero	2.8	3.74	3.12	3.74	4.36	2.49	3.12	2.18	1.87	2.49	1.25	0.62	2.49	1.56	3.43	0.93	1.87	1.87	2.8	2.18	0.31	1.25	0.93	1.87	1.56	0.62	3.12	0.31	0.62	0	1.56	0.93	0.93	0.93	0	1.56	0.62	0.31	0.93	0.31	0.31	0.31	1.25	0.31	0.31	0.31	0.31	0	0
GPT3.5 zero	4.48	3.1	5.17	4.48	2.76	5.86	2.76	2.41	2.07	2.76	3.45	1.38	2.07	0.69	2.76	0	1.03	1.72	0.69	1.72	0.34	1.38	1.72	0.34	1.38	2.41	1.38	0	0	1.72	2.07	0.34	0.69	1.72	1.03	0.34	0.69	1.38	2.07	0	0	1.38	1.38	0	0	0	0	1.03	0
GPT3.5 zero	2.8	5.32	3.08	3.92	5.88	3.08	2.52	2.24	2.8	2.24	1.4	1.4	4.76	1.4	1.68	1.4	0.84	0	1.12	1.4	0.84	1.68	1.4	2.24	1.4	0.28	0.56	0.84	0.84	0.28	0.28	0.84	2.52	0.56	0.56	0.28	0.28	1.68	1.4	0.28	1.4	0.84	1.96	0.84	0.28	0.28	0.28	0.84	0.28
GPT3.5 zero	3.46	2.77	4.5	3.81	4.84	4.15	6.23	1.38	4.5	4.84	3.46	3.11	1.38	0.69	1.73	0.69	1.04	2.42	0.69	1.04	1.04	0.69	0.69	1.04	0.69	0.35	0.35	1.04	0.69	0.69	1.38	1.38	0.35	0.35	0	1.38	1.38	0.69	0.69	0	0	1.04	0.69	0.35	1.04	0.35	1.38	1.73	0
GPT3.5 zero	4.59	2.75	4.28	3.98	3.67	4.28	3.36	2.45	2.45	1.83	2.45	1.22	2.75	0.61	2.14	0.61	1.22	0.31	0.61	2.45	0.31	0.61	1.83	0.92	0.61	0.31	1.22	0.92	0.61	0.31	0.31	1.22	1.53	0	0.61	0	0.92	1.83	1.22	0	1.22	1.83	2.14	0	0.92	0.92	0.31	1.53	0
GPT3.5 zero	5.23	2.29	6.54	3.59	3.59	4.9	3.27	3.59	4.58	2.61	1.31	2.94	2.94	0.98	0.65	0.98	0.98	0	0.33	1.31	0	0	0.98	1.31	1.31	0.65	0.33	1.63	0.98	1.63	1.63	0.65	0.65	0.98	0.33	0.33	0.33	0.98	1.31	0	0.33	0.33	0.33	0.98	0.33	0.33	0.65	0.98	0.33
GPT3.5 zero	3.33	3	4.67	3.67	3.33	3.33	3.33	1.67	1.67	2	0.67	0.67	3.33	0.67	2	0.67	3	0.67	2.33	2.33	0.67	2	0.33	1	0.67	0.33	1.33	0.33	0.67	0.67	0.67	0.67	1.33	0	0.67	1.33	4.33	1	0.33	0	0.33	1.33	0.33	0.33	0	0.33	1.67	1	0
GPT3.5 zero	4.13	4.13	3.03	3.58	4.13	1.65	2.48	1.38	1.65	2.2	1.93	0.83	2.48	0.55	1.38	1.65	3.03	0.28	2.48	1.38	0.83	1.93	1.1	2.2	1.38	1.1	0.28	0	0.55	1.1	0.83	0.83	0.55	0.83	0.55	1.1	1.93	0.55	0.83	1.1	0	0.28	0.28	0.55	0.28	0	1.38	0.83	0.55
GPT3.5 zero	3.3	3.85	4.4	4.12	3.85	3.3	3.02	2.47	1.65	1.1	2.47	1.92	2.2	1.37	2.75	1.37	1.92	0.55	1.37	1.92	0.82	1.37	1.1	1.1	2.47	0.55	1.92	0.27	1.1	0.82	0.55	0.82	0.55	0	0.27	0.55	2.2	0.82	1.1	0.55	0	0.82	0.55	0	0.82	0.55	0.27	0.27	0.55
GPT3.5 zero	3.28	3.88	5.97	4.48	4.78	5.37	3.58	1.19	2.09	2.09	2.39	0.9	4.18	0.9	1.19	0.6	1.79	1.79	0.9	1.19	0.9	1.19	1.49	2.39	1.49	0	2.69	1.49	0.3	0.6	0.6	1.49	2.39	0.6	0.3	0.3	0	1.49	0.9	0	0	2.09	0.9	0.6	0	0.6	0	2.39	0
GPT3.5 zero	2.41	4.12	3.44	3.78	4.81	3.78	3.09	1.37	1.37	2.41	2.41	0.69	4.47	0.34	0.34	0.34	1.03	0	1.72	0.34	1.72	2.75	1.03	3.09	1.37	0.69	1.72	1.37	0.34	1.03	0.34	1.72	1.72	0.69	0.34	0.34	1.37	0.69	0.69	0	1.03	1.72	1.03	0	0.34	0.34	0.69	2.06	0
GPT3.5 zero	4.33	5.05	4.69	3.97	2.89	4.33	2.53	1.44	1.08	2.89	3.25	2.17	1.08	0.36	2.17	0.36	1.08	1.44	1.08	1.81	0.36	2.17	1.08	1.08	1.08	1.44	1.81	1.81	0.36	1.08	0.36	1.08	0.72	2.17	0	0	0.72	0.72	1.08	0	0.72	0.72	1.44	0.72	0	0.36	0.36	0.72	0
GPT3.5 zero	4.87	2.27	5.52	3.57	1.3	5.84	1.95	1.95	0.97	2.92	2.27	2.27	2.92	0.65	2.6	0.32	1.3	0.65	1.62	1.3	0.65	2.6	1.62	1.62	1.3	0.97	2.27	0.65	0	3.25	0.32	2.27	0.32	3.25	0.32	0.32	0.32	0.97	2.27	0	0.97	0.97	1.3	0.32	0.65	0.65	0.32	0.32	0.32
GPT3.5 zero	3.62	3.38	3.38	3.62	4.11	2.9	4.11	1.93	0.97	2.66	3.14	0.72	1.93	1.45	0.48	1.21	0.48	0.72	2.42	2.42	1.93	0.97	2.42	1.45	0.24	1.45	0.24	0.97	0.48	1.21	0.72	0.72	1.45	1.21	0.72	1.93	0.24	1.45	0.48	0.24	1.69	0.48	1.45	0	0.24	0.48	0.72	0.48	0.24
GPT3.5 zero	2.13	2.66	5.59	3.72	5.05	5.05	3.46	1.06	3.19	1.06	1.6	1.33	5.32	0.53	2.39	0.53	1.06	2.66	1.86	0	0.53	1.6	1.6	2.93	2.39	0.8	0.53	2.39	0.8	1.33	0.27	2.39	1.86	1.33	0.27	0.8	0.53	0.8	1.6	0.27	0	0.27	0.53	0.27	0.27	0	0.8	0.8	0.27
GPT3.5 zero	3.82	3.82	3.53	3.24	4.12	3.24	4.71	1.76	0.59	4.71	2.06	0.29	3.53	0.88	0.29	0.29	0	0	1.76	2.06	2.06	1.18	2.06	1.76	1.18	0.29	0.29	0.88	0.29	0.88	0.29	0.59	1.18	0.59	0.29	2.94	0.59	1.76	1.76	0	0.88	0.88	1.47	0.59	0	0.29	1.18	0.59	0.29
GPT3.5 zero	2.35	4.71	2.94	4.71	4.41	3.53	2.94	0.59	2.65	1.76	1.47	0.59	4.71	1.47	0.88	0.59	1.47	3.24	0.88	2.06	2.06	1.76	0.88	2.35	1.18	0.88	0.88	1.18	0.59	0.59	0.29	1.76	1.18	0.59	0.59	0.29	1.18	0.88	0.59	0.59	0.29	0.59	0.88	0	0	0.59	0	0.59	0.59
GPT3.5 zero	4.22	3.43	4.22	4.22	5.28	4.49	3.43	0.26	1.85	1.58	1.32	1.32	3.69	1.58	0.26	0.53	0.79	1.85	0.26	0.79	2.11	1.58	1.58	2.37	0.79	0.53	0.53	1.32	0.53	1.32	0.26	1.32	1.58	0.53	0.53	0	0.26	0.79	1.06	0.26	1.06	0.79	0.79	0.53	0.53	0.26	1.06	1.06	0.53
GPT3.5 zero	3.28	3.03	5.81	3.54	3.28	5.81	2.78	0.76	2.02	3.54	1.52	1.52	3.28	0.76	1.52	0.51	3.28	1.01	1.52	0.25	1.52	1.52	1.26	1.52	1.26	0.76	0.76	0.76	0.51	0.51	0.51	2.02	1.01	0.51	0.25	0.76	1.52	0.25	0.76	0	0	1.52	0.76	0.25	0	0.51	0.25	1.01	0.51
GPT3.5 zero	3.13	2.85	4.27	4.27	1.99	3.7	2.85	1.71	2.28	3.99	2.56	1.14	2.85	0.57	2.28	0	1.99	2.28	1.99	0.57	0.57	1.71	1.71	1.42	2.56	1.99	0.85	0.85	0	1.99	0.85	1.14	0.85	0.85	0.28	1.14	0	1.14	1.14	0	0.57	1.42	0.57	0.28	0.57	0.28	0.57	0.28	0.57
GPT3.5 zero	4.71	2.02	6.06	4.38	2.69	5.39	2.36	2.02	2.02	3.7	2.69	1.68	3.37	1.35	0	1.68	0.67	1.68	1.01	2.69	1.01	1.01	1.35	1.68	1.35	1.68	0.67	1.01	1.01	1.35	1.68	1.35	1.01	1.68	0.67	1.01	0	0.34	0.67	0.34	0	1.01	0.67	0	0.34	2.36	0.67	1.01	0.34
GPT3.5 zero	6.11	4.82	5.47	3.86	5.14	5.14	2.57	0.96	1.29	1.93	1.93	2.89	3.86	2.25	1.29	0.64	0.32	0.64	1.29	1.29	0	0.64	1.93	2.25	1.93	0	0.32	0.64	0	0.32	2.25	0.96	1.93	0	0.96	0.96	0.64	1.93	1.61	0	1.29	0.96	1.29	1.29	0	0.64	0	0.32	1.29
GPT3.5 zero	5.05	4.09	4.09	3.61	2.88	3.37	3.12	1.68	2.16	2.88	1.68	3.85	4.57	0.48	1.68	0.24	0.48	2.16	2.16	1.44	1.68	0.96	1.68	1.44	1.68	0.72	0.72	1.68	0	0.72	0.96	0.96	0.72	0	0.48	0.96	0.48	0.96	1.44	0	0.48	0.48	0.72	0.48	0	0.48	0.72	0.48	0.24
GPT3.5 zero	3.6	2.4	5.04	3.84	3.36	3.84	3.12	2.16	1.92	2.16	1.68	1.68	3.84	0.96	2.4	0.72	1.2	0.96	0.72	1.92	2.16	0.48	1.68	1.68	1.44	0.72	1.68	0.96	0.72	0.96	0.24	0.96	2.4	0.48	0.72	0.48	0.48	0.96	0.96	0	1.44	0.48	0.72	0.48	0.24	0.48	0.24	0	0
GPT3.5 zero	2.56	3.98	3.12	3.98	4.83	2.56	3.69	1.14	3.41	1.42	0.85	3.41	3.98	1.99	0.57	1.7	0.85	0.28	1.7	0.85	0.57	0.57	1.7	1.7	1.7	0.85	0.85	1.14	1.42	1.14	0.57	1.42	1.42	0.85	0.85	0.28	0.28	0.57	1.42	0.28	0.57	1.14	1.14	0.85	0.85	0.28	0.28	0.85	0.28
GPT3.5 zero	3.67	4.99	4.72	3.94	3.41	3.67	1.84	2.62	1.57	2.89	2.1	0.26	3.15	0.26	0.52	0.52	2.1	0	0.52	2.62	2.1	2.1	2.89	1.57	0	1.31	1.57	1.05	0.52	0.52	0.79	1.05	2.36	0.79	0.26	0.26	0.26	0.26	0.52	0.26	2.62	0.52	0.52	1.05	0	0.79	0	0.79	0.26
GPT3.5 zero	4.55	3.33	5.15	3.94	5.15	5.15	2.73	2.73	2.73	2.42	1.82	2.73	3.64	0.91	2.12	0.91	0.91	1.82	1.21	0.61	0.3	1.21	1.21	2.73	1.52	0.3	0.91	0.61	0	1.21	2.12	1.21	0.91	0.91	0.3	0.61	0	0.91	1.52	0.3	0.3	0.3	0.61	0.61	0.3	0.3	0.3	0.91	0
GPT3.5 zero	5.09	5.39	5.39	4.19	4.49	5.39	1.5	1.2	0.9	2.4	2.99	1.5	4.19	2.4	2.69	1.5	0.9	0.9	0.3	1.2	0.3	0.3	2.1	1.5	0.9	0.6	0.9	1.8	0.6	0	1.2	1.8	0	0.3	0.6	0.3	0.3	0.9	2.1	0.3	0	0.3	0.9	0.3	0.3	0.9	0	0.9	0
GPT3.5 zero	3.64	2.73	3.94	4.24	3.64	3.94	1.82	1.21	2.12	1.52	1.82	0.91	5.15	0.3	1.52	0.3	2.12	0.91	3.64	0.91	0.3	2.42	1.52	2.73	0.61	1.21	0.3	0.91	0	2.73	1.21	0.91	2.42	1.52	0.3	1.21	0	1.82	0.3	1.21	0.61	0.3	0.91	0.61	0	0.3	0	0	0
GPT3.5 zero	5.22	3.19	4.35	4.64	5.8	4.06	2.61	1.74	2.32	1.74	1.16	2.9	5.22	0.29	2.61	0.29	1.16	0.87	0	1.45	1.74	0.58	1.74	2.9	0.29	1.16	0	1.45	0.29	0.29	0.58	1.74	0.87	0.29	1.16	0.58	0.58	0.58	1.74	0.87	0.58	0.58	0.58	0.87	0	0.58	0.87	0.58	0
GPT3.5 zero	4.07	4.94	3.49	3.49	4.65	3.78	2.62	2.91	4.36	1.74	1.45	2.62	4.36	1.16	1.74	1.16	1.16	1.45	0.29	0.58	0.87	0.87	1.45	2.33	1.16	0	0	1.74	0.58	0.87	1.45	2.62	1.16	0.29	0.58	0	0.29	0.87	0.87	0	0	1.16	0.29	0.29	0	0.58	0.87	1.45	0.58
GPT3.5 zero	1.9	2.71	4.34	4.07	4.88	4.88	3.52	1.63	3.52	3.79	1.36	0.54	3.52	1.36	3.25	0	2.17	2.98	1.63	1.9	0.27	1.63	0.81	1.36	1.9	1.63	0.54	0.81	0.27	0.81	1.08	0.81	2.44	0.54	0	0.54	2.17	0.81	1.08	0	0.54	0.81	0.54	0	0	0.54	0.81	0.81	0.54
GPT3.5 zero	3.75	2.5	6	3.75	5	5.5	6	1.5	3.75	3.25	1.75	2	1.5	0.25	1.75	0.25	1.5	1.75	1	0.5	1	1.75	0.5	1	1	1.25	0	1	0.5	1.5	0.75	0.75	0.5	0.5	0.75	0.25	0.75	1.5	1.25	0.5	0.25	0.75	0.75	0.5	0	0.25	1.75	1	0
GPT3.5 zero	5.59	4.71	5	3.82	5	5.29	2.94	2.06	2.65	2.65	2.35	0.59	5	0.29	0.29	0.29	0.88	0.59	1.47	0.88	1.76	1.47	1.47	3.24	0.29	0	0.29	1.76	0.29	0	0.88	2.06	1.18	0.59	0.88	1.18	0.29	0.59	1.47	0	0	0.88	0.29	0.29	0.29	0	0.29	0.29	0
GPT3.5 zero	4.1	2.31	5.38	4.1	4.36	4.62	4.1	2.56	2.31	4.1	2.05	2.05	2.82	0.51	3.85	0	1.03	0.77	0	1.28	0.26	0.77	1.03	2.56	0.51	0.51	2.31	1.79	0	2.31	0.77	2.05	0.77	2.05	0.26	0	1.03	1.28	0.77	0.26	0.51	1.03	0.51	0.77	0	0.26	1.28	1.28	0.26
GPT3.5 zero	2.48	3.6	6.08	3.6	4.5	3.6	0.9	2.25	1.13	0.68	2.48	0.68	2.03	0.68	1.13	0.45	1.58	0.9	1.13	1.8	0.9	1.58	0.45	2.03	1.13	0.23	2.48	1.58	0	0.45	0.68	1.8	1.58	0.68	1.13	0	0.9	0.9	1.35	0	1.8	0.9	1.13	0.68	0.23	0	0	0.23	0
GPT3.5 zero	3.75	3.44	4.38	4.06	4.06	3.75	4.06	2.19	5.31	1.56	1.56	2.81	2.19	0.62	2.81	0.62	1.88	1.25	0.31	1.25	0	0.62	1.56	1.88	1.25	1.25	1.25	1.56	0.62	1.56	0.31	1.88	0.31	0	0.31	0	0	1.56	1.25	0.62	0.94	1.56	0.62	0.31	0.31	0.62	0.62	0.31	0
GPT3.5 zero	5.48	2.31	6.05	3.75	2.31	5.19	1.44	1.15	1.15	2.31	1.15	0.86	3.75	0.29	2.31	0.29	3.17	0.58	2.02	0.58	0	1.44	2.02	2.02	0	0	0.58	0.86	0.58	0.58	0.58	2.02	0.86	1.15	0.58	0	0.86	0.86	0.58	0	0	0.29	1.15	0.58	0	0.86	0.58	0.58	0
GPT3.5 zero	4.35	2.72	5.43	2.72	3.26	4.62	1.63	2.17	1.9	1.09	1.36	1.63	2.99	1.36	1.36	1.63	1.9	0.82	1.63	0.82	0.54	1.36	1.63	2.45	0.54	0.82	0.27	0.54	0.27	2.17	0.54	1.36	0.27	1.36	0.27	0.82	0.54	0.82	1.63	0.54	0	0	1.09	0.82	0	0.27	0	0.82	0
GPT3.5 zero	6.02	4.45	6.02	3.4	2.09	5.5	1.83	3.4	0	3.4	1.31	1.05	2.62	1.05	2.88	0.79	1.05	0	1.05	1.05	4.19	1.57	0.79	1.83	0.79	0.52	0.52	1.31	0.52	1.31	0.26	1.57	0.52	0.79	0.79	2.09	0.52	0.79	1.83	0.52	0	1.31	0.52	1.31	0	0.26	0	1.05	0
GPT3.5 zero	6.31	3.04	6.07	3.27	2.57	6.31	2.8	2.57	1.64	2.8	1.64	0.47	3.04	1.4	2.57	1.17	1.17	0.47	1.87	0.7	3.27	1.87	1.17	1.87	0.93	0.23	1.4	1.87	0.23	0.7	0.47	1.4	1.4	0.47	0.7	1.17	1.17	0.93	1.4	0.23	0.23	1.64	0.47	1.17	0.23	0	0.23	1.4	0
GPT3.5 zero	4.48	4.78	5.07	3.58	3.88	4.18	2.69	1.49	1.49	2.09	2.69	0.9	2.39	0.3	0.9	0.3	1.19	0.9	2.69	2.99	0.3	2.39	0	1.19	1.79	0.9	0.9	1.49	0	1.19	0.6	0.9	1.49	0.6	1.19	0.6	0	1.49	2.09	0.3	0.3	0.3	0.9	0.6	0	0.3	0.9	0.3	0.3
GPT3.5 zero	5.95	3.4	5.1	4.25	5.1	5.38	4.25	1.7	1.42	1.13	1.7	2.55	4.25	0	0.85	0	1.13	0.57	2.55	0.57	0.57	2.27	1.13	2.55	0.85	0	0.57	1.42	0	0.85	0.57	1.42	1.7	0.57	1.13	1.13	0.28	1.13	1.42	0	0.28	0.85	0.57	0.85	0	0	2.27	0.85	0
GPT3.5 zero	2.64	1.47	6.16	4.4	2.64	3.52	2.64	1.76	2.35	2.35	2.64	1.17	2.05	0.29	2.64	0.88	2.05	2.64	3.52	2.93	0.59	0	0.88	2.05	2.93	2.35	0.88	0.59	0.59	0.59	0.59	1.17	0.59	0.88	0	0.29	0.88	1.47	0.88	0	0.29	0.29	1.17	0.59	0	0.88	0.29	0	0
GPT3.5 zero	5.01	2.96	5.92	3.42	3.42	5.47	1.82	1.82	1.37	2.28	0.91	1.59	3.19	1.37	1.14	1.37	2.51	0.46	1.37	1.14	0	0.68	1.14	2.28	1.59	0.46	1.59	1.14	0.68	0.68	0.91	2.05	0.23	1.14	0	0.91	0.46	0.46	1.14	0	0	0.91	1.37	1.37	0	0	0.46	0.23	0.46
GPT3.5 zero	4.8	3.11	5.37	3.39	4.8	4.8	5.93	1.98	2.54	2.26	2.26	1.41	1.41	0	1.69	0	0.56	0.85	2.82	1.69	0.85	1.41	0.85	0.85	0.85	0.56	1.41	0.85	0	1.41	0	0.85	0.85	2.26	0.85	0.56	0	1.69	1.98	0	0.85	0.85	2.54	1.13	0	0.28	2.82	0.28	0
GPT3.5 zero	5.21	4.91	3.68	4.29	6.13	3.99	3.99	1.84	1.53	2.15	2.76	3.68	3.68	0.61	2.15	0	0	0.92	0.92	1.84	2.45	1.53	1.53	2.45	1.23	0.31	0.61	1.84	0	1.84	0.61	1.23	0.61	0.92	0.92	0.92	0.92	1.23	1.84	0.31	0.61	0.61	1.23	0.31	0.31	0	1.23	0.61	0
GPT3.5 one	4.14	3.89	3.65	1.95	2.92	2.92	1.95	2.19	2.43	4.14	1.46	2.68	1.46	1.7	2.68	1.95	2.19	2.43	0.49	2.19	0.73	0	0.97	0.73	0.49	0.97	0.24	1.22	1.7	0.49	0.24	0.97	0.73	0.73	0.97	0.73	0	0.24	0.24	0.24	0.97	0.49	0.24	0.49	1.22	0.49	0	0.24	0.49
GPT3.5 one	3.73	3.11	3.42	4.04	5.59	2.48	2.48	2.48	1.86	0.31	1.86	1.55	3.42	1.24	0.93	2.17	1.86	0.31	0	0.93	1.24	1.24	1.24	1.55	0.62	0.62	0.62	1.55	0.93	0.62	0.31	0.93	1.24	0.93	1.86	1.55	0.93	0.31	0	0	0	0.93	0.31	0	0.31	0.31	0.93	0.62	0.31
GPT3.5 one	2.31	3.6	3.6	4.11	3.34	2.31	2.31	2.31	2.83	3.6	2.31	0.77	2.57	2.83	1.54	2.31	1.54	0.26	0.26	1.29	0.77	1.29	1.03	1.54	0.51	0.51	0.51	0.51	1.54	1.03	0.51	0.51	0.51	1.03	0.51	0	0	1.8	0.26	0	0.51	0.26	0.77	0.51	1.03	1.8	0.51	0.51	0.51
GPT3.5 one	4.82	1.51	5.12	4.52	1.51	4.22	0.9	2.71	2.41	3.31	3.61	1.81	3.01	0.6	0.3	0.9	0.9	0.9	1.2	2.41	0	0.9	0.9	1.2	0	0.9	0	0.6	0.9	0.6	1.81	0.9	0.6	0.3	1.51	0	0	0.3	0	0.3	0.3	0.3	0.3	0.3	1.2	1.51	0.3	0.6	0.6
GPT3.5 one	5.82	4.5	3.44	4.5	3.97	2.65	3.44	2.38	2.65	3.17	3.17	1.85	2.12	0.79	1.85	0.26	1.06	2.65	0.26	2.38	0.53	0.26	0.26	1.59	0	0.26	0	1.32	0.26	0.79	2.38	1.06	0.53	0.53	1.06	0.26	0.79	0	0.26	0.26	0	0.79	0	0.26	0	0.26	1.59	0.79	0.26
GPT3.5 one	3.85	3.33	3.59	3.33	2.05	2.56	1.28	1.03	1.03	2.56	3.08	3.08	0.26	1.03	2.82	1.54	1.54	4.1	1.03	3.08	2.31	1.03	0	0.77	2.56	1.54	0.77	1.28	1.28	1.03	0.77	0.77	0	0.26	0.51	1.03	0.77	1.28	0.77	1.03	0	1.03	0.51	0.77	0.51	0.51	0	0.51	0.51
GPT3.5 one	2.95	3.86	3.18	3.64	2.5	2.5	1.59	2.5	2.05	2.27	3.18	3.41	2.5	0.91	0.23	1.36	1.36	2.5	0.45	1.59	2.5	2.05	0.91	0.68	1.82	1.36	1.14	0.45	0.91	1.36	1.82	0.45	1.59	1.14	0.68	0.68	1.82	0.23	0.23	0.45	0.68	1.36	0.23	0.45	0.45	0.45	0.23	1.14	0.23
GPT3.5 one	2.65	2.95	5.9	3.54	4.72	4.72	3.54	2.36	3.24	1.47	1.18	2.95	0.59	2.36	1.18	2.65	1.18	0.59	2.36	0	1.18	1.77	0.29	0	1.18	0.29	0.59	1.77	2.06	0	1.18	0.88	0.59	0	1.18	0.29	1.47	0.29	0.59	0.59	0.59	0.88	0	0.29	0	0.88	0.59	0.29	0
GPT3.5 one	3.43	2.86	3.43	4.29	3.71	2.57	3.71	2	2	2.29	2.57	2.86	3.71	1.71	1.14	1.43	1.14	1.14	1.14	0.86	0.86	1.71	1.14	2	1.14	1.14	0	0.29	0.57	0.57	0	0.29	1.14	0.57	0.29	0	0	0.29	0.29	0.29	0.29	1.14	0	0	0	0.86	1.71	0.29	0.86
GPT3.5 one	6.48	3.11	3.63	4.15	2.07	3.37	2.85	2.85	2.59	2.33	2.59	3.89	1.55	0.78	1.3	0.78	1.04	1.04	0.78	1.55	0.26	0.52	1.3	1.04	0.52	0.78	0	1.04	0.78	0.52	1.04	0.78	0.26	0.26	0	0	0.52	0.26	0.78	1.3	1.3	1.3	0	0.26	0.52	0.52	0.78	0.52	1.55
GPT3.5 one	3.92	4.58	3.27	3.59	4.25	3.27	2.61	2.29	1.31	1.31	2.29	1.63	0.65	0.98	3.27	3.27	3.27	1.31	0.33	0.33	1.31	0.98	1.63	0.65	1.31	0.65	1.96	0.33	2.61	0.33	1.63	0.65	0	0.33	0.65	0.33	2.29	0.33	0.33	0.33	0	0	0.33	0.65	0.33	0.65	0	0.33	0
GPT3.5 one	3.78	4.02	4.96	2.84	1.65	4.26	1.42	2.13	2.36	1.65	3.55	1.18	2.36	1.65	0.24	0.47	0.71	2.13	1.18	2.13	0.95	2.36	1.18	0.24	0.95	0.95	0.24	1.18	0.47	1.18	0	0.47	2.36	0.95	0.71	0	0	0	0.95	0.24	1.42	0.47	0	0.47	0.95	1.42	0	0	0.71
GPT3.5 one	5.98	6.64	3.32	3.65	2.66	2.66	0.66	0.66	1	2.66	3.32	0.66	1.99	1.99	1	0.33	1	0.66	1	2.33	0.66	1.99	1.33	0.33	1.33	1.99	0	1.33	0	0.33	0.66	0.66	0.33	0.66	1.33	0.33	0	0	0.33	0.33	0.33	0	0	1.66	0	1	0	0	0.66
GPT3.5 one	4.52	4.52	4.52	2.58	3.87	3.23	2.58	0.97	2.9	1.61	1.94	0.97	1.94	1.94	1.29	2.26	3.23	3.23	0.32	0.32	1.29	1.94	0.97	1.29	1.94	1.29	0.32	0.65	1.61	0.32	0.32	0	0.32	0.32	1.29	0	0	0.32	0.65	0	0	0	0.32	0.32	0.97	0.65	0	0.32	0.97
GPT3.5 one	4.37	3.34	2.57	3.08	2.57	2.31	2.57	1.29	0.51	0.51	1.03	0.51	2.06	3.34	0	3.34	2.06	2.31	1.29	2.31	0.77	1.29	0.77	2.06	2.31	0.77	0.51	0.26	3.08	0	0.77	1.03	1.03	0	1.29	0.26	0.51	0.26	0	1.03	0.26	1.03	0.51	0	0.77	0.26	1.03	1.54	1.03
GPT3.5 one	4.45	4.45	2.23	1.78	2.23	3.12	2	2.23	0.22	0.45	1.78	0.89	0.45	2.45	0.22	2	0.89	2.9	0.22	2	2.67	1.78	0.45	0.22	1.11	0.67	1.11	0.89	1.56	0	0.22	0.89	0.45	0.22	1.11	0.22	0.67	0	0.45	1.11	0	0.22	0.22	0.45	0	0.45	0.67	0.89	0.22
GPT3.5 one	4.22	3.61	4.52	3.01	3.92	4.22	3.31	2.11	1.51	3.61	2.11	0.9	2.71	1.51	3.01	1.2	1.81	2.71	0.6	0.6	0.6	0.3	1.51	0.9	2.41	2.11	2.41	0.6	1.2	0.3	0.6	0.6	1.81	0.6	0.3	0	2.41	0.9	1.51	0.3	0	1.51	1.51	0	0.6	0.6	0.6	0.3	0.3
GPT3.5 one	5.01	2.11	5.8	4.49	2.64	4.75	2.64	3.17	3.17	3.43	1.32	5.01	1.58	2.9	0.79	1.58	1.06	0.53	1.32	0.79	1.06	1.32	0.79	0.79	0.79	1.06	0.26	1.06	1.58	1.32	0.26	1.58	0.53	0.53	0.79	0.26	0.26	0.53	0.79	0.79	0.53	1.06	0.26	0.26	0.26	0.79	0.53	0.79	0
GPT3.5 one	3.99	3.99	3.72	3.19	2.66	3.19	2.66	2.39	1.86	3.46	3.99	1.86	1.6	0.53	2.93	0.8	0.8	2.39	2.93	1.33	1.06	2.13	1.06	1.06	0.8	1.6	0.8	0	0.27	0.27	0.27	0	0.53	0.53	0.53	0.8	0.27	0.27	0.53	0.8	0.27	0.27	0.27	0.53	1.06	1.33	0.27	0.8	0.27
GPT3.5 one	5.17	3.62	3.36	3.1	2.33	1.81	2.07	2.84	1.55	4.13	1.55	3.36	1.29	0.52	0.52	1.55	2.58	1.03	0.78	0.52	0.52	2.07	1.81	1.03	0.26	1.81	0.26	0.26	1.03	1.81	2.33	0.26	0.26	1.55	0.52	0	0	0.52	0.52	1.03	0.52	1.03	1.29	0	0	1.03	2.58	1.03	0.52
GPT3.5 one	4.13	2.58	5.43	3.88	3.62	4.65	2.33	2.07	1.81	4.13	3.36	0.78	2.07	0.78	0.52	1.29	1.81	0.52	0.78	2.33	1.03	0.78	1.03	1.03	0.78	1.81	0	1.03	0.78	0.78	0	1.03	1.55	0.52	0.26	0.52	0.52	0	1.81	0.52	1.03	0.26	0	0	0.52	2.07	1.03	0.26	0.78
GPT3.5 one	3.72	2.13	4.26	2.93	2.93	3.72	2.93	3.19	3.99	3.72	2.66	5.32	0.8	2.13	0.53	1.86	0.53	0.27	1.06	0.8	0	0.27	2.39	0.8	0.53	1.06	0	0.53	1.06	0.8	0.27	0.53	0.53	1.6	0.53	0.27	0.27	0.27	0.27	1.06	0.8	0.27	0	0	0.53	1.06	0.53	0.8	0.8
GPT3.5 one	2.39	1.33	5.85	2.93	2.39	4.79	1.86	3.99	3.19	1.33	1.33	2.93	2.13	2.39	1.06	2.66	1.33	1.06	2.13	0.27	0.53	1.6	1.33	2.13	1.33	2.13	0.8	0.27	1.6	0	1.06	0.8	1.06	0	0.27	0.8	1.86	0	0.8	0.27	0.53	0	0	0	0	0.8	0	0.27	0.53
GPT3.5 one	5.15	3.09	4.47	4.12	1.72	3.44	2.06	2.75	2.41	1.72	2.75	2.06	1.72	3.09	0.69	1.72	1.03	2.41	0.34	1.72	0	0	1.37	0.34	0	1.72	0	0.69	1.03	0	2.41	0.69	0.34	0	0.69	0	0	0	0.34	1.03	1.03	0	0	0	0.69	0.69	0	0.34	0.69
GPT3.5 one	6.56	2.89	5.77	3.41	2.62	4.46	1.84	4.2	2.62	1.84	1.84	2.89	1.05	1.05	2.1	1.57	1.84	2.62	0.52	0.26	1.31	0.79	0.79	1.31	0.79	1.05	1.05	1.05	1.31	0.79	0.52	0.79	0	1.05	1.57	0.52	0.26	0.26	1.05	0.79	0.26	0.26	0	0.79	0.52	0.52	0.26	0.26	0.26
GPT3.5 one	2.51	3.76	2.19	2.82	2.82	1.25	6.27	1.57	4.08	1.88	2.51	2.82	0.31	2.19	2.19	1.88	0.31	4.08	1.25	1.57	0	0.63	0.31	0.63	2.19	1.25	1.88	0.63	0.94	0.94	1.25	0.63	0	0.31	0.31	0	1.25	1.25	0	0.31	0	0.94	0.63	0.31	0.94	0.94	0.63	0	0.94
GPT3.5 one	3.48	2.61	4.64	3.77	3.48	2.9	1.74	1.16	2.9	2.32	2.32	2.61	2.03	1.74	1.16	1.74	1.45	0.87	0.58	1.45	0.87	0.58	0.58	2.03	1.16	0.87	0.58	1.16	1.45	0.29	1.45	0.29	1.45	0.58	0.87	0	0.87	0.29	0	1.45	0.87	0.58	0.29	0	0	0.87	0	0.87	0.87
GPT3.5 one	1.9	1.9	4.11	3.48	2.85	3.8	2.85	2.53	3.48	1.9	1.58	1.9	2.22	0.63	2.22	0.95	2.53	1.58	1.58	0.95	2.22	2.53	0	1.58	0.32	0	0.63	0.32	0.63	1.58	1.58	0.63	1.58	0.63	0.95	0.63	0.32	0.95	0.32	0.32	0.32	2.53	0.32	0.32	0.32	0	0.95	1.27	0.32
GPT3.5 one	2.39	4.26	2.93	2.66	3.19	2.39	2.93	1.86	1.33	1.33	2.13	2.66	1.86	1.86	1.33	1.86	2.66	1.06	1.6	2.39	2.66	1.33	0.8	0.53	0.53	0.53	0.27	0.53	1.33	0.27	0.53	1.06	0.8	0	1.06	1.6	0.53	0.8	0.27	0.53	0	0.8	0.27	0	0	0.53	0.27	0.27	1.6
GPT3.5 one	3.47	3.47	3.66	3.08	2.5	3.28	2.31	1.93	2.12	3.08	2.12	1.16	1.35	2.12	0.77	2.7	1.73	0.39	1.16	1.73	2.31	1.73	0.96	0.58	0.77	0.39	0.58	0.96	1.73	0.58	0.96	1.35	1.16	0.19	0.96	1.35	0.96	0.19	0.96	0.39	1.73	1.35	0	0.39	0.19	0.58	0.39	0.77	0.39
GPT3.5 one	3.08	4.92	3.38	4.31	3.38	2.77	4.31	1.23	2.77	2.46	2.46	1.54	0.92	1.85	2.46	1.85	0.92	2.77	1.54	1.54	0.31	1.54	0.31	0.62	1.23	1.23	1.54	0.31	1.54	0	0.92	0.31	0.31	0	0.62	0.31	1.85	0.92	0.62	0	0	0.92	0.92	0.31	0.92	0	0.62	0.31	0.31
GPT3.5 one	5.57	3.52	4.4	3.52	2.35	3.81	1.76	2.05	1.17	3.23	2.93	1.76	1.47	2.64	0.88	2.05	0.29	0.59	0.29	1.76	0.88	1.17	2.05	0.59	0.59	0.29	0.59	0.59	1.47	0.59	0.88	0.29	1.17	0.29	0.59	0	0.59	0.59	0.88	0.29	1.76	0.29	0.29	0.59	0.29	0	1.47	0.29	0.88
GPT3.5 one	2.75	3.58	6.06	3.86	3.86	4.41	2.75	1.38	3.86	3.03	2.48	4.13	2.48	1.38	0.28	0.55	1.65	1.1	1.93	1.65	1.38	2.2	1.38	0.55	1.65	2.2	0.28	1.93	0.55	0	1.38	1.1	2.48	0	0.83	0.28	0	0.83	0.83	0.28	0.28	0.28	0.83	0.55	0.28	1.1	0	0.83	0.28
GPT3.5 one	5.9	4.29	4.56	3.75	2.68	3.49	2.14	2.68	1.88	2.41	1.61	1.07	2.95	1.61	2.14	1.07	1.61	0.27	0.27	1.61	0.8	0.54	1.88	0.27	1.61	1.34	1.61	1.07	0.54	0.54	0.54	0.8	0.54	0.8	0.8	0.54	0	0	1.34	0.54	0.8	0.27	0.27	0.54	0	0.27	0.8	0.27	0
GPT3.5 one	5.24	4.27	3.5	3.3	1.36	1.94	1.75	1.94	1.94	1.75	1.55	1.75	1.75	2.72	0.19	3.5	1.17	0	0	0.78	0.39	0.19	2.52	0.78	0.58	0.97	0	0.78	2.33	0.58	0.58	0.97	0.39	0.39	1.36	1.36	0	0.19	0.39	0.58	1.55	0.39	0	0.58	0.78	0.78	0.39	0.39	0.58
GPT3.5 one	4.31	4.76	2.27	2.27	3.17	2.04	2.27	1.81	1.59	3.17	2.72	0.91	0.45	1.13	1.59	2.49	2.04	3.4	0	0.45	1.36	0.68	0.23	0.45	1.81	1.36	1.13	0.68	1.36	0.23	1.13	0.45	0.23	0	1.13	0.23	0.91	0.23	0	0.23	0.23	0.68	0	0.45	1.13	0	0.23	0.23	0.91
GPT3.5 one	3.54	4.82	3.86	4.18	3.22	4.5	3.54	1.61	3.22	3.22	1.61	0.64	2.25	1.93	0.32	1.29	0.32	1.93	0.32	1.29	2.57	1.93	0.32	1.29	0.32	1.29	0.32	0.96	1.61	0	0.64	0.96	0.96	0	0.32	0.64	0.32	0	1.29	0.64	0.32	0.64	0	0.32	0	0.32	0.32	0	0.32
GPT3.5 one	3.17	1.85	4.5	3.44	2.38	3.44	2.38	3.17	2.91	5.03	1.06	2.12	1.06	2.91	2.65	2.38	0.53	0.26	1.59	0.53	3.44	2.12	0.79	0.26	0.53	1.06	1.06	0	2.38	2.12	1.06	0	1.06	0.26	0.53	2.12	1.32	1.32	1.32	0.79	0.26	0.53	0.53	0.26	0.26	0.79	0.53	2.12	0.26
GPT3.5 one	6.1	4.77	3.71	3.18	2.65	3.45	2.12	2.39	1.86	5.57	1.06	2.39	1.33	2.39	1.33	2.12	0.8	0	0.27	0.8	2.12	0.8	0.8	1.06	0.53	1.06	0.8	1.06	1.06	0.8	0.53	1.06	0.8	0.27	0.8	1.33	0.53	0.53	1.33	0.53	0.27	0.53	0	1.06	0.53	0	0.27	0.8	0.27
GPT3.5 one	3.17	4.13	3.49	4.44	3.17	3.81	1.9	1.9	2.86	3.49	2.54	4.44	2.86	0.95	1.9	0.95	1.27	0.95	1.27	0.95	0.63	1.27	1.59	1.59	0.63	1.9	0.32	0.95	0.95	0.63	0.95	1.27	0.63	0	0.32	0.63	0.32	1.59	0.32	0	1.27	0.95	0.95	0.63	0.32	0.63	0.32	0.95	0.32
GPT3.5 one	2.76	1.1	3.87	3.04	3.87	3.04	1.93	2.76	2.49	1.93	0.55	2.49	0.83	2.21	1.93	3.59	2.49	1.1	0.83	0.83	2.76	1.66	0	0.83	0.83	0.55	0	0	1.93	1.1	0	0.28	1.1	1.1	0.55	0.28	0.28	0	0.55	1.93	1.38	0	0	0	0.28	0.28	0.83	0	0.28
GPT3.5 one	5.45	3.81	5.72	4.09	3.81	4.63	1.36	1.36	1.91	3	2.72	0.82	2.72	1.63	1.91	1.63	1.63	3.54	1.36	1.36	1.36	1.36	1.36	2.18	3	0.82	0	0.54	1.09	1.09	0.82	0.82	0.54	0.27	0.54	0.54	0.54	0.54	1.91	0.54	0	0	0.27	0.82	0.27	1.09	0.27	0.54	0.54
GPT3.5 one	2.37	2.67	2.97	4.15	2.67	2.37	2.97	1.19	2.08	1.78	2.67	1.78	2.37	1.19	0.59	1.19	1.48	1.78	3.26	2.08	1.48	2.08	0.59	1.48	2.08	0	0.89	0.3	0.59	0.59	1.19	0.59	0.89	0.59	0.3	0.3	0.89	0.59	0.3	1.48	0.3	0	0.59	0.3	0.89	0.89	0	0	0.59
GPT3.5 one	5.73	4.14	4.14	4.14	2.87	2.87	1.91	2.23	2.23	1.59	3.18	2.23	1.91	1.91	0.96	1.91	1.59	2.23	0.64	2.87	0.32	0.96	0.96	1.27	0.96	1.27	0.96	0.64	1.59	0.64	1.27	0.64	0.32	0.32	0.96	0	1.91	0.64	0.64	0.96	0	0	0	0.64	0.32	0	0.32	0	1.27
GPT3.5 one	3.33	2.5	4.72	3.89	1.94	3.33	1.11	3.61	2.5	1.94	2.22	2.22	1.39	2.5	2.22	3.06	1.94	1.94	0.28	0.56	1.94	1.11	0.83	0.56	0.56	1.39	0.28	0	1.39	0.56	1.11	0.28	0.83	0.83	0.56	0.28	0	0	0.56	0.56	0.56	0.56	0.28	0.56	0	1.94	0	0.83	0
GPT3.5 one	4.58	3.2	4.58	3.43	3.66	4.35	1.6	1.83	0.69	0.46	2.06	0.69	2.29	2.06	0.69	1.83	0.92	0.92	0.23	0.23	0	0.46	2.97	1.14	2.06	0.46	1.14	1.37	1.14	1.37	1.14	0.23	0.92	1.6	0	0.23	0	0	0.46	0.46	1.83	0.69	0.23	0.69	0.23	0.23	0.23	1.14	0.46
GPT3.5 one	5.57	2.79	4.02	4.02	1.86	3.1	1.55	4.02	2.48	2.17	2.17	0.93	2.48	1.24	2.48	1.86	0.62	1.55	0.93	1.55	1.24	1.24	0.62	1.24	1.24	1.24	0.62	0.93	1.55	0.93	0.93	0.31	0.93	0.62	0.62	0.31	0.31	0.62	1.24	0.62	0	1.55	0	0.62	0.62	0.62	1.24	0.62	0.31
GPT3.5 one	6.77	2.26	6.13	4.19	2.9	4.19	3.55	2.9	3.23	4.84	4.19	2.9	0.97	0.32	1.61	0	0	0.97	1.94	3.23	0	1.29	0.32	0.97	2.26	0.32	0.32	0.65	0	0.65	0.32	0	0.32	0.65	0.65	0.65	0.97	0	2.26	0.32	0.65	1.29	0	1.29	0.65	0	2.26	1.29	0.65
GPT3.5 one	5.94	2.81	2.81	2.81	2.5	2.81	1.88	2.19	1.56	1.56	1.56	0.94	2.5	1.56	0.94	2.81	1.88	0.31	0.62	1.88	0	0.31	1.88	1.56	0.62	1.88	0.94	0.31	1.25	0	0.94	0	0.62	0	0.62	0	0.94	0.94	0	1.56	0.62	0	1.25	0.62	0.31	0	0.62	0.31	0.94
GPT3.5 one	5.39	5.39	4.19	4.19	3.29	4.19	2.69	2.1	1.8	2.69	2.69	2.4	1.5	0.6	0.3	0.6	1.2	1.5	0.6	2.1	0.6	1.8	0.6	0.9	1.8	0.6	0	0.9	0.6	1.2	0.6	0.6	0.3	1.2	0.6	0	2.1	0	1.2	0.6	0	0.9	0	0.6	0.3	0.3	1.2	0.3	0.6
GPT3.5 one	4.07	3.78	3.78	4.36	3.78	2.91	3.78	2.91	2.03	2.91	2.03	1.74	2.33	1.45	1.45	1.16	0.58	1.16	1.45	0.58	2.03	1.45	0.58	1.16	1.16	0.29	0.29	1.74	0.87	0.58	0	0.87	0.29	0.58	0.29	0.87	0	0.29	1.16	1.45	0.29	0.29	0.87	0.87	0.87	0.87	1.16	0.87	0.87
GPT3.5 one	4.52	3.39	3.95	4.24	3.67	4.24	1.98	1.69	1.41	2.26	3.95	1.41	0.56	2.26	0.85	1.41	0.85	1.41	2.82	2.26	1.41	2.26	1.13	0.85	1.69	0.56	0.28	0.56	0.85	0	0.56	0.28	0.56	0.28	1.13	1.98	1.13	0	0.56	0.56	0	0.56	0.28	0.85	1.13	0.28	0.28	1.13	0.56
GPT3.5 one	3.89	3.61	2.78	2.78	1.94	2.22	1.39	1.11	0.28	0.56	3.61	0.56	2.22	1.39	1.94	2.22	1.67	1.39	0.83	3.06	0.83	0.83	0.83	1.39	0.28	0	1.11	0	1.39	0	0.28	0	0.83	0.28	0.83	0.28	1.39	0	0.28	0.83	0	0.28	0	0	0.28	0.28	0.56	0.28	0.83
GPT3.5 one	3.6	2.7	3.3	2.4	2.7	2.4	3.9	1.8	2.1	3.9	0.9	4.5	3	3.6	1.8	3	0.3	0	1.5	0.6	0	1.2	1.5	1.2	0.3	0.9	0.6	0.3	1.8	1.2	0.3	0.9	0.6	0.6	0	0.9	1.5	0.9	1.2	1.2	0.3	0.6	0	0.6	0.3	0.6	1.5	0.6	0.6
GPT3.5 one	4.08	3.45	3.76	3.13	3.45	3.45	2.82	2.51	3.76	1.88	0.94	3.45	2.51	3.13	3.13	2.19	0.31	1.25	1.25	0	0.31	0.94	1.57	0.63	0.63	0.94	0.31	0	1.57	0.94	0.63	0	1.25	0.31	1.25	0	0.31	0.94	0.31	0.31	0.31	0.94	0.31	0.31	0	0.94	0.63	1.25	0.63
GPT3.5 one	6.27	4.36	3.81	3.27	2.18	3.27	1.91	2.72	2.18	2.18	1.91	2.18	2.18	1.36	0.54	1.63	1.09	1.63	1.36	1.63	2.45	2.18	1.09	0.82	1.09	0.82	0	0.82	1.36	0	0	0.82	0.82	0	1.09	0.54	0.54	0	1.91	1.36	0.54	0	0	0.82	0.82	0	1.09	0.27	0.82
GPT3.5 one	6.65	3.6	4.16	3.32	0.83	3.6	1.39	2.49	1.11	1.66	2.22	0.55	1.11	1.11	0.55	1.94	1.94	3.32	1.66	1.94	2.77	2.49	1.39	1.66	1.11	0.55	0.55	1.11	1.11	0	1.11	0.83	0.55	0.28	1.39	0.55	0.28	0	0.55	0.28	0.28	0.28	0	1.11	0.83	0.28	0.28	0.28	0.83
GPT3.5 one	4.96	4.96	2.33	4.37	4.08	2.92	4.96	2.33	5.25	3.21	1.46	1.17	1.75	2.62	0.58	2.62	0	2.04	2.62	2.04	0.29	1.46	0.29	1.17	0.87	0.58	0.29	0.87	2.62	0.29	1.17	0.58	0.87	0.29	1.46	0.87	0.87	0	1.46	1.17	0	0.29	0	0.58	0	1.17	0.29	0.58	0.29
GPT3.5 one	3.09	4.21	4.21	2.81	3.65	2.53	3.09	2.81	3.37	1.12	2.53	3.37	1.4	1.12	1.69	1.97	2.53	1.12	0.56	0.84	1.12	1.4	0.56	1.12	0	0.56	0.28	0.84	1.69	0.56	1.12	1.12	1.12	0.28	1.69	0	0	0.28	0.28	0.56	0	1.4	0.56	0.84	0	0	0.28	0.56	0.84
GPT3.5 one	5.35	3.68	3.68	4.68	2.01	2.68	0.67	2.34	1.67	2.01	2.68	1	2.68	2.01	1	1.67	2.68	0	1.34	2.01	0.33	0.67	0.67	0.67	0.33	1	0.67	0.67	1.34	0	1	0	1.34	0	0.33	0.33	0	0	1	0.67	0	0.33	0	0.67	0.33	0.33	0	0	1
GPT3.5 one	3.6	3.9	3.6	4.5	3	2.4	1.8	2.7	3.6	2.4	3.6	1.5	1.8	0	0.9	0	0.6	0.6	0.6	3.6	0.3	0.3	1.2	0.9	0.6	0.9	0	1.2	0	0.3	0.6	0.9	0.6	0	1.8	0.3	0.6	0	0.9	0.9	0.3	0.3	0	0.6	0	0.9	0.3	0.3	0.3
GPT3.5 one	3.3	4.63	3.52	3.3	4.19	2.64	3.52	2.42	1.98	1.54	1.76	2.2	1.1	2.64	1.32	2.2	1.32	0.66	0.88	0.66	0.44	1.1	0.66	1.54	1.76	0.44	1.98	0.44	1.76	0.44	0.88	0.44	0.44	0.22	0.88	0.88	0.88	0.22	1.1	0.44	0.22	0.66	0	0	0.44	0.22	0.44	0.44	0.66
GPT3.5 one	5.94	3.36	4.91	3.36	2.84	4.91	2.58	3.62	3.1	3.88	1.03	3.1	1.29	3.62	1.03	3.36	1.03	1.03	1.03	0.26	1.03	1.03	1.29	0.26	0	1.29	0.26	0.26	2.84	0.78	0.78	0.26	0.52	0.78	0.52	1.03	0	0.26	1.81	0.78	0.78	0.52	0	0.52	0.78	0.52	1.03	0.78	0
GPT3.5 one	3.28	2.81	5.62	3.28	3.51	5.15	2.11	1.41	0.94	1.17	3.75	1.64	1.17	0.23	2.11	1.64	2.11	1.41	0.23	1.64	0.94	1.17	0.94	0.7	1.64	1.17	1.87	0.94	1.17	0.47	0.7	1.17	0.7	0.47	0.7	0.7	1.41	0.23	0.7	1.41	0.47	1.87	0.23	0	0.7	0	0	0.7	0.7
GPT3.5 one	5.14	5.91	1.8	3.6	2.83	1.8	1.29	2.83	1.8	2.06	1.29	0.77	2.06	0.51	0.77	1.29	2.31	0.77	2.57	1.54	0.77	1.54	0.51	1.8	1.03	1.29	0.26	1.54	1.29	0.51	0.26	0.77	1.03	1.03	1.29	1.54	0	0.51	1.03	1.29	0.26	0.26	0.77	0.51	0	0	0	0	0.51
GPT3.5 one	2.89	3.16	3.68	3.16	2.89	2.89	2.37	1.32	2.11	3.16	2.89	0.26	1.32	1.84	2.11	2.63	1.84	1.05	0	1.58	0.26	0.79	1.84	0.79	0.79	1.32	0.79	0.26	2.37	0.79	1.05	0.79	0.53	0.53	1.05	0.26	0.53	0.79	0.53	0.53	1.58	0.79	0.53	0	0.53	0.53	0.26	0.53	1.32
GPT3.5 one	4.15	5.64	1.78	4.15	2.67	1.19	1.48	1.78	0.3	0.59	3.86	0.89	2.97	1.19	0.3	1.19	0.59	0.3	0.59	1.78	1.19	0.89	2.08	1.19	0.3	0.59	0	0.3	0.59	0.3	0.59	0.3	0.59	1.19	0.59	1.48	1.48	0	0.59	0.59	1.19	0.3	0.3	0.3	0.59	0.3	0	0	0.59
GPT3.5 one	4.48	4.23	2.74	2.99	1.74	1.74	1.24	5.22	3.48	1.99	3.73	3.48	0.75	1.99	0.5	2.24	1.49	0.5	1	2.49	2.49	1	1	1	0	0.5	0	0.25	1	0.5	0.75	0.5	0	0.25	0.5	0.75	0.25	0.25	1	0.25	0.25	0.25	0.25	0.25	1.24	1.24	0.5	0.25	0
GPT3.5 one	5.7	2.85	4.56	3.13	1.42	4.27	1.42	2.56	1.71	2.56	2.56	1.14	0.85	2.28	0.28	1.99	0.85	0.85	3.13	1.14	2.28	2.56	2.28	1.14	0.85	0.85	1.14	0.28	1.14	1.42	0.57	0.28	0.57	1.14	1.14	0.85	0	0.57	0.85	0.57	1.14	0.57	0.28	0	0.28	0	0.85	0.28	1.14
GPT3.5 one	4.67	2.89	4.89	3.11	1.78	4.44	1.11	2.89	2	1.11	1.78	1.33	1.33	1.11	0.67	2.89	3.56	0.89	0.89	0.89	0.22	1.33	1.33	0.44	0.89	0.89	0	0.89	1.56	0	0.89	0.89	0.44	0.22	0.67	1.33	0	0.22	0.44	0.44	0.44	0.44	0	0.44	1.11	0.67	0	0.67	0.44
GPT3.5 one	3.22	2.34	4.68	3.22	2.05	4.39	1.46	2.34	2.05	1.46	2.63	2.63	2.92	0.88	2.92	0.58	1.17	0.88	2.63	0.88	0.58	2.34	2.92	1.17	1.75	0.88	0.88	0.88	0.88	1.17	1.17	0.88	0	0.88	0.88	0.29	0	0.58	0.58	0.29	0.58	0.88	0.29	0.29	0	0	0	0.88	0
GPT3.5 one	0.85	4.82	1.42	3.68	2.83	1.13	3.4	1.13	2.27	2.55	1.98	2.55	2.27	1.42	1.13	1.13	1.98	0	2.27	1.13	0.28	1.7	1.13	0.57	0.85	1.13	1.42	1.7	1.42	0.28	0.28	0.85	0.57	0	0	0.28	1.7	1.42	0	0	0.57	2.55	0.85	0	0.85	1.13	0	0.85	1.42
GPT3.5 one	2.94	2.94	2.65	2.94	1.18	2.35	2.65	2.65	2.06	1.76	2.35	1.18	1.47	2.06	2.65	2.06	1.76	4.71	1.76	1.76	1.76	1.76	0.29	0.88	1.18	0.59	0.59	0.29	1.47	0.29	1.18	0.88	0.88	0	0.88	0.88	1.76	0.29	0.29	0.59	0.59	0.88	0.29	0.29	1.47	0.88	0	1.18	0.88
GPT3.5 one	3.96	6.06	3.26	2.8	4.66	3.03	2.8	1.17	1.4	3.26	2.56	0.93	1.4	1.63	1.4	0.93	1.4	0.7	2.33	1.63	2.1	2.1	0.47	1.17	0.7	1.17	0.93	0.47	0.23	0.7	2.33	0.23	0.93	0	0.93	0.7	0.7	0.47	0.7	0.93	0.23	1.17	0.23	0.93	0.47	0.23	0.7	0.47	0.7
GPT3.5 one	3.57	6.25	1.49	2.98	4.17	2.08	2.38	2.98	3.27	1.79	2.08	2.08	1.79	3.87	0.89	2.68	0.6	1.19	0.6	0.3	1.19	0.89	0.89	0.89	0.3	0.3	0.6	0.6	1.19	0.3	2.38	0.89	1.19	0.6	0.3	0.89	0.6	0.6	0.3	1.49	0.3	0.89	0.3	0.89	1.19	0.3	0	0.6	1.19
GPT3.5 one	5.18	4.27	3.35	3.35	2.74	2.13	2.74	2.13	3.35	4.57	2.13	1.22	1.83	1.22	3.05	0.61	0.61	1.22	0.3	2.13	1.52	0.91	1.83	1.83	1.52	1.52	0	0.61	0	1.22	1.83	0	0	0	0.3	0.3	1.52	1.83	1.22	0.61	0.3	0.91	0.61	0.91	0	0.3	0	0.61	0
GPT3.5 one	4	4.42	1.47	3.58	1.26	0.63	0.84	2.74	1.89	1.68	3.37	1.05	0.84	1.68	0.84	2.11	1.05	0.42	0.63	1.89	3.58	2.95	0.42	0.84	0	1.05	0	1.05	1.68	0.21	0.21	0.42	0	0.21	0.42	0.63	0	0	0.63	2.11	0.42	0.42	0.21	0.63	0.42	0.42	0.21	0	0.42
GPT3.5 one	5.54	5.82	0.83	4.43	1.11	0.83	2.77	1.94	2.49	1.39	1.66	0	0.55	2.49	1.11	2.77	0.83	0	0.28	1.94	1.66	1.39	0.83	0.28	0.28	0.28	0.55	0.55	2.49	0.55	0.28	0.55	0	0.55	0.83	1.11	0	0.55	0.83	2.49	0.55	1.11	0.28	0.28	0	0.55	0.55	0.83	0.55
GPT3.5 one	4.12	3.35	3.61	4.12	1.29	2.58	0.26	1.8	1.55	2.58	1.8	0.26	1.8	2.06	1.03	2.06	1.29	1.29	0.26	2.06	1.55	0.77	1.29	1.03	0.26	1.29	0.26	1.29	1.55	0.52	1.29	1.29	1.8	0.52	0.52	0	0	0.26	0.52	0.52	1.8	0.52	0	0.52	1.03	0.26	0	0.26	0.52
GPT3.5 one	2.97	3.86	3.86	2.97	4.15	3.26	2.67	3.26	1.78	1.19	1.78	2.37	1.78	2.67	0.59	2.97	1.48	0.3	0.59	0.59	1.19	0.89	0.59	0.59	0.59	1.19	2.08	0	2.37	1.19	1.48	0.3	1.78	0.59	0	0.89	0.3	0.59	1.19	0.89	0.3	0.89	0	0.3	0.3	0.3	0.3	0.3	0
GPT3.5 one	8.2	4.43	3.33	4.21	0.89	3.1	1.33	2	1.55	1.55	1.77	0.89	2.22	3.55	0.67	2.66	0.44	2.66	2.22	2	0.22	1.11	0.89	1.77	1.55	0.44	0.22	1.55	2.22	0.67	1.11	0.67	0.22	0.67	2.22	0.44	0	0.44	0	0.89	0	0	0.22	0.44	0.67	0.22	0.44	0.44	0.89
GPT3.5 one	3.59	2.05	2.82	2.82	3.59	3.33	4.62	3.08	2.82	1.54	1.03	4.36	2.05	2.05	1.28	2.31	0.51	1.03	2.05	0.26	0.51	0	1.03	2.05	1.03	0.77	0.77	1.03	2.05	0.26	0.51	0.77	0.26	0	0.26	2.05	1.28	0.51	0.26	0.51	0	1.54	0.26	0	0.26	0.77	0.51	0.26	0.26
GPT3.5 one	3.61	3.85	4.57	2.88	1.68	3.61	1.68	2.16	2.16	0.24	2.16	4.09	1.2	0.72	1.2	1.44	2.16	1.44	0.96	1.44	1.2	1.68	1.68	0.24	0.96	0.72	0.48	1.2	0.96	0.96	0.24	0.72	0.96	0.48	0.96	0	0.48	0.48	0.72	0.48	0.96	0.24	0	0.48	0.24	1.2	0	0.48	0.24
GPT3.5 one	5.91	5.2	4.49	4.73	3.31	3.78	1.89	3.07	2.6	2.13	3.31	0.24	2.13	1.65	0.95	0.95	0.24	1.89	0.47	1.42	2.13	1.65	0.71	1.42	1.65	0.95	0.95	1.18	0.71	0.24	0.71	1.18	1.18	0	1.65	0.71	1.18	0.24	0.95	0.95	1.18	0.47	0.24	0.71	0.24	0.47	0.24	0.95	0.71
GPT3.5 one	4.44	3.06	3.33	4.44	2.22	3.33	1.94	0.83	0.83	1.94	3.33	1.67	2.5	1.94	1.11	1.67	0.56	1.67	1.67	1.11	0.83	1.11	1.39	2.22	1.11	0.56	0.83	0.28	0.56	0.56	1.11	0.28	0.56	0	0.56	1.11	1.39	0.28	0.28	0.28	0.56	1.67	0.28	0.28	0.56	0.56	0.28	1.11	0.83
GPT3.5 one	4.9	4.66	3.19	2.94	3.92	3.92	2.45	2.45	3.68	3.43	1.23	1.23	1.23	2.45	2.45	2.45	1.47	2.45	0.74	0.74	0.49	0.49	0.74	0.74	1.47	1.23	0.98	0.74	1.72	0.98	0.49	0.98	0.49	0	0.98	0.25	1.47	0.98	1.47	1.47	0.49	0.49	0.25	1.23	0.98	0.74	0	0.74	0.49
GPT3.5 one	3.9	1.56	3.9	2.6	1.82	2.86	2.08	2.6	1.3	1.82	2.08	2.6	0.78	1.3	3.64	1.3	0.78	1.56	2.08	0.52	1.3	0.52	0.78	0.26	0.52	1.56	2.08	1.04	1.3	0.26	0.78	0.78	0.52	0	0	2.08	0	0	0.52	1.3	0.26	1.3	0	0	1.04	0.52	0.26	0.78	0.78
GPT3.5 one	2.03	3.81	1.78	3.3	4.31	1.52	3.55	2.28	3.3	3.05	2.28	2.28	1.78	1.52	4.06	1.27	0.76	1.02	0	1.78	2.03	1.02	1.02	0.76	0.25	0.76	1.52	1.02	0.51	0.76	0.25	0.25	2.54	0	0.25	0	1.02	1.78	0.51	0.76	1.78	1.27	0.76	0.25	1.02	0.25	0.51	0.25	1.02
GPT3.5 one	3.26	3.26	4.35	4.08	1.63	3.26	3.53	1.36	1.9	0	2.45	0	2.17	1.9	0.54	1.9	1.63	0.54	4.35	1.9	0	2.45	1.09	0.82	0.54	0.54	0.82	1.36	0.82	0.82	0.82	0.54	0.54	0.82	0.54	0.82	0.27	0.54	0	0.27	0.54	0.82	0.54	1.09	0.82	0	0.27	0	0.82
GPT3.5 one	3.77	3.46	2.2	3.77	3.14	1.57	1.89	3.14	3.46	1.89	1.26	3.14	4.4	1.89	1.26	2.2	2.52	1.57	0.63	1.26	0.31	0.31	1.26	2.2	0.31	0.63	0.31	0.31	1.89	0.63	0.94	0.31	1.57	0.31	0.31	0.63	0	0.94	0.31	0.63	0	0.63	0.63	0	0.63	0.63	0.63	0.94	0.63
GPT3.5 one	5.01	5.28	3.43	3.43	4.22	1.85	1.85	2.9	2.11	2.9	1.32	0.53	0.79	1.85	2.9	1.32	2.11	1.85	0	0.79	0.53	0.53	0.26	0.53	0.79	1.32	0	1.06	1.06	0	1.06	1.06	0.26	0	0.79	0	0	0	1.06	1.32	0.26	0.26	0	1.32	1.58	0.53	0.79	0.53	1.06
GPT3.5 one	4.8	3.28	6.31	4.04	2.53	5.3	2.53	2.53	3.28	2.02	2.02	0.76	2.27	1.26	0.76	1.01	1.52	0.51	1.01	0.76	0.76	1.26	0.76	1.01	1.26	1.26	0.51	2.27	0.51	0.25	0.76	2.02	1.26	0	1.01	0.25	0	0.25	0.76	1.01	0	0.76	0	0.76	0.25	0.51	0.51	1.01	0
GPT3.5 one	6.63	3.92	4.82	3.31	2.11	4.82	0.3	2.71	0.6	3.92	2.41	2.11	1.51	2.41	1.81	1.2	0.3	0.6	0.9	1.81	1.81	1.2	0.9	1.2	0.6	2.11	0.6	1.81	0.9	0.3	0.3	1.2	0.6	0	0.6	1.51	0	0.3	0	1.51	1.2	0.3	0	1.51	1.2	0.6	0	0	0.3
GPT3.5 one	5.31	5.31	2.76	3.4	2.12	2.55	1.91	3.18	1.27	3.18	4.03	3.82	1.7	1.27	2.55	0.85	0.42	0.42	1.27	3.18	2.34	0.42	1.7	0.42	0.42	0	1.27	0.64	0.64	0	0.85	0.64	0.21	0	0.42	0.85	0.42	0.21	0.85	0.42	0.42	0.42	0	0.21	0.21	0.21	0	0.64	0.21
GPT3.5 one	4.17	6.02	3.01	2.08	3.94	2.55	1.62	2.08	2.31	2.78	1.62	4.4	1.62	1.16	1.62	1.85	1.62	0.93	0.46	0.69	1.39	1.39	2.08	0.46	0	0.69	0.46	0.93	1.85	0.23	0	0.69	1.39	0	0.69	1.16	0.46	0.46	0.93	0.69	0.93	0.69	0	0.69	0.23	0.23	0.46	0.93	0.46
GPT3.5 one	4.51	2.61	4.04	1.9	2.38	3.09	3.09	3.8	3.33	2.38	2.14	2.14	2.38	1.19	0.95	1.19	1.66	0.71	0.24	2.14	0.71	0.48	0.95	1.66	0.71	1.43	1.43	0.71	0.95	0.24	0	0.95	1.19	0	0.48	0.48	1.43	0	0.95	0.71	0.24	0.48	0	0.48	0.48	0.48	0.71	0.24	0.24
GPT3.5 one	1.86	3.72	3.41	3.72	4.33	3.41	3.72	2.48	3.1	2.17	1.55	0.93	2.48	0.93	2.17	0.62	1.86	1.55	0.31	0.93	0	0.93	1.24	0.93	1.24	0.93	3.41	1.24	0.62	0.31	0.62	0.93	1.55	0.31	0.62	0	3.1	1.24	0.31	0.31	0.62	1.55	0.31	0	0.31	0.93	0	1.24	0.31
GPT3.5 one	3.53	3.78	4.53	3.53	2.27	4.28	1.51	2.02	2.77	3.27	3.27	2.27	0.76	2.77	0.76	2.77	1.26	0	1.51	1.76	3.27	2.77	0.76	0	2.02	0.5	0.5	0.5	1.76	0.5	0.5	0.76	0.25	0.5	0.76	0.5	0.25	0.25	1.01	1.26	0.25	0.5	0.25	0	1.01	0.5	0	0	0.76
GPT3.5 one	4.96	3.21	4.08	2.33	2.92	3.79	3.21	0.58	1.75	0.58	3.5	3.21	0.87	1.17	0.58	1.46	2.04	5.25	1.17	2.04	0.58	2.04	0.58	0.58	2.62	0.87	0	0	0.29	0	0.87	0	0	0	0	0	0.29	0.29	0.29	0.87	0	0.87	0.29	0.87	0.87	1.17	1.46	0	1.46
GPT3.5 one	4.08	3.6	3.6	3.36	3.84	2.88	3.36	2.4	2.64	2.64	3.12	4.56	1.2	1.2	1.92	1.2	1.44	0.72	0.96	1.2	0.48	1.44	0.48	0.48	0.24	1.2	1.2	0.96	0.48	0.48	0.72	0.24	0.48	0.48	0.72	0.24	0.24	0.24	0.72	1.2	0.48	0.48	0.24	0.72	0.48	0	0.72	0.48	0.48
GPT4 zero	3.68	3.68	1.58	3.42	2.89	2.11	3.16	3.42	2.63	2.11	1.84	2.89	1.32	1.58	0.53	1.84	0.79	0	2.89	1.05	0	1.58	1.32	2.11	0.79	1.32	0.26	1.05	1.84	1.32	0.53	1.05	0.53	2.11	0	0.79	0	0.79	0.26	1.58	0.79	0.79	1.84	0.26	0.79	1.05	0.79	0.26	0
GPT4 zero	5.46	5.75	2.87	3.45	2.87	1.72	3.16	3.74	4.89	3.45	1.72	2.01	2.3	0.57	0.29	0.57	2.01	1.44	0.29	1.44	0	0.57	2.01	1.44	0.29	1.44	0.29	1.15	0.29	1.15	1.15	0.57	0.57	2.01	0.86	0	0.29	1.15	1.15	0.29	1.72	0.29	1.44	0.86	0	1.15	0.29	0.29	0
GPT4 zero	4.33	5.53	2.4	3.12	2.4	0.96	2.4	1.68	1.44	2.64	3.37	1.2	1.92	1.68	0.72	1.68	1.92	0.96	0.24	1.68	0.96	0.72	0.96	1.44	0	0.24	0.48	0.96	0.48	1.68	0.24	0.72	1.44	2.64	0	0.96	0	1.44	0.48	0.48	1.2	0.96	2.16	0.72	2.16	0.96	0.72	0.72	0.24
GPT4 zero	4.88	3.52	4.61	3.52	2.44	3.79	1.9	2.71	3.79	2.17	2.71	2.17	2.71	0.54	0.54	0	2.17	0.81	0.27	1.63	0.81	1.36	1.36	2.44	0.54	0.54	0.27	1.36	0	0.81	0.81	0.81	1.08	1.08	1.08	0.27	0.54	0.27	0.81	0.27	1.08	0.81	0.54	0	0.27	0.81	0	0.27	0.81
GPT4 zero	5.35	3.48	4.28	2.94	3.21	3.48	4.28	1.6	4.01	1.87	2.41	1.07	1.87	0.53	0.8	0.27	1.07	2.67	0.27	1.34	0.27	0.8	0.8	2.14	0	1.07	0.8	1.6	0.27	0.53	1.07	0.8	0.53	0.53	0.8	0.27	0.53	1.6	0.53	1.07	0.8	0	2.67	1.34	1.07	0.27	0.27	0.53	0
GPT4 zero	4.88	4.11	5.66	3.34	2.06	3.86	2.83	2.57	3.6	3.34	2.06	1.29	1.8	0.77	1.03	0.51	3.08	1.03	1.03	1.54	0	1.03	1.54	1.29	0.51	1.03	0.51	1.29	0.51	0.77	1.03	1.54	0	1.03	0.26	0	1.03	1.29	0.51	1.03	1.03	0.51	1.8	0.26	0.26	0	0.26	1.29	0.51
GPT4 zero	3.58	3.03	3.86	3.58	3.58	1.93	3.31	3.31	4.13	1.38	3.03	1.93	2.2	0.55	1.38	0.55	1.1	0.55	0.55	1.38	0	0.28	2.48	1.93	0.83	0.28	1.65	0.83	0.28	0.83	0.83	0.55	1.65	1.65	0.83	0	1.1	1.93	0	0.28	1.1	0	1.93	0.55	0.28	0.28	0.28	0	0.28
GPT4 zero	3.66	4.15	1.46	3.41	2.44	0.49	4.15	2.2	2.93	1.95	2.93	0.73	2.2	1.95	0.49	1.22	0.73	1.46	0.98	1.71	1.46	1.71	1.95	1.46	0.98	0.73	1.22	0.73	0.49	1.46	0.49	0.73	0.98	0.98	0.24	0.24	0.98	1.22	0.24	0.49	2.2	0.73	0.98	0	1.46	0.24	1.71	1.22	0.49
GPT4 zero	4.28	3.53	3.27	3.53	2.27	1.76	2.02	3.27	2.52	2.27	1.01	0.5	1.76	0.76	1.26	1.01	1.76	0.25	1.01	0.5	2.52	0.76	0.76	1.76	1.01	1.26	1.01	0.76	1.01	1.26	0	1.01	0.76	1.01	0.25	1.51	0.25	0.76	0.5	0.25	2.27	0.25	0.5	0.5	0.25	0	1.01	0	0.25
GPT4 zero	3.83	2.88	2.88	3.83	2.24	2.56	4.15	3.83	3.19	2.24	2.56	0.32	1.6	1.6	0.32	1.6	0.96	0.32	0.64	0.32	0.32	0.64	1.28	0.96	0.32	1.28	1.28	1.28	0.96	1.6	0.64	0.64	0	1.6	0.96	0.64	0.96	1.92	0.32	1.6	1.28	0	1.28	0.32	1.6	0.64	0	0.64	0.64
GPT4 zero	5.82	2.38	2.38	2.65	2.12	1.85	3.17	5.29	3.7	2.65	1.85	1.06	1.32	1.32	1.06	0.53	0.79	0.79	0.53	0.79	1.06	0.53	2.38	1.06	0.53	0.26	0.79	0.53	0.26	2.12	0.53	0.26	0.26	2.38	0.53	0.79	0.79	1.06	0.26	1.06	2.38	0.53	0.53	0.53	1.32	1.06	1.59	0	0.26
GPT4 zero	5.04	3.64	4.76	2.8	2.8	3.08	2.8	2.24	2.52	1.4	2.24	3.36	1.96	1.12	0.56	0.84	1.4	0.56	1.68	0	0.56	0.84	1.12	1.4	1.4	0.84	0.56	1.96	0.28	1.96	0.56	2.24	1.12	1.12	1.12	0.84	0	0.84	1.12	0.84	0.56	0.84	0	0.84	1.68	0	0	0.28	0
GPT4 zero	3.99	3.74	2.74	4.24	2.74	2.24	1.5	2.49	1.75	2.24	2.74	3.74	2	0.75	1	0.75	0.75	1.75	0	1.25	1.75	1.5	3.24	1.75	0.5	0.75	0.5	1.25	1.25	1.75	0.5	0.5	1	2.24	0.25	0.5	0.75	0.75	0.5	0.25	2	0.25	1.75	0.25	0.5	1	0	0	0.25
GPT4 zero	4.53	5.67	3.4	3.12	2.83	2.55	2.55	2.55	1.98	1.98	2.55	0.85	1.7	0.28	0.57	1.42	2.27	1.98	1.42	0.57	1.98	1.98	1.13	2.55	0.57	0.57	0.57	1.7	0.85	1.13	0.57	1.13	0.85	0.85	0.28	1.13	0.28	0.85	0.28	0	0.85	0	0.85	1.42	0.57	0	0.57	0	0
GPT4 zero	3.41	4.62	3.16	3.89	1.7	2.43	2.68	1.46	3.41	1.7	2.68	0.97	2.92	0.97	0.49	0.97	0.97	3.41	2.43	1.95	0.73	1.7	0.73	0.97	1.7	1.22	0.49	2.19	0.49	0.73	0	1.46	1.46	0.49	0.49	0.97	0	0.49	0.73	0.49	0.73	0.24	0.49	0.24	0	0.73	0	0.73	0.24
GPT4 zero	2.96	3.69	1.23	3.69	3.2	0.99	4.68	2.96	3.45	2.22	1.97	3.69	0.99	2.96	1.48	1.72	0.25	0	1.48	0.99	0.25	0.25	1.48	0.49	0.25	0.99	2.22	0	1.23	1.97	0.74	0	0.25	1.72	0.25	0.49	0.49	1.97	0.99	0.74	0.25	0.25	1.72	0.25	0.74	1.72	0.49	0.25	0
GPT4 zero	3.66	2.74	4.27	3.35	3.66	3.05	2.44	2.44	1.22	1.22	2.13	0.61	1.52	1.83	0	1.22	1.22	0	0	1.22	0.91	0.61	0.61	0.91	1.52	0.61	1.83	1.52	1.22	1.83	0.61	1.22	1.52	1.83	0.61	0	0	1.52	0.61	0.91	1.22	0.61	1.83	1.22	0.61	0.3	0	0.3	0.3
GPT4 zero	3.07	3.63	1.96	3.35	2.79	2.23	3.91	2.79	1.96	2.51	1.96	0.28	1.12	1.68	1.68	1.96	1.68	0.84	0.84	1.4	2.51	2.23	1.4	1.12	1.4	0.28	1.96	1.68	1.4	1.4	0.84	1.12	0.56	1.12	0.28	0	0.84	1.12	0	0.28	1.96	0.84	1.12	0.28	0.56	0	1.12	0.28	1.4
GPT4 zero	2.8	2.8	3.64	1.4	3.08	2.52	4.2	1.96	2.8	1.68	0.28	1.68	1.4	0.84	1.96	1.12	1.96	2.8	2.52	0.84	1.68	2.52	0.84	2.52	1.68	0.56	0.56	1.12	0.84	1.12	0.28	0.56	0.28	1.68	0.56	1.4	0	0	1.12	0.84	0.84	0.28	0.56	0.56	1.68	0.28	0.56	0.28	0
GPT4 zero	4.19	3.93	2.36	2.88	3.14	2.36	2.88	2.88	2.36	2.62	1.57	5.5	1.83	2.09	0.79	2.09	1.05	0.26	1.31	0.79	0.52	1.05	0.79	0.79	0	0.79	0.52	0.26	1.05	2.36	0.52	0.26	1.57	2.09	0.79	0.26	0.26	2.62	0.52	0	0.52	0.79	2.62	0.79	0	1.31	0.79	0.52	0.52
GPT4 zero	3.23	5.07	1.61	3.23	4.15	1.61	5.76	2.76	2.3	1.84	1.38	0.46	1.38	0.92	1.38	1.38	1.61	1.61	3.69	1.61	0	1.15	0.46	0.46	2.3	0.92	1.61	0.69	1.61	0.92	0.92	0.23	1.38	0.92	0.23	2.3	0.46	1.38	0.23	0.23	0.92	0.69	1.15	0.92	0.69	0.46	0.69	0.46	0.46
GPT4 zero	1.94	3.39	2.42	3.15	3.87	1.94	5.08	0.48	2.18	2.18	2.42	1.21	0.97	1.94	1.69	1.21	0.24	0.48	1.94	1.21	0.24	0.24	1.21	0.73	1.21	1.21	2.18	1.45	1.21	1.21	0.48	0.73	0.73	1.45	0.24	0.48	0.97	0.73	0.48	0.73	1.21	0.97	0.24	0.48	1.69	0.24	0.48	0.48	0.73
GPT4 zero	3.44	3.44	3.44	3.44	1.72	2.58	2.58	1.94	2.15	2.15	1.29	2.8	2.37	1.08	1.51	1.72	1.72	2.15	1.94	0	1.51	2.15	0.86	1.29	1.08	1.29	0.22	0.86	1.29	0.43	0.86	0.86	1.08	0.22	0.43	1.29	0.86	1.51	0.22	0.22	0.22	0.65	1.08	0.43	0.22	0.65	0.22	0.65	0.22
GPT4 zero	4.74	5.01	3.34	3.62	0.84	1.95	2.79	2.51	2.79	2.51	2.79	0.56	1.11	3.34	1.39	1.39	1.11	1.11	1.11	0.56	0.84	1.39	1.39	0.28	0.28	0.28	1.11	1.67	0.56	1.39	0.28	1.39	0	1.39	1.11	0.28	0	0.56	0.28	0.56	1.39	0.28	0.56	0.28	1.11	1.11	0.84	0	0.84
GPT4 zero	4.21	3.68	3.16	3.95	3.95	2.63	3.68	2.63	2.63	1.32	3.95	1.84	2.63	0.79	0	0.53	1.05	1.05	0.53	0.26	2.63	1.05	3.16	1.05	1.32	0.79	1.32	0	0.53	1.32	0.26	0	1.32	1.84	0.79	1.05	1.32	0	0.79	0.53	1.05	0	0.26	0.53	1.05	0.79	0.53	0.26	0
GPT4 zero	2.88	3.85	3.37	3.85	1.68	2.64	5.53	3.12	4.33	2.88	0.96	3.12	1.44	0.48	2.64	0.48	2.88	1.2	2.64	0	0	0.72	1.68	0.48	0.24	3.12	1.92	1.2	0.48	0.96	0.48	0.96	0	0.96	0.48	0.72	1.2	0.72	0.48	0.96	1.92	1.2	0.72	0.48	0.24	0.96	0	0.24	0
GPT4 zero	4.61	3.79	4.61	4.07	2.17	2.98	2.98	3.52	4.34	0.54	2.17	1.63	2.17	1.08	0.54	0.81	1.36	1.08	2.71	0.54	0.54	1.36	1.36	1.36	1.36	0.81	0.54	1.63	0.81	0.27	1.08	0.81	0.27	1.08	0.54	0.27	0.27	0.81	0	0.81	0.27	0.27	1.08	1.36	0	1.08	0.27	0.81	0
GPT4 zero	4.99	2.62	4.72	3.41	2.62	3.94	1.84	4.2	2.62	1.57	1.05	1.84	1.05	3.15	1.84	2.36	1.05	0.52	2.1	0	1.31	1.57	1.31	1.05	1.84	1.84	0.26	1.31	2.1	1.05	0.52	1.05	0	1.05	1.05	0.26	0.26	0.52	0.79	1.05	0.52	0.52	0.26	0.26	0.79	0.79	0.79	0.26	0.79
GPT4 zero	2.05	2.05	5.12	3.07	3.07	3.84	3.84	2.56	2.3	2.3	2.05	0.77	1.53	1.02	1.02	1.28	0.77	0.77	4.09	0.51	1.28	2.05	1.28	1.02	1.79	1.79	1.28	1.02	0.77	0.77	1.02	0.51	1.02	1.53	0.51	1.53	0	0.77	0.26	1.79	1.79	0.51	1.02	0.77	0.26	0.26	0	0	0.26
GPT4 zero	2.99	3.73	3.23	3.48	3.48	2.74	3.98	1.49	2.49	2.49	2.24	2.24	1.74	2.24	1.99	1.99	1.24	0.5	0.5	1.24	1.49	1.49	2.24	1.24	1.24	0.75	1	0.5	1.24	1	0.25	0.5	0.75	0.5	0.5	0.75	0.5	1.49	0	0.25	1.24	1	1.24	0.75	1	0	1	1.24	0.25
GPT4 zero	4.71	4.71	2.82	3.76	2.35	3.29	3.06	2.82	2.82	3.29	2.12	3.29	3.06	0.71	0.94	0.71	0.94	0.94	1.65	1.41	0	0.94	1.18	0.71	0.47	0.47	1.18	1.41	0.47	1.18	1.18	0.94	1.88	0.94	0.47	0.47	0.47	1.18	0.24	0	0.94	0.94	0.94	0.94	0	0.94	0.24	0.71	0.24
GPT4 zero	6.27	3.7	4.27	4.56	3.13	4.27	1.99	3.13	1.42	2.28	2.56	0.57	1.71	1.42	1.14	0.57	0.57	0.57	0.85	1.99	2.56	1.14	1.71	0.85	0.85	1.14	2.28	0.57	0.57	1.99	0.28	0	1.14	1.71	0.57	1.14	0.28	1.42	0.57	0.28	1.71	0	1.71	1.99	0.28	0.28	1.14	0.85	0.28
GPT4 zero	3.09	4.78	3.37	3.65	2.25	2.25	2.53	2.25	3.37	1.69	2.25	1.69	1.12	0.84	2.25	0.84	1.4	2.25	0.84	0	1.97	1.97	0.56	1.4	0.56	0.28	1.69	0.84	0.28	1.69	1.4	1.12	1.4	2.53	0.28	0	1.69	0.56	0.56	0	0.84	0.56	1.4	1.97	0.84	0.56	0	0.84	0.28
GPT4 zero	4.3	3.54	3.54	3.04	2.03	2.78	2.03	4.56	3.04	2.28	2.78	1.77	1.52	0.51	0.76	1.01	1.52	1.52	0.25	1.27	2.28	1.52	2.03	1.27	0.25	1.01	0.76	1.01	0.76	1.77	0	0.76	0.51	1.77	0.51	1.27	0.25	1.01	0.25	0.25	1.52	0.76	1.01	0.51	0	1.52	0.25	0.51	0.25
GPT4 zero	3.67	3.41	2.36	3.67	2.1	1.05	2.89	1.05	1.57	3.15	2.62	1.05	2.1	0.26	1.57	0.79	1.57	0	0.26	1.57	1.05	0.79	2.62	1.84	0.52	1.05	2.1	0.79	0.79	1.31	0.26	1.05	0.52	0.79	0.26	0.52	0.52	1.57	0.52	0.26	1.84	1.05	1.05	0.26	1.31	0	0.26	0.26	0.52
GPT4 zero	3.99	3.37	3.68	3.68	3.68	3.07	3.37	2.76	2.76	2.76	0.92	1.53	3.07	1.23	1.53	0.61	1.53	0.92	0.92	0.61	0.61	1.53	0.92	2.15	1.23	1.84	1.23	1.53	0.61	1.53	0.92	1.53	1.53	0.92	0.92	0.61	0.61	1.23	0.31	1.23	1.53	0	0.61	0	0	0.61	0.61	0.31	0
GPT4 zero	2.94	5	3.82	3.82	5	2.35	3.53	2.35	1.76	2.06	3.24	1.18	2.06	0.29	1.76	0.59	0.88	0.59	1.47	1.47	3.24	1.76	1.18	2.06	0.88	0.88	0.88	1.18	0.59	1.18	0.59	0.88	0.88	1.18	0.59	1.18	0.59	0.88	0.59	0.59	1.18	0	0.88	1.47	0.29	0	0.88	0.29	0.29
GPT4 zero	3.79	4.37	3.79	3.21	3.79	3.5	3.21	4.08	2.62	3.79	1.75	2.62	0.87	2.04	2.33	1.75	0.58	0.29	0.58	0.58	3.21	1.17	0.58	0.87	0	0.87	1.17	1.75	1.17	1.75	1.46	1.46	0.58	0.87	0.58	1.46	0.87	0.58	0.29	0.58	0.87	0.87	0.58	1.17	0	0.29	1.17	1.17	0.29
GPT4 zero	3.71	4.12	2.27	3.51	3.71	1.86	4.74	4.33	2.27	3.51	1.24	2.06	1.44	1.24	1.65	1.03	1.65	0.82	0.21	0.21	4.12	1.03	0.82	1.24	0.62	0	2.47	0.82	1.03	1.65	1.24	1.03	1.03	1.44	0.62	2.06	0.21	1.44	0.62	0.41	0.41	0	0.82	0.82	0.21	0.41	1.24	0.41	0.41
GPT4 zero	3.48	4.35	2.03	3.77	2.61	0.87	2.61	2.61	3.48	2.61	2.9	3.19	1.16	0.58	1.45	1.45	1.16	1.16	1.16	1.16	0.58	0.58	1.74	2.03	0.87	1.74	0.58	0.87	0.87	0.87	2.32	0.29	0.87	1.45	0.29	0.29	0	0.87	0.58	0.29	1.16	0.58	0.87	1.16	1.16	0.58	0.29	1.16	0.29
GPT4 zero	3.74	6.23	2.24	3.74	2.74	2	3.74	1.25	2.99	1.75	2.49	0.75	1.25	2.24	0.75	2.24	1.25	1.75	0.5	1	1.25	1.25	1.25	1	0.5	0.25	0.5	1.75	1.25	1.25	0.5	1	0.5	0.75	0.5	0.5	0	0.25	1	1.5	0.25	1	0.75	0.5	1.5	0.75	0.5	0.25	0.75
GPT4 zero	4.91	5.68	4.13	3.88	3.88	3.1	4.39	1.03	2.33	2.58	3.88	1.55	0.78	0.78	0.78	0.52	1.03	1.55	0.52	1.29	5.17	1.55	0.26	0.52	0.78	0.78	1.03	0.78	0.26	3.88	0.26	1.03	0.78	1.03	1.03	0.78	0.52	1.29	0.78	0.52	0.78	0.26	0.78	1.55	0	0.52	1.03	0.78	0
GPT4 zero	5.45	4.03	5.45	3.55	2.37	4.5	1.42	2.61	1.66	1.9	2.61	0.95	1.18	1.66	2.13	0.71	1.42	2.37	3.08	0.47	0.71	1.42	0.71	0.95	2.37	1.18	0.95	1.66	0.47	0.71	0.47	1.42	0.95	1.18	0.71	0.71	0	0.47	0	0	0.47	0.47	1.18	0.71	0	0.24	0.24	1.18	0.71
GPT4 zero	5.4	2.84	3.41	3.69	1.42	2.84	3.12	3.98	2.56	1.7	2.56	0.85	1.99	0.85	0.57	1.99	1.7	1.14	2.27	0	0	1.42	1.14	0.85	1.42	2.27	1.14	0.57	1.14	0.57	0.85	0.28	0.57	0.28	0.57	1.14	1.99	1.42	0.28	0.85	0.28	0.57	1.14	0.28	1.14	0.85	0.85	0.57	0.28
GPT4 zero	4.64	3.97	4.64	3.64	2.98	3.64	2.65	3.31	2.98	1.99	2.32	1.32	2.32	0.99	0.66	0.99	0.33	2.98	0.33	0.66	0.99	0.66	0.99	1.32	0.66	0.33	1.32	3.31	0.66	2.32	0.66	2.32	0.99	2.65	0.99	0	0.33	0.99	0.66	0.33	0.66	0.33	1.32	0.33	0.66	0.66	0.33	1.32	0
GPT4 zero	5.38	6.01	3.16	3.8	3.16	1.9	2.53	3.48	3.48	1.58	3.48	1.27	1.27	0.63	0.32	0.32	1.58	1.27	0.95	0.32	0	0.32	2.22	0.63	1.58	0.95	0.32	1.9	0	1.58	0.32	0.63	0.95	2.22	0.32	0	0.32	1.9	0.63	0.32	1.58	0.32	1.9	1.58	0.95	1.58	0.63	0	0
GPT4 zero	4.84	2.56	3.99	3.13	2.28	2.56	3.42	1.71	2.56	2.56	2.28	2.28	1.14	1.14	0.85	1.42	0.85	2.28	1.99	0.57	0.57	0.28	1.14	0.85	1.99	0.57	1.71	1.42	1.42	1.14	0.28	1.71	1.42	0.85	0.28	1.14	1.14	1.71	0.85	0	1.42	0.85	0.28	0.85	0.57	0.85	1.14	0.57	0.28
GPT4 zero	5.51	4.68	2.48	3.58	1.65	1.93	1.65	3.86	1.65	2.75	2.2	1.38	1.93	1.38	0.83	1.38	1.38	0.28	0.55	1.38	0.83	0.55	1.38	0.83	0	1.1	0.55	1.1	1.1	0.83	0.28	0.83	0.83	0.83	0.55	0.28	0.55	1.65	0.28	1.38	1.65	0	1.65	0.83	0.83	0.28	0.55	0.28	0.28
GPT4 zero	3.19	3.77	2.32	3.48	2.03	1.74	2.61	3.77	4.93	2.32	3.48	0.87	1.74	0.58	0.87	1.16	1.74	0.58	0.29	0.87	0.87	0.87	1.45	0.58	0.29	0.58	1.16	0.87	0.29	1.74	0.87	0.58	0.87	1.45	0.87	0	0.29	1.16	0.58	0.29	1.74	0.29	1.16	1.16	1.74	0.58	0	0.29	0.87
GPT4 zero	4.34	3.32	3.06	3.32	1.79	2.81	1.28	4.34	2.81	1.28	1.53	0.26	1.53	1.02	1.79	1.28	2.55	0	2.3	1.28	1.79	2.04	1.53	1.28	0.77	1.02	1.53	1.28	1.02	1.53	0	0	0.26	1.53	1.28	1.28	0	0	0	1.28	0.77	0.26	0.26	0.77	0.77	1.02	0.26	0.26	0
GPT4 zero	3.69	2.96	4.43	1.48	2.46	3.94	2.96	2.46	3.2	1.97	0.74	0.49	2.96	0.49	2.96	0.99	1.72	0.74	0.74	2.96	0.25	0.25	1.97	2.22	0.49	1.97	1.72	1.97	0	0.99	0	1.48	0.74	1.23	1.23	0	0.25	0.99	0.25	1.23	0.49	0.99	1.23	0.49	0	0.99	0.25	0.25	0.49
GPT4 zero	3.87	3.23	4.52	1.94	3.55	3.23	3.55	3.23	3.55	0.65	0.97	1.61	1.94	3.55	1.29	0.97	0.32	1.94	1.94	0.65	1.29	2.26	1.29	1.29	1.94	0	1.29	0	0.65	1.94	0.32	0.32	0.65	0.97	0.97	0.65	1.61	0.97	1.29	0	0.65	0	0.32	0.65	0	0.32	0.65	0	0.32
GPT4 zero	2.61	2.61	2.93	3.58	3.58	2.61	3.58	2.61	2.28	1.95	4.23	1.63	1.3	0.98	1.63	0.98	1.3	0.98	1.95	1.95	1.3	0.98	1.3	0.98	3.26	0.98	1.95	0.33	0.33	0.65	0.65	0	0.33	1.3	0.33	0.65	0.33	0.65	0.33	0	0.98	0.65	0.98	0.98	1.3	0	0.33	0.33	0
GPT4 zero	2.28	3.42	2.85	3.13	3.13	2.28	4.27	3.99	4.84	3.13	1.99	1.99	1.14	0.85	1.99	1.42	1.14	2.56	0.85	0.57	1.42	0.28	1.14	0.28	0.57	1.14	0.57	1.14	1.42	1.99	1.42	1.14	0.28	1.42	0	0.85	0.57	0.57	0.85	0	0.28	1.14	0.28	0.57	0.85	0.57	0.57	0	0.28
GPT4 zero	4.02	4.02	2.59	3.74	4.31	2.59	3.45	2.3	1.44	1.72	2.59	2.3	1.15	1.72	1.72	2.01	0.57	1.15	1.15	1.72	2.3	1.44	0.57	0.86	0.57	0.57	0.57	0.86	0.86	0.57	0	0.57	1.15	1.15	1.72	2.3	0.29	1.44	0.57	0.29	0.86	2.01	1.15	0.86	1.15	0.29	1.15	0.57	0.29
GPT4 zero	2.95	3.4	2.72	3.63	2.95	2.04	3.85	2.27	2.95	2.27	1.13	1.59	2.95	0.91	1.59	1.13	1.36	0.68	0.68	0.68	1.36	0.68	1.59	0.91	0.91	0.91	1.13	0.91	1.81	1.36	0.68	0.68	2.27	1.13	0.23	0.91	0.23	1.59	0.68	0.23	1.36	1.13	1.36	0.45	0.68	0	1.13	0.91	0
GPT4 zero	4.75	2.79	4.75	3.63	2.51	1.96	1.96	4.19	2.79	2.51	1.68	1.12	1.4	1.12	2.51	0.84	1.4	0.56	1.12	0.84	0.84	0.28	0.56	1.12	0.28	0.56	0.28	1.4	0.28	0.84	0.56	1.12	0.28	0.56	1.68	0.56	0.56	1.68	1.12	0	0.56	0.56	1.4	0.56	0.84	1.12	0.56	0.28	0
GPT4 zero	3.76	4.94	3.29	3.29	4.24	2.59	3.53	3.29	4	1.18	2.35	1.65	2.12	0.94	1.65	1.65	1.65	0.47	0.94	0.24	0.47	0.94	2.35	1.41	1.41	0.71	0.94	0.94	1.18	0.71	0.71	0.71	1.18	0.47	0.71	0.24	0.47	1.65	0.71	0.71	1.65	0.24	1.41	0.94	1.41	0.47	0.24	0.71	0.24
GPT4 zero	4.62	4.08	3.26	3.26	3.26	2.45	3.53	2.99	2.72	3.53	2.17	1.63	2.45	0.27	0.27	0	0.27	0.54	0	0.82	2.17	1.36	1.63	2.17	0.82	1.09	1.09	1.63	0	2.17	1.09	0.82	1.09	2.17	0.82	0.82	0	1.09	1.36	0.54	1.63	0.54	0.82	0.82	0.27	1.36	0.54	1.09	0
GPT4 zero	5.35	3.74	3.21	3.48	2.67	1.87	3.21	2.67	1.34	2.67	3.74	1.07	0.8	2.14	1.6	0.27	0	1.07	1.87	0.8	0.8	0.53	0.53	0.53	1.34	1.34	2.14	0.27	0	0.8	0	0	1.34	1.07	1.07	1.87	2.41	1.07	1.34	1.07	1.6	0.53	0.53	0.8	0.27	0	1.34	0.27	0.53
GPT4 zero	5.14	4.23	1.81	3.93	4.23	1.51	4.23	2.42	2.72	1.81	3.02	1.51	1.21	1.81	2.11	0.6	0.6	1.21	0.91	0.3	1.21	0.91	0.3	1.21	0.3	0	1.81	1.51	0.6	0.91	0.91	0.6	1.21	1.51	0.91	0.91	0.91	0.91	0.3	0	0.91	0.91	0.91	0.91	1.21	0.6	1.21	0	0.3
GPT4 zero	4.22	4.49	4.75	4.22	2.37	3.43	3.43	2.37	3.43	2.11	2.64	1.85	2.11	0.53	1.32	0.79	1.32	0.79	1.06	1.06	0.79	1.06	1.32	1.32	0.26	1.85	1.32	2.11	0.53	1.85	0.53	1.85	0.53	2.11	0.26	0.79	0.26	1.32	0.26	1.06	0.79	0.79	1.58	1.06	0.26	0.79	0.53	0.26	0
GPT4 zero	4.24	3.24	3.99	4.74	2.74	3.74	2.74	4.74	2.99	2.49	3.24	1.5	1.25	1.75	2	1.25	1.5	0.5	1	1	1.75	1.75	1.75	0.75	0.25	1.5	1	0.5	1	1.5	0.25	0.5	0	1	0.25	0	0	1	0.25	1.25	2.49	0.5	1	0.5	1.25	0.75	0.75	0.5	0.5
GPT4 zero	3.45	5.29	2.53	3.91	4.14	0.92	4.37	1.61	1.84	2.76	2.07	1.15	1.61	0.69	1.84	0.92	1.38	1.15	0.92	1.38	1.61	0.92	0.69	1.15	0.69	1.15	1.84	0.92	0.69	1.38	0.23	0.46	0.69	1.84	0.46	0.69	0.23	1.38	0.46	0.69	0.46	0.69	2.3	0.92	0.69	0.69	1.38	0.23	0
GPT4 zero	4.69	4.94	4.2	3.21	3.7	2.72	2.22	2.22	2.47	2.96	2.47	2.72	1.73	1.48	1.23	1.73	0.99	0.74	0.49	0.74	0.49	1.48	1.73	0.74	0.74	0.25	1.23	1.48	1.23	0.99	0.25	0.74	0.74	1.73	1.23	0	0.49	0.74	1.73	0.49	1.48	0.25	1.48	0.74	0.25	0.25	0.49	0	0.49
GPT4 zero	4.21	4.95	3.22	3.71	3.47	2.23	2.23	2.23	2.72	2.48	3.22	1.73	2.97	1.24	0.5	1.73	2.23	0	0.74	1.24	0.99	0.74	2.23	0.99	0.74	0.5	0.74	0.99	0	1.49	0.5	0.74	0.74	1.98	1.49	0.25	0.25	0.74	1.24	0.25	0.5	0.25	1.49	0.5	0.25	0.74	0.25	0.5	1.24
GPT4 zero	4.43	3.12	3.65	2.86	1.56	2.6	2.6	3.65	2.08	1.82	2.86	1.04	0.78	0.52	0	1.56	1.3	0.26	1.82	1.56	0.52	0.26	1.04	0.78	1.04	1.04	0.52	1.3	0.52	2.6	1.04	1.3	0.26	3.12	0.52	1.82	0	0.52	0.26	0.52	1.04	0.26	0.52	1.04	0.52	0.52	0.26	0.26	0.52
GPT4 zero	5.42	4.43	3.94	3.45	1.97	1.97	2.71	1.97	1.97	1.72	4.43	1.97	1.23	0.49	0.74	1.23	2.71	0.49	1.72	1.23	1.23	0.99	2.22	1.48	0	0.49	0.74	0.74	0.25	0.99	0.25	0.25	0.49	0.49	0.49	0.99	0	1.23	0.25	0	0.99	0.25	0.49	0.49	1.23	0.25	0.74	0.49	0.25
GPT4 zero	2.56	4.6	2.3	3.32	2.05	1.53	2.56	3.32	2.05	1.28	3.07	0.51	1.28	1.53	1.02	1.28	0.77	0.51	2.56	1.53	0.26	1.79	1.53	1.28	1.02	1.28	0.77	0.77	0.51	1.53	0.26	1.02	0.51	1.53	0.51	1.28	0	0.51	0.77	0.51	0.77	0.51	0.77	0	1.28	0.51	0.26	0	0.26
GPT4 zero	4.67	3.19	1.97	3.19	2.7	1.47	4.42	1.97	3.69	2.95	2.21	1.97	2.21	2.21	0.49	1.72	0.25	1.47	0.49	1.23	2.21	0.49	1.97	1.72	0.49	0.25	0.98	0.74	1.23	1.97	0.49	0.74	0.25	2.46	0.49	0.25	0	0.98	0.25	0	0.98	0.74	0.98	0.74	1.47	0	1.23	1.23	0.74
GPT4 zero	4.24	3.74	2.74	2.49	2	2	2.99	2.24	2.74	1.75	1.75	1.5	0.75	2	0.75	2	1.25	3.74	0.5	1.75	2	0.75	0.5	1.75	1.25	1.5	1	0.75	1.25	1.25	0.25	1.25	0.75	1.75	0	0.75	1.75	0.25	0.25	0.5	0.5	1.5	0.75	0.5	0.75	0.25	0.25	0	0
GPT4 zero	6.15	5.59	2.51	2.79	2.79	2.51	1.4	3.91	3.63	1.96	1.96	2.79	1.68	0.84	1.12	0.56	0.84	0	3.35	0.28	0	1.12	1.12	1.4	1.4	1.4	0.28	1.12	0.28	0.84	1.12	0.84	1.12	1.96	0.56	0	0.84	1.12	0.84	0.84	0.84	0.28	1.68	1.4	0.84	0.28	0.84	0.28	0
GPT4 zero	4	2.93	3.2	2.67	2.4	2.13	2.13	3.2	2.4	2.93	1.6	0.27	2.13	1.33	2.4	1.33	2.4	0.8	0.8	0.8	0.27	0.8	1.6	1.07	0.53	2.13	1.33	1.07	0.8	0.8	1.33	1.33	1.07	0.53	0.53	0.27	0.27	0.8	0.27	0.27	0.8	0.53	0.53	0.27	1.6	0.27	1.33	0.27	0.27
GPT4 zero	1.97	3.93	3.37	2.81	1.97	1.97	1.4	2.81	0.84	0.84	1.4	0.28	1.4	1.12	1.12	0.56	2.25	0.84	3.93	0.84	0.84	1.69	0.84	1.4	1.4	0.84	0.84	1.4	0	1.69	0.84	1.12	1.12	2.25	0.28	1.4	0.28	0.56	0.28	0	0.56	0	1.97	0.56	0	0	0	0.28	0.28
GPT4 zero	5.71	4.68	2.08	3.38	1.82	1.3	1.56	3.9	2.6	2.86	2.86	1.56	2.08	1.04	1.04	1.3	1.82	1.3	1.3	1.04	0.26	1.04	1.04	0.52	0.78	0.52	2.08	0.78	0.78	0.78	1.04	0	1.56	1.04	0.78	0	0.52	0	0	1.3	1.3	1.04	0.78	0.52	1.3	0.78	0.78	0.78	0.52
GPT4 zero	5.25	2.51	2.74	3.2	1.6	2.28	2.74	2.51	2.51	3.2	3.42	1.83	2.05	0.23	1.6	0.23	0.23	0.68	1.6	0.68	0	0.68	1.6	0.91	0.68	1.37	0.46	1.37	0	2.28	1.6	0.46	1.14	1.37	0.68	0.68	0	1.83	0	0.91	1.14	1.14	1.37	0.46	1.6	0	0.46	0.91	0.23
GPT4 zero	4.03	2.88	3.75	3.46	2.31	3.46	3.75	3.17	1.73	1.73	2.59	0.58	2.59	0.86	1.44	1.44	1.15	0.29	1.73	2.02	1.44	0.58	2.88	0.29	0.86	0.86	1.15	0.86	0.29	0.86	0.58	0.86	1.15	0.58	0	1.44	1.15	1.15	0.58	0	1.73	0.58	0.86	0.29	0.58	0.29	1.44	0.58	0.29
GPT4 zero	4.05	4.05	2.43	3.24	3.51	1.62	3.51	2.43	1.35	1.89	1.62	1.08	2.97	1.62	1.62	1.62	1.35	1.08	2.43	1.08	0.27	0.81	1.62	1.62	2.16	1.62	0.27	1.08	0.81	0	0.54	1.08	1.35	0.27	0.27	1.08	0.54	1.08	0.54	0.27	0.81	0.27	0.81	0.81	0.54	1.08	1.35	0	0
GPT4 zero	4.32	4.32	2.97	3.78	2.97	1.35	2.7	2.97	2.16	1.89	3.51	0.81	0.81	1.62	1.08	1.89	1.62	0.27	0.54	1.35	1.62	1.89	1.08	1.62	0.54	1.08	1.08	0.54	0.54	1.08	0.27	0.81	0.81	1.62	0.54	0.81	0.27	0.81	0.27	0	0.81	0.54	0.81	0.81	0.27	0.54	1.35	0.27	0
GPT4 zero	4.12	4.36	3.39	3.15	2.66	1.69	1.45	2.42	1.45	2.66	2.18	1.45	4.12	0.48	0.48	0.24	0.97	0.24	0.48	0.97	1.69	0.73	1.21	1.94	0.73	1.21	0.73	1.94	0.24	1.45	0.73	0.97	1.21	1.94	0.73	0.97	0.48	1.69	0.48	0.48	0.24	0.24	2.18	0.48	1.45	0	0.24	0.48	0.24
GPT4 zero	6.06	5.13	1.63	3.96	1.63	1.63	2.33	3.03	2.1	3.03	2.56	0.7	2.1	2.1	1.17	2.33	0.93	1.4	1.86	0.93	1.4	0.47	0.23	1.4	1.17	0.47	1.4	0.93	1.17	1.63	0.7	1.63	0.93	0.93	0.23	0.7	0.23	0.7	0.47	0.47	0	0	0.23	0.23	0.93	0.23	0.47	0.47	0
GPT4 zero	2.52	3.64	1.68	3.92	2.24	0.28	2.8	3.08	3.08	1.96	2.52	1.68	2.52	0.28	1.12	0.28	1.68	0.56	2.24	1.12	0.84	0.56	0.56	1.68	0.84	0.84	1.12	0.84	0	1.4	1.96	1.12	0.84	1.12	0	0.56	0.28	0.84	0	0.84	0.28	0.28	0.84	0.84	1.12	1.12	0.28	1.12	0
GPT4 zero	3.57	4.08	3.57	3.57	3.57	2.55	4.59	2.81	4.85	3.32	1.53	1.28	3.06	0.77	0.51	0.77	1.79	1.02	0.26	0	1.79	1.28	1.79	1.28	0.26	1.02	0.77	1.28	0.26	1.28	0.26	1.02	1.02	0.77	0.26	0.77	0	1.53	0.51	2.3	0.26	0.26	0.51	0.26	0	0.51	0.51	0	0.26
GPT4 zero	4.6	5.17	3.45	3.74	2.59	2.3	1.44	3.45	3.16	3.74	2.01	0.57	2.3	0.86	0.57	0.86	3.74	0.86	0	0.57	2.01	2.01	2.01	1.15	0.86	0.57	1.15	0.57	0.86	0.86	1.15	0.86	0.86	1.15	0.29	0.57	0.29	0.29	0	0.29	0	0	0.86	0.29	0.29	0.57	0.57	1.15	0.86
GPT4 zero	3.78	5.52	2.91	2.91	2.33	1.16	3.2	2.91	4.36	3.78	2.33	3.2	0.29	1.45	2.03	0.87	1.45	0.87	2.03	0.87	0.29	1.16	0.87	0.87	0.58	1.45	0	1.45	0.58	2.03	0.87	0.58	0.58	1.74	0.58	0.58	0	0.87	0.58	0.58	0.58	0.29	0.29	0.58	0.29	0.87	0.29	0.29	0.87
GPT4 zero	3.63	4.15	2.07	3.37	3.11	1.55	3.63	4.15	4.92	3.63	2.07	1.81	1.04	1.04	2.07	1.04	1.3	1.55	0.78	1.3	1.3	0.52	0.26	0.26	0.52	0.26	0.26	0.26	0.78	1.55	0.26	0.52	0.26	1.55	0.52	0.78	0.52	1.04	0	0.52	0.52	0.78	0.78	1.04	1.04	0.26	0.26	0.26	1.04
GPT4 zero	2.62	3.93	3.4	3.4	3.14	2.62	4.71	2.36	4.19	3.66	1.05	1.05	1.57	1.05	0.79	1.57	1.57	1.05	0.79	0.26	1.83	0.26	0.79	0.79	1.31	2.09	2.62	2.36	1.31	1.57	1.31	1.05	1.57	0.26	0	1.05	1.05	1.31	0.79	0.52	1.31	1.57	0.79	0.52	0.26	0	0	0.52	0
GPT4 zero	4.64	3.48	2.55	2.55	2.78	2.09	3.94	2.32	1.39	1.39	2.09	0.93	1.39	1.16	0.7	0.7	1.16	0.7	1.39	0.93	0.46	0.93	1.62	0.46	1.62	0.23	2.55	1.16	0.23	0.7	0.7	0.7	0.93	1.62	1.86	0.46	0.7	1.16	0.93	0	1.62	0.7	1.62	0.93	0.93	0.7	1.16	0.46	0.46
GPT4 zero	2.66	3.19	2.13	2.66	1.86	0.8	3.19	1.6	2.13	2.93	1.86	2.39	1.33	0.27	1.33	0	1.6	2.13	0.8	3.46	1.33	0.8	1.6	0.8	1.33	1.33	0.53	0.27	0	1.06	1.06	0.27	0.27	1.6	0	0.8	0.27	0.8	0.27	0.53	1.06	0.8	2.13	1.33	1.33	0.8	0	0.27	0.53
GPT4 zero	2.89	4.34	2.02	3.76	3.18	1.16	2.89	2.89	2.31	2.6	3.18	2.6	1.73	0.58	2.02	1.16	1.73	1.73	1.73	1.45	0.29	0.87	2.31	2.02	0.87	0.58	0.87	0.58	0	0.29	0.87	0.29	0.58	1.45	1.16	0.58	0	0.29	0.58	0	1.16	0.87	1.73	0.29	0	0.29	0.58	0.29	0
GPT4 zero	3.92	3.01	3.01	3.31	2.11	1.81	2.41	3.31	1.51	2.71	3.01	0.9	2.41	0.3	1.2	0.6	2.41	0.3	0.9	1.2	0.6	0.9	1.2	0.9	0.9	0.3	0.9	1.51	0.6	1.2	1.81	0.3	1.51	0.3	1.2	0.3	0.9	0.9	0	0.3	0.3	0.3	0.3	0.9	1.2	0	0.3	0.9	0
GPT4 zero	4.3	4.01	2.29	3.15	2.01	1.72	1.15	3.72	2.58	3.44	1.43	1.15	2.58	1.15	0.86	1.72	1.43	1.15	0.29	1.15	2.01	1.43	2.58	1.15	0.57	0.57	0.86	0.57	0.57	1.15	1.72	0.57	0.57	1.72	0.57	0.57	0	1.15	0	0.57	0.57	0.86	1.72	0.86	0.86	1.43	0	0.86	0.57
GPT4 zero	6.56	4.07	3.85	3.17	1.81	3.39	2.94	4.52	1.81	3.39	1.13	0.23	0.68	1.13	1.36	1.13	2.49	1.36	1.13	0.68	2.26	0.9	1.13	1.13	0.9	0.68	2.04	1.36	0.9	1.81	0.68	1.36	0.45	2.04	0.45	1.81	0	0.9	0.68	0.68	0.9	0.68	0.9	0.45	0.68	0	0.23	0.9	0.45
GPT4 zero	4.43	3.16	2.85	2.85	2.53	3.16	3.16	4.11	1.9	2.85	2.53	0.63	0.63	0.63	2.22	2.22	1.58	0.63	2.53	1.27	2.22	0.95	0.63	1.27	0.95	0.63	0.95	0.32	1.58	1.58	1.27	0.63	0.95	1.27	0.95	2.22	0.32	0.95	0.32	0.63	0.63	0.32	0.95	1.27	0.32	0.32	0	0.63	0.32
GPT4 zero	2.87	4.87	2.87	3.15	2.87	2.58	1.72	4.58	2.01	2.29	2.01	1.43	1.72	1.15	1.43	0.86	1.43	0.29	0.57	0.86	1.15	0.86	1.43	1.43	0.57	2.29	1.15	1.15	0.29	0.57	1.43	0.86	0.86	1.43	0.29	1.43	0	0.29	0.29	0.86	0.57	0.86	0.86	0.86	0	0.57	0.29	0	0.29
GPT4 zero	3.19	2.03	3.19	3.77	2.32	2.03	3.48	3.19	2.03	2.32	1.45	2.03	1.16	1.16	0.87	2.03	2.9	0.58	2.03	2.32	0.29	1.16	0.58	0.29	0.58	2.03	1.45	0	1.16	1.45	1.16	0.58	0.58	1.74	0.58	1.16	0.29	0.29	0	1.45	0.58	0.29	0.58	0.58	1.16	0.58	0.87	0	0
GPT4 zero	4.05	5.3	2.49	3.12	1.87	0.62	2.18	2.18	0.62	0	3.12	0.62	1.56	0.31	0.31	0.62	2.49	1.87	1.87	0.31	0	0.62	0.62	1.56	1.87	0	1.87	1.25	0	1.25	1.25	0.62	0.62	1.25	0.93	0	2.49	0.62	0	0.62	0	0	0.31	0.62	0.93	0.31	0.31	0.93	0
GPT4 zero	2.82	4.51	2.54	3.38	2.54	0.85	3.66	3.1	2.82	2.25	1.41	1.69	1.41	2.54	0.28	3.1	1.41	0.28	1.69	0.28	1.41	0.85	1.13	1.13	1.41	0.85	1.41	1.13	2.82	1.13	0.56	0.28	1.41	0.85	0.56	1.97	0.56	1.41	0.28	0.56	0.85	0.28	1.13	0.56	1.13	0.28	0	0.28	0
GPT4 zero	3.62	2.58	3.36	3.36	3.88	1.81	2.58	2.07	2.58	2.33	1.55	0.78	1.81	1.03	0.78	1.03	2.07	2.07	0.78	1.55	0.52	0.52	1.03	1.81	2.07	1.55	0.78	0.78	0.78	1.55	1.55	0.52	1.55	1.29	0.78	0	0	0.52	0.78	1.03	1.29	0.26	0.26	0.52	1.29	0.78	0.78	0	0.26
GPT4 zero	3.68	4.66	2.45	3.19	2.94	1.72	3.19	1.72	1.72	0.98	1.96	0.49	3.68	1.23	0.25	1.23	1.23	1.96	0.98	0.98	0.98	1.47	2.21	1.72	1.47	0.98	1.23	1.96	0.49	0.49	0.74	1.23	1.47	1.47	0.49	0.49	0.25	0.74	0.74	0.49	1.47	1.23	1.23	0.98	0.74	0.49	0.25	0.74	0
GPT4 one	6.26	4.18	3.02	3.02	2.32	2.78	2.09	3.94	2.78	3.25	1.16	3.71	0.93	1.62	1.16	2.09	3.02	1.86	0	0.7	1.16	0.46	0.46	1.39	0.46	2.09	0.93	0.46	1.86	1.62	1.16	0.93	1.16	1.39	1.62	0.23	0	0.7	0.46	0.46	1.16	0.46	0.7	0.46	1.86	0.7	0.23	0	0.23
GPT4 one	3.12	2.86	2.86	2.34	1.56	1.56	2.08	4.43	2.34	1.56	1.56	1.82	2.08	1.3	1.82	2.08	1.82	0.78	1.3	0.26	2.08	1.3	1.04	0.52	0	0.78	1.3	0.26	1.3	0.26	1.04	0.26	0.78	1.04	0.26	1.82	0	0.52	0.26	0.26	0.26	0.26	0.78	1.3	0.78	0.52	1.04	0.52	0.26
GPT4 one	4.05	3.83	2.7	3.6	4.05	2.03	4.28	3.6	3.6	2.48	1.58	1.13	2.03	1.35	0.9	0.9	1.8	1.35	0.68	1.35	1.35	0.45	0.9	1.58	0.45	1.13	0.9	0.68	0.45	0.9	0.45	0	1.58	0.68	0.45	1.13	0.45	1.13	0.45	0.9	0.68	0.68	1.35	0.45	0	1.13	0.45	0.23	0.45
GPT4 one	4.38	3.84	1.92	2.19	1.37	1.37	2.47	3.56	4.38	2.47	1.92	3.29	1.92	1.64	1.1	1.92	1.1	1.64	0.27	0.82	0	0.55	1.1	0.82	1.1	0.82	0.82	0.82	1.64	0.82	0.55	0.55	1.1	0.82	0.55	0	0.82	0.82	0.27	0.55	0.82	1.37	0.27	0.27	1.1	1.1	0.82	0.82	0.82
GPT4 one	5.53	3.68	1.84	2.37	2.63	2.11	1.58	3.16	2.37	2.63	2.11	2.11	1.32	0.26	0.53	0	1.32	2.63	0.53	1.05	0.26	0.79	0.53	0.79	0.53	1.84	0.79	1.58	0	0.79	1.58	1.58	0.53	1.32	1.58	0	1.32	0	0	0.26	1.05	0.26	0.53	0.53	1.32	1.05	1.58	0.79	1.05
GPT4 one	2.67	3.79	2.45	2.45	3.12	1.78	2.23	2.45	2.23	3.12	2.23	3.34	1.56	1.34	1.56	1.11	0.67	2	0.45	1.56	2	1.78	0.67	0.45	1.11	1.34	1.56	2.23	0.67	1.34	0.67	0.45	0.45	1.11	0.45	0.89	0.45	0.67	0.45	1.34	0	0.45	0.45	0.89	1.11	0.45	0.67	0.89	0.67
GPT4 one	3.23	4.04	2.7	2.7	2.16	1.89	2.16	2.96	2.43	1.89	1.89	1.62	2.43	1.62	0.54	1.89	1.89	0.81	0	1.89	1.89	2.16	1.08	1.35	0.54	2.43	0.81	1.08	1.08	1.35	1.08	0.81	1.08	1.35	0.54	0.81	0.27	0.27	0	1.08	0.81	1.08	0.27	0.81	0.81	1.08	0.81	0.27	0.54
GPT4 one	3.89	3.65	3.16	2.43	3.16	2.43	3.41	1.46	2.19	1.95	1.46	1.95	0.97	2.19	1.7	2.43	1.95	1.7	0.97	0.24	1.7	1.7	0.73	0.49	0.97	1.22	2.19	0.97	2.19	0.97	0.97	0.49	0.97	0.49	1.7	0.97	0.49	0.97	0.24	0.73	0.24	0.49	0.73	0.24	0	0.49	0.97	0.73	0.49
GPT4 one	4.52	3.11	3.67	2.54	3.11	2.82	4.24	3.95	3.11	2.26	0.85	1.41	0.85	1.98	0.56	1.13	2.26	0.85	1.41	0.56	1.69	1.41	0.56	0.85	0.85	0.56	0.56	0	0.56	0.85	0.85	0.28	0.28	0.28	1.13	0.85	0	0.56	0.28	0.85	0.56	0.28	0	0.85	0.28	0.28	1.41	0.56	0.85
GPT4 one	5.61	3.74	1.6	3.21	2.14	1.34	2.14	3.48	2.94	3.48	2.14	4.28	0.8	0.53	1.87	1.07	1.34	0.53	0.53	1.87	1.34	0.27	1.07	0.53	0.53	1.6	0.8	0.8	0.8	0.53	1.34	0.53	0	0.8	1.07	0.27	0	0	0	0.8	0.53	0.8	0	0.8	0.53	0.8	0.27	0.27	0.53
GPT4 one	3.93	3.09	3.65	3.65	4.21	1.97	3.93	2.81	2.25	1.69	3.09	0.84	1.12	2.53	3.93	1.4	0.56	1.69	2.53	0.56	1.97	1.12	0.84	1.12	1.4	0.56	1.12	0.28	0.84	0	0	0.28	0.28	0	0.56	1.4	1.4	0	1.12	0.84	0	0.56	0	0.28	0.56	0.28	1.12	0.56	1.12
GPT4 one	4.26	2.74	4.26	3.34	1.82	3.34	2.43	2.74	3.34	1.52	2.43	1.82	1.22	2.13	0.91	1.52	0.91	0.61	0.91	1.82	1.22	1.82	0.3	0	0.91	1.82	0.61	1.82	1.22	0.61	0.3	0.91	0	0.3	1.52	0	0	0.3	0	0	0.61	0	0	0.61	0.61	0.91	1.22	0.3	1.52
GPT4 one	5.31	4.19	3.35	3.07	2.23	2.23	1.12	1.4	2.23	1.96	1.68	1.4	2.79	1.96	0.84	1.68	0.84	0.56	1.12	1.12	1.4	1.96	2.51	2.23	0.84	1.12	0.56	2.23	0.56	0.56	0.56	1.12	0.84	0.56	1.12	0.56	0	0.28	0	1.12	0.84	0	0.56	1.12	0	1.12	0	0.28	1.12
GPT4 one	4.33	3.72	3.41	2.48	3.72	3.1	2.79	1.86	3.1	1.24	1.55	0.31	1.55	0.31	1.86	1.55	2.79	2.79	0	0.93	1.86	0.93	0.93	0.62	0.93	1.24	0.62	0.93	0.93	0.31	0.62	1.24	0.62	0.62	0.93	0.31	0.93	0.31	0.62	0.93	0.62	0.93	1.24	0.93	0.31	0	0.62	0.62	0.62
GPT4 one	4.26	4.49	1.65	2.13	2.84	2.13	2.6	3.31	1.42	2.6	1.42	0.71	1.42	2.13	0.95	2.6	1.65	1.65	0.71	2.36	1.18	0.95	0.95	1.42	0.47	1.65	1.89	0.47	2.84	0.24	0.95	1.18	0.71	0	0.47	0.71	2.13	0.71	0.71	0.71	0.24	0.24	0.47	0.24	0	0.24	0.47	1.18	0.47
GPT4 one	3.57	2.38	3.1	1.43	2.38	2.38	3.81	3.33	3.1	1.9	0.95	3.81	0.95	2.62	0.48	2.62	1.19	0.48	2.38	1.43	0.24	1.67	1.9	0.24	1.43	0.95	1.67	0	1.43	0.48	1.19	0	0.24	0	0.48	0.48	0.24	0.71	0.24	0.95	0.71	0.71	0.24	0.71	0.24	0.95	0.71	0.71	0.95
GPT4 one	1.39	3.23	2.77	2.31	3	2.08	3.23	3.23	2.31	1.15	2.31	0.92	1.85	2.08	0.46	2.31	1.39	0.46	0.46	0.23	0.46	0.69	1.39	0.46	0	0.92	0.92	0.69	1.39	0.46	1.62	0.69	0.92	0.46	0.23	0.23	0.46	0.46	0.46	0.23	0.23	0.69	0.23	0.46	0.23	0.46	0.46	0.69	1.15
GPT4 one	2.37	2.37	3.43	1.58	2.64	2.11	6.07	1.06	2.9	2.11	2.37	2.37	2.11	1.06	2.11	1.06	1.06	2.64	1.58	0.26	0.53	0.79	0.79	0.53	2.64	0.79	2.64	1.06	0.79	0.26	0	0.79	2.64	0.53	0.79	0.53	1.85	1.06	0.53	0.26	0.26	1.06	0.26	1.06	0.53	0.26	0.79	0.79	0
GPT4 one	3.35	3.09	4.9	3.09	3.87	3.61	4.9	2.06	3.87	1.55	2.84	0.26	1.55	0.52	1.03	0.26	1.55	2.06	1.8	0.26	1.03	2.84	1.03	2.06	1.55	1.8	1.29	0.52	0.26	0.77	0.77	0.52	1.03	1.8	1.03	0	0	0.26	0.52	1.03	0.52	0.77	1.03	0.52	1.29	0	0.77	0.26	0.77
GPT4 one	3.52	2.76	2.76	3.02	3.02	2.01	3.52	2.76	2.51	3.52	1.01	2.51	1.76	1.76	0.5	2.76	2.51	0.5	0.75	1.26	0.25	0.5	1.26	0.5	0.25	1.76	0.75	0.25	2.51	1.26	1.01	0	1.76	1.01	0.75	0.25	0.25	2.01	0	0.75	1.26	1.26	2.76	0.25	0.25	0.5	1.26	0.5	0.75
GPT4 one	4.74	2.79	3.9	1.39	2.23	2.79	1.39	2.79	2.51	1.95	0.84	0.28	1.39	2.23	0.28	2.51	1.11	0.84	0.28	1.67	1.11	0.56	1.11	0.28	0.56	1.39	0.84	1.11	0.56	0.84	0.28	0	1.11	0.56	0.56	0.28	0.28	0.84	1.11	0.84	0.84	0.84	1.11	0.28	0.56	0.56	0.84	0.28	0.84
GPT4 one	3.14	3.77	1.89	0.94	3.14	1.89	3.77	3.46	4.72	3.46	0.31	6.6	1.26	1.26	2.52	1.57	2.52	1.89	0	1.57	1.89	0.63	0.94	0.63	0.31	1.26	1.26	0	0.31	2.2	1.26	0	0.63	0.63	0	0.31	0.63	1.26	0.31	1.26	0.63	1.26	0	0.63	0.31	0.94	0	0	0.63
GPT4 one	4.04	4.35	3.42	0.31	2.8	1.86	4.35	4.35	3.73	0.93	0.31	2.17	1.55	1.86	3.73	1.55	1.86	2.17	2.17	0.62	0.31	0.31	1.55	1.24	1.55	1.55	2.17	0	0	0.62	0	0	0	0	0	1.24	2.17	0.31	1.24	0.93	0.31	1.24	0.31	0.93	0	0.31	0.31	0.31	0.62
GPT4 one	3.16	2.01	3.16	1.15	2.59	2.01	3.16	4.31	3.45	2.59	1.15	2.59	1.15	2.3	1.72	2.3	1.44	1.15	0.57	2.59	0	0	1.15	0.57	0	1.44	0.29	0.29	0	2.01	1.44	0.29	0.29	2.3	0.86	0.29	1.15	1.15	0	0.57	0.57	0	0.86	0.29	0.86	1.44	0	0.29	1.15
GPT4 one	3.85	3.85	4.44	0.89	1.78	4.14	2.37	2.66	0.59	0.59	0.3	1.48	0.59	1.18	1.18	0.89	3.85	1.78	3.55	0.3	4.73	2.96	1.18	0.3	1.48	0.59	1.18	2.07	0.59	0.59	1.48	1.18	0.3	0.3	1.78	2.37	0.59	0	0.59	0.59	0.59	0.59	0	1.18	0.89	0.3	0	0.89	0.59
GPT4 one	4.59	3.06	1.22	3.06	3.67	1.53	3.67	4.59	3.67	3.67	2.75	0.92	1.22	0.92	1.83	2.14	1.83	0.92	0.61	0.31	0.92	0.31	2.14	1.22	0.92	1.53	0.61	0.31	0.92	0.61	1.53	0	0.31	1.53	0	0.31	0.61	2.45	0	0.31	0.92	0.92	2.14	0.61	0.61	0	2.14	1.53	0
GPT4 one	5.49	5.49	3.05	3.05	3.05	3.35	2.44	3.66	6.4	3.05	2.44	2.13	0.3	2.74	1.22	2.44	1.22	1.52	0	1.22	0	0.3	1.52	0.3	0.61	1.22	0.91	1.22	1.52	1.22	0.3	0.3	0.3	0.61	0.61	0	0.3	0.61	0.3	1.22	0	0.3	0.3	0.61	0.3	1.22	0	0.3	0.91
GPT4 one	5.92	2.66	4.14	2.96	1.48	2.66	1.18	5.33	4.14	2.37	1.78	2.37	1.18	2.66	0.89	3.25	1.48	0	0.89	0.89	0.3	0.59	1.18	1.18	0	1.18	0.59	0.3	2.07	1.18	1.18	0.3	0	2.07	0.89	0.3	0.3	0.3	0.3	0.3	0	0.59	1.18	0.59	0.3	0.89	1.18	0	0.89
GPT4 one	3.08	3.6	1.03	2.83	3.08	1.03	4.37	3.86	3.34	1.8	1.8	1.8	0.77	2.06	2.06	1.8	1.03	1.03	2.06	2.06	1.29	1.54	0	0.51	0.51	1.8	0.77	0.26	1.29	0.51	0.51	0	0.51	0.51	1.03	0.77	0	0.26	0.51	0.77	0	1.54	0.51	0.26	0.51	0.51	1.29	0.51	0.26
GPT4 one	3.05	3.66	2.03	2.85	4.07	1.42	3.05	4.27	3.66	3.46	1.63	1.02	1.83	2.03	2.03	2.64	1.63	0.2	1.22	1.02	2.44	1.42	1.02	0.81	0.41	1.22	1.02	0.61	1.63	0.61	0	0.61	1.42	0.41	0.81	1.22	0	0.41	0.41	1.42	0.81	0.61	0	0.2	0.2	0.41	0.61	0	0.2
GPT4 one	3.98	4.24	3.45	3.18	2.39	2.12	5.31	2.65	3.45	1.33	2.12	0	1.59	0.53	0.8	1.06	2.12	0.8	2.39	1.33	0.53	2.65	1.86	1.06	1.06	0.8	2.39	0.8	0.53	1.59	1.06	0.53	0.53	1.86	0.27	0.8	0.53	1.59	0.27	0.8	0	1.59	2.12	0.53	0.27	0	0.8	1.06	0.27
GPT4 one	4.82	3.55	2.03	1.02	2.79	2.03	3.55	4.06	2.03	3.05	1.27	1.78	1.02	1.78	1.52	1.52	0.51	0	0.51	2.03	0.51	0.25	1.27	0	1.02	1.78	1.52	0.25	0.51	1.52	0.51	0.51	0.51	1.02	0.76	0.51	0.76	1.78	0.76	0.51	1.27	0	0.76	0.51	1.02	1.02	2.03	0	0
GPT4 one	3.95	3.16	3.95	3.16	1.84	2.11	2.89	2.63	3.16	1.58	1.05	1.05	2.37	1.58	0.26	1.05	1.58	1.05	1.58	1.05	1.05	1.05	2.37	2.11	1.58	1.05	1.32	2.11	1.05	0.26	1.05	1.05	0.79	0.26	0.53	1.05	0.26	0.26	0.79	0	1.32	0.53	0.26	0	1.05	0.53	0.26	1.05	0.53
GPT4 one	2.59	4.03	2.02	1.73	5.48	1.44	3.75	2.31	1.73	1.73	1.15	0.58	2.02	1.44	1.73	0.58	1.44	0.58	1.73	1.15	0.58	0.58	1.15	1.44	1.73	2.59	0.86	1.44	0	1.44	0.86	1.44	0.58	1.44	0.58	0.86	1.15	1.44	0	0.86	0.29	0.86	2.02	0	0	0.29	1.15	0.86	0.29
GPT4 one	6.09	3.88	3.32	2.22	1.11	2.22	3.6	3.88	4.99	3.05	0.83	1.11	1.11	1.11	1.94	0.83	1.66	0	0.28	0.83	0.28	0.55	2.22	0.55	0.28	1.11	0.28	0.83	0.28	1.66	0	0.55	0.28	0.55	1.39	0.83	0	1.11	0.83	0	2.49	0.83	0	1.66	0.28	0.28	0	0	0.28
GPT4 one	3.64	3.12	2.6	0.78	2.08	1.56	3.12	2.34	2.08	2.86	0.78	1.04	1.82	0.52	1.04	2.08	2.86	1.82	0.52	1.04	0.78	0.26	0.26	1.04	0.78	1.56	1.56	1.04	0.52	1.04	1.04	0.52	1.04	1.04	0.52	1.3	0.78	0.52	0.26	0.52	1.04	0.52	0.78	0.52	0.78	0.26	0.52	0.52	0.78
GPT4 one	2.77	4.43	1.94	3.05	4.71	0.55	3.6	4.16	4.16	3.32	0.83	0.55	1.66	1.94	3.32	2.49	1.66	1.66	0.28	1.11	2.22	0.55	1.11	1.11	0.55	1.66	0.83	0.83	1.39	1.11	1.11	0.55	0.83	0.83	0.83	0.83	0.83	1.66	1.66	0.83	0.55	1.66	1.94	0	0.55	0.83	0.28	0.83	0
GPT4 one	3.3	3.55	3.3	2.28	3.3	2.03	3.81	4.06	3.55	4.31	0.76	1.78	0.76	3.05	2.54	2.54	0.51	0.76	1.02	0.25	2.54	1.52	1.02	0.25	0	1.02	1.27	0	2.28	2.03	0.76	0	0.51	0.76	1.02	0.76	1.27	0.76	1.78	0.76	0.51	0.76	0	0.51	0.25	0.25	0.51	0.51	0.25
GPT4 one	4.94	4	1.88	2.59	3.06	1.65	2.35	3.76	3.53	3.76	1.41	2.35	1.65	1.65	0.94	1.65	0.94	0.94	0.24	0.47	0.71	0.71	0.94	1.18	0.24	0.94	0.94	0.47	1.65	1.18	2.12	0.24	2.12	1.41	0.71	0.24	0.94	1.18	0.94	0.47	0.47	0	1.18	1.88	0.94	0.71	0.47	0.47	0.24
GPT4 one	4.16	3.6	3.32	1.66	3.6	3.32	2.77	3.88	2.49	1.66	1.39	2.49	2.22	1.66	1.66	1.11	1.66	0.55	2.22	0.83	1.39	1.66	1.66	0.83	2.49	0.83	1.11	0.28	0.28	1.94	0.83	0.28	1.11	1.11	0	1.66	0.55	1.66	0.28	0.28	0.28	0.55	0.83	0.83	0.55	0	0.28	0.55	0.83
GPT4 one	3.09	3.7	2.16	2.78	3.7	1.54	2.47	3.4	3.09	2.78	1.54	2.78	1.23	2.47	4.01	3.09	1.23	0.93	0.62	0.93	0.93	0	0.93	0.62	0.62	1.23	2.16	0.62	1.54	0.31	1.54	1.54	0.62	0.31	0.62	0.62	0.31	0	1.23	0.62	0.31	0.93	0	0.62	0	0.31	0.31	0.93	0.31
GPT4 one	6.17	6.91	2.96	0	2.96	1.98	1.73	3.95	2.47	1.98	0.99	2.47	0.99	2.72	0.99	1.98	1.48	1.98	0.74	0.25	1.98	1.48	1.73	1.23	0.99	1.48	0.25	1.48	0.25	1.48	0.49	1.73	0.49	1.23	0.99	0.74	0.49	0.49	0.74	0.25	0.49	0	0.74	0.74	0	0.99	1.23	0.25	0.25
GPT4 one	3.97	3.12	3.4	2.55	2.83	1.98	3.68	2.55	3.4	4.25	1.13	1.42	1.42	2.83	2.27	3.4	0.85	3.68	0.28	0	1.7	1.42	0.85	1.13	0.85	1.13	0.57	0	1.7	1.13	0.85	0.28	0.57	1.98	0.57	0.85	0.28	0.85	1.13	0.57	0.57	0.85	2.27	1.42	1.42	0.57	1.42	0.57	0.28
GPT4 one	3.53	3.53	3.24	0.59	2.65	2.65	3.82	2.65	2.35	2.35	2.35	0.29	0.29	1.18	1.76	1.47	1.18	2.06	2.06	1.76	0.59	1.47	0.59	0	1.76	1.18	2.65	0.88	0.29	0.29	0.59	0.88	1.18	0	0.59	0.59	1.47	0.59	0.29	1.47	0.29	0	0.59	0.29	0.88	0.59	0.29	1.18	0.88
GPT4 one	6.86	4.29	3.43	1.43	1.71	2.57	1.71	6.29	4	2	1.14	4.29	0.57	2.57	1.43	2.57	1.14	1.71	0.57	0.29	0.57	0.86	1.43	0.29	0.57	1.43	0.29	0.57	0.29	1.71	0.57	0.86	0.29	1.71	1.14	0.29	0.29	0.57	0.29	1.14	0	0.29	0.57	0.57	0.57	0.29	0.29	0.57	0.29
GPT4 one	2.24	2.24	2.52	3.36	1.96	1.4	3.36	0.84	1.96	0.84	0.84	1.12	2.8	1.68	1.4	1.96	1.96	0	1.4	1.68	0.28	0.84	1.4	1.68	1.12	1.96	0.84	0.56	1.68	1.68	0.28	0.28	0.84	1.4	0.56	0.56	0.28	1.12	0.56	0.84	0.84	0.84	0.28	0.84	0.84	0.28	0.56	0.84	0
GPT4 one	4.4	4.69	4.11	1.17	2.35	2.64	1.47	2.64	0.59	2.05	2.05	2.05	1.76	3.81	2.35	2.35	0.59	0.59	0.59	2.05	0.29	0.29	0.59	1.17	0.59	0.59	2.05	0.88	0.59	1.47	1.17	1.47	0.88	1.17	0.29	0	1.47	0.88	0.29	0.59	0.29	0.88	0.29	0	0	0.59	0.88	0.29	1.17
GPT4 one	4.06	4.69	2.19	3.12	2.81	0.94	5	4.69	6.25	4.69	1.25	1.56	1.56	0.62	1.56	0.31	1.25	2.5	0.31	1.88	0.94	0.31	0.62	0.31	0.94	1.56	1.25	1.56	0.31	1.88	0.62	1.25	0.62	1.88	0.31	0.31	0.94	0.62	1.56	0.31	0.31	1.56	1.25	0.62	0	0	1.25	0.62	0.94
GPT4 one	2.91	4.04	1.35	3.14	2.91	1.12	3.14	2.02	1.57	2.24	1.79	0.9	0.9	2.24	1.79	2.91	1.57	0	1.12	2.02	0.45	0.67	1.35	0.22	0.45	1.79	1.35	0.22	1.57	0.9	1.12	0	0.45	0.67	0.22	0.9	0.67	1.12	0.45	1.79	1.35	0	0.22	0.9	0.22	0	0.45	0.45	0.9
GPT4 one	5.74	4.99	2.49	2.49	3.49	2.99	2.74	3.74	2.49	2.49	2.24	1.75	1	1	1	0.75	1.25	0.25	0.25	1.25	0.25	0.25	0.5	0.75	1	0.75	2.24	0.75	0	1	0.75	0.5	2	1	1.75	0	0.75	0	1.25	0.75	1.25	1	0	1	1.25	0.75	1	0.25	0.25
GPT4 one	6.08	3.04	2.28	3.54	2.28	1.52	3.29	4.81	3.8	2.78	1.52	0.76	2.03	1.77	1.27	2.28	1.52	0.25	0.76	1.01	1.52	0.51	0.76	0.25	0.25	1.77	1.52	1.01	1.77	1.27	0.51	0.51	0.25	1.01	1.01	1.01	0.25	0.25	0.51	1.77	0.25	0	0	0.25	1.01	0.25	0.76	0.25	0.51
GPT4 one	3.42	3.16	3.16	2.63	1.58	3.42	1.58	3.68	3.42	1.32	1.32	1.84	2.89	2.63	0.53	1.84	1.05	0.79	2.63	1.58	1.32	1.84	2.37	0.53	2.11	1.58	0.79	1.32	0.53	0.53	0	0.53	0.79	1.05	0.26	2.11	0.53	0.53	0	0.53	0.53	0.26	0.79	0.53	0.79	1.05	0	0.26	0.26
GPT4 one	5.51	3.77	2.03	2.03	1.16	3.19	0.29	2.32	0.87	0.58	1.74	0.87	2.9	2.61	2.03	3.19	1.16	2.32	0.29	2.9	0.87	0.58	2.32	0.87	0.87	0.29	1.16	0.58	1.45	0.29	1.45	0.58	0.58	0.29	0	0	0.58	0	0	0.87	0.29	0.58	0.29	0.29	0.29	0.58	0	0.87	0.87
GPT4 one	3.62	2.23	3.9	2.23	1.95	2.23	3.06	2.23	3.06	2.51	1.39	1.39	2.51	2.79	1.39	2.79	0.56	1.11	0.56	0.56	1.39	0.28	1.95	0.28	0.28	0.28	1.67	0.56	1.11	0.84	0.84	0.84	0.56	1.11	0.84	1.11	0	0.28	0.56	0.56	0.28	0	0	0.28	0.56	0.84	1.39	0.56	0.56
GPT4 one	3.36	3.98	3.36	2.75	3.36	3.36	3.36	3.06	3.67	1.53	0.92	3.06	1.53	2.14	1.53	2.45	1.83	1.53	0.92	0.92	0.61	0.61	0.61	0.61	0.92	0.92	0.92	0.31	1.83	1.22	1.22	0	1.53	1.53	0.61	0	0	0.92	0.61	0.61	0	0.61	0.61	1.22	0.31	0.31	0.61	1.22	0.31
GPT4 one	5.28	2.4	4.32	2.88	2.4	2.88	2.64	4.08	2.16	1.68	1.2	0.96	1.44	1.92	1.2	3.12	1.44	0.24	0.48	1.2	1.44	0.72	2.16	0.48	0.96	1.2	0.72	1.2	1.92	0.24	0.72	0.48	0.24	0.24	1.68	0.72	0	0	0.96	1.44	0.72	0.24	0	0.24	0.72	0.72	0.72	0	0.24
GPT4 one	4.27	4.77	2.76	2.51	3.27	2.76	2.51	3.52	1.26	0.75	2.01	0.5	1.01	1.51	0.75	1.51	0.75	1.01	2.26	1.26	1.01	1.51	0.25	0.75	0.5	1.01	0.75	2.51	0	1.01	0.75	1.01	0.75	0.75	0.5	1.01	0.75	0.25	0.5	0	0.25	0	0.25	0.25	1.01	0	1.51	0	1.51
GPT4 one	4.18	5.9	0.98	2.7	1.97	0.98	1.72	4.42	3.69	3.44	1.23	2.21	0.49	3.69	0.98	3.19	0.74	0.98	0.49	1.23	2.46	1.72	1.23	0.98	1.23	1.97	0.25	0.49	2.21	0.49	0.98	0.49	0	0.49	0.74	0.98	0.49	0	1.23	1.47	0.74	0.25	0	0.49	0.49	0.25	0.25	0.25	0.74
GPT4 one	3.32	3.57	3.57	2.3	2.04	1.79	2.04	3.32	2.3	1.28	2.3	0.77	1.02	1.79	2.3	2.3	1.28	1.28	0.77	0.51	0.77	1.28	1.28	1.28	1.02	0.77	1.79	1.02	1.53	1.02	1.53	0.51	0.51	1.53	0.77	0.77	0	0	0.77	0	0.26	1.02	0.26	0.26	0.77	0.26	0.77	1.79	0.77
GPT4 one	5.19	3.83	2.19	3.55	1.37	2.19	1.09	3.28	2.46	2.19	3.55	0.82	1.37	2.19	0.55	1.64	0.55	1.09	0.82	2.46	0.55	0.55	1.37	0.82	0	2.19	0	0.55	1.09	0.55	0.55	0.82	1.09	1.37	1.09	0.27	0	0.27	0.27	0.82	0.55	0	0.55	0.27	0.55	0.82	0.27	0	1.09
GPT4 one	4.52	3.19	3.72	3.19	2.39	2.39	1.33	3.46	3.46	1.06	2.39	0.53	1.6	2.13	0.53	2.93	1.6	0.27	0.27	2.93	0	0.53	1.06	0.8	0.53	0.27	1.33	0.53	1.6	0	0.27	0.8	0.27	0	0.53	0	0.27	0.53	0	0.53	0.27	0	0	0.27	0	2.13	0.27	0	1.33
GPT4 one	3.15	5.77	2.36	3.15	4.2	1.84	3.67	2.36	1.05	1.31	1.84	0.52	1.05	1.05	2.62	1.31	2.1	1.05	2.36	0.52	1.05	1.31	0.79	0.79	1.57	0.79	1.57	0.79	1.05	1.31	0.79	0.52	0.26	1.57	0.26	0.79	0.26	0.79	0.52	0.52	0	1.05	0.79	1.31	0.26	0.79	1.05	1.05	0.52
GPT4 one	3.76	1.88	3.13	3.13	2.82	1.88	4.08	3.13	3.13	4.08	1.25	0.63	0.63	1.88	3.76	1.25	0.63	0.31	2.82	0.31	0.31	1.57	0	0.31	0.31	1.57	1.88	0.63	0.94	1.25	0.31	0	0.31	0.63	0.94	0.63	0.31	1.25	0.31	1.88	1.25	1.57	0.63	0.94	0.94	0	0.63	0.63	0
GPT4 one	5.26	5.26	3.16	3.16	1.84	3.16	3.16	2.11	1.84	0.79	2.63	1.32	1.05	1.32	0	2.11	2.89	1.05	1.05	1.32	0.79	0.26	2.11	0.79	0.79	1.84	1.05	0.79	1.84	0.53	1.05	1.32	0.53	0	0.26	0.53	0.53	1.05	0.26	1.05	1.05	1.05	0.53	0	0.79	0	0	0.79	1.32
GPT4 one	6.9	6.19	1.43	1.19	2.14	1.67	0.71	2.62	0.71	2.38	2.14	0.48	1.9	1.67	2.86	0.95	0.24	0.24	4.29	0.95	0.48	2.86	2.14	0.95	1.19	0.95	0.48	0.71	0	2.14	0.48	0.71	0.95	1.19	1.9	0.95	0	0.95	0.71	1.19	0.24	0	0.48	0.48	0.95	0	0.71	0.24	0.24
GPT4 one	4.16	3.42	2.44	2.44	1.71	1.71	1.71	2.69	1.96	0.73	0.49	0.49	2.69	1.71	1.47	2.2	2.69	0.98	0.49	0.49	0.49	0.73	2.2	1.22	0.49	0.98	1.71	0.24	1.22	2.44	1.47	0.49	0.73	2.69	0.73	0	0	1.47	0.73	0.49	0.73	0.49	1.96	0.73	0	0	0.24	0.49	0.24
GPT4 one	2.34	1.56	3.12	0.78	1.56	2.08	3.65	2.6	1.82	2.86	1.04	0	1.82	1.56	1.3	2.08	1.82	1.04	0.78	1.82	2.6	0.78	1.56	0.26	0.52	1.04	2.08	0.26	0.52	1.04	1.04	0	0.52	0.78	0.52	1.3	0.78	0.52	0.26	0.78	2.08	0.26	0.26	0.52	0.78	1.3	0.26	0	2.34
GPT4 one	4.46	5.58	2.9	3.12	2.9	2.46	2.9	3.57	3.12	2.46	3.12	0.67	0.67	1.79	0.45	1.56	1.12	0.89	1.34	1.79	1.56	1.12	0.67	0.45	1.12	1.12	1.12	1.56	0.89	0.45	0.45	1.12	0.89	0.45	0.22	0.22	0	0.22	0.89	1.12	0.22	0	0.89	0.89	1.34	0.45	0.67	0.22	0.45
GPT4 one	3.87	2.98	2.68	2.38	1.49	1.79	0.89	3.57	0.3	1.19	2.98	0.3	0.6	2.08	3.27	2.98	0.89	0.6	2.38	1.19	0.3	1.19	0.89	0.89	0.89	1.19	0.89	0.3	1.79	1.19	0.3	0.89	1.19	0.89	1.19	1.49	0.89	0.6	0.3	0	0.6	1.19	0.89	0.89	0.6	0.6	0.3	0.3	0.3
GPT4 one	5.32	3.1	4.43	2.88	2.66	2.66	2.22	5.1	3.77	1.77	2.66	2.88	0.44	2	1.11	2	2	1.11	2	0.44	0.67	0.89	0.67	0.22	1.33	0.67	0.67	0.44	1.33	0	0.67	0.44	0.22	0	0.67	1.11	0.22	0.67	1.11	1.11	0.22	0	0.22	0.44	0.22	1.11	0.67	0	0.67
GPT4 one	2.91	4.7	2.01	2.68	2.68	1.79	3.36	1.57	2.24	1.57	2.46	2.46	1.57	0.67	0.89	0.67	2.01	0.89	1.79	0.89	0.67	1.34	1.79	1.12	1.12	0	0.67	0.67	0.67	0.67	1.12	0.89	0.89	0.45	0.67	0.45	1.12	0.89	0.22	0.22	0.89	0.22	0.22	0	0	0.22	0.89	0.45	0.22
GPT4 one	2.04	3.31	1.78	2.8	2.54	0.51	1.78	2.8	2.29	2.29	1.02	2.29	2.04	1.53	1.78	2.29	1.78	1.53	0.76	1.02	1.78	1.02	0.76	1.02	0.25	0.76	2.04	1.02	1.78	0.51	1.78	0.25	1.02	2.04	0	0.25	0.25	1.27	0.25	0.25	0	0.76	2.04	0.25	0.76	1.02	0.51	0.76	0.51
GPT4 one	5.33	2.37	3.85	0.3	1.78	2.96	2.66	3.55	3.25	1.78	1.18	1.48	0.89	2.07	1.48	2.07	2.37	5.03	0.59	0.89	0.89	0.89	0.3	0.89	2.07	0.89	1.78	0.59	0.3	0.3	1.48	0.59	0.59	0.59	0.89	0	2.37	0	0	0.89	0.3	0.59	0.3	0	0.89	0	0	0.89	1.48
GPT4 one	3.67	4.8	3.39	2.54	3.95	3.11	5.65	1.69	4.52	3.39	1.98	0.28	0	3.11	0.28	2.82	1.69	0.56	1.13	0.28	2.26	1.98	1.41	0.28	0.28	0.56	0.28	0.28	1.41	0.56	0.56	0.56	0	0	0.85	0.85	1.13	1.13	0.28	0	0.56	0.56	0.28	0.28	0.56	0.28	1.13	1.41	1.13
GPT4 one	4.07	4.36	2.62	2.03	1.74	2.03	3.2	2.91	1.74	3.2	0.58	1.16	0.87	2.33	2.62	2.03	2.33	1.74	2.33	1.45	1.16	1.74	1.45	0.29	1.74	1.16	2.03	0	0.87	0.58	1.45	0	0.58	0.29	0.58	2.62	0.29	0.87	0.58	0.87	0.58	0.58	0.87	0.58	0	0	0.58	0.87	1.16
GPT4 one	4.89	4.28	3.06	1.83	3.36	2.14	3.36	4.28	5.81	4.28	1.53	2.14	1.53	1.83	1.22	1.83	1.83	0	0	1.53	0.31	0	1.22	0.92	1.53	1.83	0.92	0.61	0.31	1.83	0.92	0.61	1.22	0.61	0.31	0.31	0.61	1.22	0.92	0.31	0.31	0.31	0.31	0.92	0	0.31	0.61	0.31	0.61
GPT4 one	6.11	4.83	2.29	3.56	1.78	1.02	1.27	5.34	2.8	1.78	1.78	0.76	0	3.05	0.25	3.05	1.02	0.25	0.51	1.27	2.8	1.27	0.51	0	1.53	1.02	0.25	1.02	2.8	1.02	0.25	0.25	0.25	0.76	1.53	1.27	0	0.25	1.02	1.02	0.51	0.76	0.25	0.51	0.51	0.51	0.51	0.51	0.76
GPT4 one	5.68	4.15	1.09	3.49	1.97	1.09	2.62	4.59	2.62	1.75	1.53	0	0.87	2.4	0.44	2.4	0.87	0	0.87	1.53	1.31	1.53	0	0.44	0.87	1.75	0.66	0.22	1.97	1.09	1.09	0	0.66	0.66	0.66	1.09	0.22	0.44	0.66	3.06	0.66	0.22	0	0.22	0	0.44	0.44	0.66	0.66
GPT4 one	3.25	3.79	2.44	2.98	2.17	0.81	0.81	2.71	1.08	2.44	2.98	0.54	2.71	0.81	0.81	0.81	1.9	0.54	0	3.79	2.17	1.08	1.08	1.08	0.27	1.9	0.54	1.08	0.54	2.44	1.36	0.81	1.9	2.17	0.27	0.27	0	0.81	0.54	1.08	1.08	0	0	0	1.36	0.81	0	0.54	1.36
GPT4 one	2.43	4.56	1.52	1.82	4.86	1.22	3.95	1.82	2.43	1.22	1.22	1.82	1.22	0.91	2.13	1.52	2.13	1.22	0.91	1.22	0.3	1.22	0.91	1.22	0.3	0.91	0.61	0.91	0.61	1.22	0.61	0.91	0.61	0.91	0.3	0.3	1.52	0.91	0.91	0.61	0.91	0.61	1.22	0.91	0.61	0	0.61	0.91	0
GPT4 one	6.84	4.74	3.95	3.16	1.84	2.89	2.63	3.42	2.11	1.05	2.63	0.53	1.05	2.37	1.05	1.84	1.32	1.84	2.89	1.84	1.05	1.84	1.58	0.53	2.37	1.58	1.58	0.79	1.32	0.79	0	0.26	0	1.32	0.79	1.05	0.53	0.53	0.79	0	0	0.26	0.79	0.79	0	0.79	0.53	0.26	0.26
GPT4 one	4.56	1.52	3.95	2.43	1.82	3.34	2.74	2.43	2.13	2.43	2.74	0.3	1.82	0.3	1.82	2.74	2.74	2.74	2.13	0.3	0.3	0.3	1.52	0.91	1.22	0.91	0.91	0.3	1.52	1.52	1.52	0.3	0.61	1.22	0.61	0.61	0.61	0.3	0	0.91	0.91	0	0	0	0.3	0.3	0.3	0.91	0.61
GPT4 one	5.17	3.74	3.45	0.29	3.45	2.3	3.74	1.72	2.3	2.01	0.57	0.57	0.86	0.86	0.86	3.16	3.16	2.01	0	0	3.45	1.15	1.44	0.29	0.57	0.86	1.15	0.57	0.57	1.15	0.57	0.57	1.15	0.86	0.86	1.44	0.29	0.86	0.57	2.3	0.86	0.29	0.57	0.29	0	0	0.86	0.29	0.86
GPT4 one	6.06	3.5	2.8	1.17	1.86	2.8	1.86	3.26	3.26	1.63	1.4	2.33	1.63	1.17	1.17	1.17	1.17	1.17	0.47	1.4	1.86	0.93	0.7	0.93	0.93	1.4	0.23	0.47	0.47	0.23	0	0.47	0.7	0.7	1.86	0.7	0.7	0	0	1.17	0.23	0.47	0	1.17	0.93	0.7	0.47	0	1.86
GPT4 one	4.08	3.43	2.15	3.43	2.15	1.72	3.22	2.58	2.15	1.72	2.58	1.07	2.15	1.93	0.86	2.15	0.43	1.29	1.29	1.72	0.64	1.5	1.5	0.64	0.86	1.29	0.86	0.21	0.86	0.43	0.64	0.21	0.21	0.43	0.64	1.29	0.86	0.43	0.43	1.5	0.64	0	0.43	0.64	0.64	0.43	0.43	0.21	0.21
GPT4 one	4.49	3.09	2.81	3.37	3.09	2.81	2.53	1.69	1.12	3.09	2.53	1.4	1.12	1.4	2.25	1.69	1.12	1.69	1.12	1.4	0.28	0.28	0.84	0.56	0.56	1.97	1.12	0.28	2.53	0	1.4	0.28	0.84	0	1.69	1.12	2.25	0	0.84	0.56	0.28	0.84	0	0.56	0.28	1.4	0	1.12	0.84
GPT4 one	3.69	2.46	2.46	2.22	2.46	2.46	3.69	3.2	3.45	1.23	1.72	2.22	0.74	0.74	1.97	0.99	1.72	4.68	0.74	1.72	0.99	0.25	0.49	0.25	0.25	1.23	1.23	0.74	0.49	0.49	0.49	0.49	0.25	0	0.49	0.99	2.71	0.49	0	1.23	0.49	0.74	0	0	1.48	0.49	0.25	0.25	0.74
GPT4 one	3	4.9	2.18	0.82	4.63	1.63	4.63	3.54	5.72	3.27	0.82	2.18	0.82	1.91	2.45	1.91	2.45	0.27	1.09	1.36	0.82	0.54	1.36	0	0.27	1.63	0.54	1.36	0	0.82	0.27	0.27	0.82	0.54	0.54	0.27	0	0.82	0.27	0.82	0.54	0.82	0.54	0.54	1.36	0	0	0.54	0
GPT4 one	4.23	1.88	3.05	0.7	1.17	1.64	3.05	4.46	2.82	2.35	0.94	0.47	1.41	0.94	1.88	0.94	0.94	1.17	4.69	2.11	0.47	1.64	0.94	0.23	0.7	1.64	1.17	0.94	0	1.17	0.94	0.23	2.11	1.88	0.23	2.11	0.23	0	0.47	1.17	1.17	0.47	0.23	0.94	0.47	0.94	0.23	0.7	0.7
GPT4 one	4.55	3.03	2.81	0.65	0.87	1.95	1.95	4.11	2.81	3.68	0.65	1.73	1.52	0.87	2.81	1.73	3.25	1.08	1.73	1.52	1.3	1.08	1.73	1.3	0.65	1.73	1.52	0.43	0.22	0.87	1.08	0.65	0.43	0.65	0.65	0.65	0.87	0.65	0.43	0.22	0.43	0.43	0.65	0.65	0.43	0.87	0.43	1.08	0.65
GPT4 one	5.25	4.08	2.92	0.58	3.5	1.75	2.62	3.5	2.04	2.92	0.29	0.58	1.46	0.87	1.75	0.58	2.33	0.87	0.29	1.17	1.17	0.29	0.58	1.46	0.87	0.58	1.75	1.17	0	1.17	0.58	1.17	1.17	1.17	1.46	0.29	0	0.29	0.58	0.87	1.46	0.87	0.58	1.46	1.17	0.29	1.17	1.17	0.58
GPT4 one	4.66	5.83	3.21	3.21	3.5	2.92	3.5	1.75	2.33	0.87	3.21	0.58	1.17	0.87	0.29	1.17	1.75	0.87	1.46	0.29	0.29	1.46	0.58	1.17	2.04	1.46	1.75	1.46	0.87	0	0.58	0.87	1.17	0.58	0.58	0.29	0.58	0	1.17	0.87	0.87	0.87	0	1.46	1.17	0.29	0.29	0.87	0
GPT4 one	5.11	4.79	3.51	0.64	4.15	2.24	1.92	2.88	2.24	1.92	1.28	0.96	1.28	1.28	1.6	0.32	1.92	0.64	0.64	0.64	1.28	0.64	0.96	0.32	1.28	1.28	0.96	1.6	0.32	0	0.32	0.96	1.28	0.32	2.24	0.96	1.6	0.64	0.64	0.64	1.6	0.32	0.96	0.32	0.32	0.32	0.32	0	0.96
GPT4 one	6.14	5.56	1.75	2.92	1.17	0.88	1.46	3.8	2.05	2.63	2.63	3.22	1.17	2.05	2.34	0.58	0.88	0.58	1.17	0.88	0.29	0.29	1.46	1.75	0.58	2.05	1.17	0.58	0.58	1.75	2.05	0.58	0.29	1.75	0.29	0.88	0.88	0.58	0.29	0.88	0.29	0.58	0.29	2.05	0.88	0.88	0	0.29	0.58
GPT4 one	5.12	5.57	1.78	2.9	2.23	0.67	3.56	4.01	2.67	2	1.34	1.56	0.89	2	2	1.56	1.56	1.11	0.67	0.22	1.11	0.89	1.78	0.89	0.22	1.11	0.89	1.11	1.11	1.34	0.22	0.89	0.22	0.67	1.11	1.34	1.34	0.67	0.67	0.67	0.89	0.45	0.22	0.89	0.45	0.45	1.11	0.22	0.89
GPT4 one	6.08	4.76	2.38	2.91	2.38	2.65	2.65	3.97	3.44	4.23	0.79	3.7	2.65	2.12	1.85	2.12	1.59	2.91	0	1.06	0.79	0.26	1.59	1.59	0.26	1.32	0.53	1.32	1.85	1.06	0	0.79	1.06	1.06	0.26	0.53	0.79	0.79	1.06	0.26	0.79	0.26	0.53	0.26	0.53	0.79	0.26	0.26	0.26
GPT4 one	2.89	1.61	3.86	2.25	2.25	2.89	2.89	2.57	1.93	1.29	2.57	1.29	1.61	0.96	0.96	0.64	1.29	3.22	0.96	1.61	0.32	0.64	1.61	0.64	0.96	0.64	1.29	0.32	0	0.96	1.61	0.64	2.57	1.93	0.64	0.64	0.64	0.64	0	0.64	1.61	0.32	1.29	0	0.96	0.32	0.64	0.96	0.64
GPT4 one	5.67	5.91	2.13	2.84	2.6	1.65	2.6	3.31	3.31	1.89	2.13	2.6	0	3.78	0.47	3.78	0.95	0.47	0.95	0.47	2.36	1.18	0.47	0.47	1.18	1.42	0.95	0	2.13	0.24	0	0	0.47	0.47	0.71	0.71	0.24	0	0.24	1.18	0.24	0.71	0	1.18	0.71	1.18	0.71	0.24	0.71
GPT4 one	3.18	4.24	2.92	1.06	2.92	2.65	2.12	2.39	2.12	1.86	0.53	1.06	0.8	0.53	0.53	1.06	3.18	1.59	1.06	1.86	0	0.8	0.27	0.8	1.86	0.8	0.8	2.39	0.27	0.53	1.06	1.33	0.8	0	0.27	0.27	0.53	0.8	0	0.27	1.33	0.8	0.27	0.53	0.8	0.8	0.8	0.8	1.33
GPT4 one	4.71	4.47	3.23	2.23	1.99	1.74	4.71	4.22	3.72	1.24	1.24	2.73	0.99	3.23	0.25	2.48	0.99	0.99	0.99	0.74	0.5	0.99	1.49	0.5	0.74	1.49	0.5	1.24	1.99	0.99	0.74	0.99	0.25	0.74	0.5	0.5	0	0.99	0.25	0.25	0	0.5	0	0.5	0.5	0.5	0.99	1.24	0.5
HM	3.7	4.76	2.65	1.06	1.94	2.29	1.41	1.76	2.65	4.41	1.41	3.17	0.71	1.06	3.17	1.94	2.29	2.29	2.12	1.23	1.23	1.59	0.53	0.71	0.53	1.94	0.35	1.59	1.76	0.53	0.71	0.88	0.53	0.53	0.71	0.53	0.18	0.18	0.35	0.35	0.18	0.35	0.18	1.41	1.41	0.53	0.18	0.35	1.23
HM	2.09	3.13	2.09	1.39	3.13	1.22	2.78	3.13	2.78	1.91	1.39	2.96	1.74	0.7	2.09	0.7	1.22	0.87	1.91	0.87	2.09	0.87	0.87	1.22	0.35	1.22	1.22	1.04	0.52	0.52	0.87	0.52	1.04	0.17	0.52	1.04	1.04	0.7	0.7	0.52	0.87	0.7	0.17	0.87	0.87	0.17	0.87	1.04	0.35
HM	4.07	4.83	2.29	3.31	2.54	1.27	1.27	2.54	2.29	3.05	2.29	1.27	1.02	2.04	1.27	2.54	1.27	0	0.51	1.27	1.27	1.27	1.27	0	0.76	1.02	0.51	0.76	1.53	0.76	0	0.51	0.51	0.76	1.27	0	0.25	0	1.53	0.51	0.76	0.25	0	0	0.51	2.04	0.51	0	0.51
HM	4.58	2.65	4.1	1.45	0.24	3.61	0.96	1.45	1.45	1.45	2.65	4.82	0.72	0.48	0.72	1.45	1.93	2.17	2.17	0.96	0.96	1.2	1.2	0.48	1.2	0.96	0	0.72	0.96	0.96	1.45	0.96	0.48	0.48	0.72	0.96	0.24	0	0.24	0	0	0.48	0.24	0.48	0.72	0.24	0.24	0.48	0
HM	4.22	3.61	2.61	1.41	2.21	1.81	2.21	2.81	3.01	1.61	2.41	2.21	0.6	0.4	0.8	0.6	1.81	2.81	1.61	0.8	1.61	1.81	0.2	0.4	1	1	0.4	0.4	0	0.8	1.2	1	0.4	1	1.61	0	1	0	1.2	1.2	0.4	1	0.2	0.4	1.61	0.2	1.81	0.6	0.6
HM	1.34	2.35	2.68	1.34	2.18	3.02	1.68	2.85	1.85	3.02	1.51	4.19	0.5	0.84	3.36	0.67	0.84	4.7	0.5	1.68	3.69	0.5	0	0.17	2.01	1.85	2.01	1.68	0.34	0.67	1.17	0.5	0.17	0	0.5	1.68	2.85	0.67	0.17	0.17	0.34	1.01	0	0.17	0.5	0.67	0.17	1.01	0.17
HM	5.5	3.66	4.19	1.05	1.57	3.66	0.79	2.62	1.05	2.09	2.09	4.45	1.83	1.05	0.52	1.83	1.83	2.36	0	1.83	3.4	2.62	0.79	1.05	2.09	0.79	1.57	1.05	0.52	0.26	0.52	1.05	0.52	0.26	1.31	0	1.31	0	0	0.26	0.79	0	0	1.31	0.26	0.79	0.26	0.26	0.26
HM	5	1.82	5.45	2.05	1.82	5.23	2.73	2.27	2.05	1.59	1.82	2.95	0.23	1.82	1.59	2.05	0.91	0.68	2.95	0.23	1.59	1.36	0.45	0	1.14	1.59	1.14	1.36	1.59	0	0.68	0.68	0	0	1.14	1.14	1.14	0.23	0.91	1.14	0.45	0	0.23	0.23	0	0.91	0.45	0	0.45
HM	4.28	2.14	3.74	0.8	2.94	2.14	4.81	0.8	0.8	1.07	2.41	4.01	0.27	2.67	0.27	1.6	1.34	0.8	2.14	0.27	1.6	2.94	1.07	0.53	0.8	0.53	0.53	0.27	0.27	0.27	0.53	0.27	0.27	0	0.8	0.27	0.8	0.27	0.53	0.27	0.27	0.27	0	0.27	0.8	0.8	1.6	0	0.8
HM	5.16	2.78	3.97	2.98	1.59	2.98	1.79	2.18	1.98	0.79	2.58	2.98	0.4	1.39	1.59	0.79	0.99	1.79	1.19	1.79	0.79	0.6	0.2	0.2	0.2	0	0	0.99	0.79	0.4	0.6	0.99	0	0.2	1.98	0.6	0.2	0	0.2	0.4	0.6	0.99	0	0.4	0.79	0.79	0.2	0	0.6
HM	3.87	3.19	3.7	2.52	3.53	2.86	1.51	2.69	1.18	1.34	2.69	1.85	0.84	1.01	4.03	1.01	1.51	1.68	1.34	0.67	2.18	0.67	1.18	1.18	0.5	1.01	1.01	0.67	0.5	0.17	1.34	0.34	0.67	0.34	0.84	0.84	3.19	0.17	0.5	0.34	0.17	0.84	0.17	0.5	0.5	1.18	0.5	0	0.17
HM	7.69	2.88	6.01	3.37	0.24	4.81	2.16	1.44	1.44	0.96	5.05	1.68	0.48	1.68	1.2	0.72	0.48	2.88	0.96	1.2	0.96	1.68	0.96	0.24	0.72	0	0.48	1.68	0.24	0.24	0.48	0.72	0.24	0.48	2.4	0.48	0	0	0.48	0.24	0	0.24	0	0.96	1.2	1.2	0	0	1.2
HM	6.07	6.65	2.89	2.89	3.47	2.6	2.02	0.29	1.16	1.16	4.62	2.02	1.16	2.6	1.73	0.58	1.16	1.16	0.87	1.73	0.87	1.73	2.6	1.16	0.87	0.29	0.58	0.58	0.58	0.58	0.87	0.29	0.58	0.87	1.73	0.29	0	0	0.58	1.16	0	0.58	0	0	0.29	1.16	0	0	0.58
HM	4.86	4.29	4.29	1.71	2.57	3.43	1.71	1.14	2	1.14	3.43	1.14	1.43	1.71	2	1.71	2	4.57	0	1.14	2	1.43	0.86	1.14	1.43	0.86	0.57	0.86	0.86	0.57	0.29	1.14	0.57	0.29	1.14	0	0	0	0.29	0.29	0	0.29	0	0.57	0.57	0.29	0	0.57	1.14
HM	4.45	4.45	2.23	1.78	2.23	3.12	2	2.23	0.22	0.45	1.78	0.89	0.45	2.45	0.22	2	0.89	2.9	0.22	2	2.67	1.78	0.45	0.22	1.11	0.67	1.11	0.89	1.56	0	0.22	0.89	0.45	0.22	1.11	0.22	0.67	0	0.45	1.11	0	0.22	0.22	0.45	0	0.45	0.67	0.89	0.22
HM	4.28	1.83	3.05	0.41	1.63	2.24	2.65	1.83	0.81	2.65	0.81	1.63	0	1.63	1.83	1.43	1.22	1.63	2.24	0.81	1.83	2.04	0.61	0.2	2.04	1.02	1.63	0.2	0.41	0.41	1.43	0.2	0	0.41	1.02	1.02	1.63	0.2	0.61	0.81	0.61	1.02	0.2	0.41	0.2	0.41	0.61	0.41	1.43
HM	1.6	4.11	2.97	2.51	1.14	1.14	0.68	3.42	2.28	1.37	3.88	1.14	0.23	2.74	0	2.05	0.46	0.46	0	1.14	0.68	0.46	0.46	0.46	0.46	0.46	0.68	0.68	0.91	0	0.91	0.23	0.23	0	0.46	0	1.83	0	0.91	0.23	0	0	0	0	0.46	0.68	0	0.46	1.37
HM	2.64	2.16	4.08	1.2	2.88	4.8	3.6	2.16	1.92	1.68	1.44	1.68	1.92	1.2	3.12	0.72	1.2	3.12	2.4	0	1.44	0.96	0.96	0.24	1.68	0.96	1.68	1.44	0.72	0	0.24	1.92	1.68	0.24	0.24	0.48	2.88	0.96	0	0.24	0	0.48	0.24	0.48	0.24	0.24	0.72	0.24	0.48
HM	5.5	4.55	3.35	0.72	1.91	1.91	2.15	1.91	1.44	2.87	2.39	2.87	0.48	2.15	1.91	0.72	0.24	1.44	3.11	0.96	2.39	1.91	0.48	0.24	0.48	0.72	0.24	0.48	0.24	0	0	0	1.2	0.24	0.24	1.67	1.2	0	0.48	1.44	0.24	0.72	0	1.2	0.72	0.96	0.72	0	0.96
HM	5.31	5.31	1.91	1.91	2.34	2.12	1.49	3.4	2.34	4.46	2.34	1.7	0.85	2.76	0.21	2.34	0.64	1.27	0.64	0.42	2.76	1.06	1.06	0.42	1.49	1.91	0.64	0.85	1.7	0.42	1.27	0.64	0.21	0.21	0.42	0.85	0.21	0	0.21	0.64	0.42	0.42	0	0	0.21	0.64	0.85	1.27	0.21
HM	2.87	4.55	3.11	2.39	1.67	1.2	2.39	1.2	2.39	1.91	2.15	0.72	0.72	2.87	0.48	2.39	1.2	0.24	1.2	4.07	1.67	1.44	0.72	0.72	0.24	0	0.48	1.2	1.2	0	0.96	0.72	0	0	0.96	0	0.48	0	0.48	0	0.48	0.24	0	0.48	1.2	0.48	0.72	0	1.91
HM	4.51	4.24	1.86	1.33	1.33	2.65	1.06	3.45	2.12	2.12	1.06	7.69	0.8	1.06	4.24	1.06	0.53	1.86	2.65	2.39	1.59	1.59	1.59	0.53	0.53	1.33	0.8	0.8	0	1.33	1.33	0.8	0	1.06	0.8	1.86	1.06	0.27	0.27	0.8	0.53	0.8	0	0.8	0.27	0.53	0	0.27	0.53
HM	3.68	2.63	4.21	0.53	3.16	3.16	2.63	4.74	5.53	1.32	0.79	2.37	2.11	1.84	1.84	2.11	2.63	2.11	1.32	0.79	0.79	0.26	2.37	1.84	0.26	1.58	1.05	0.53	0.26	0	0	0.53	0.79	0	0.53	0.79	1.05	0	0.26	1.05	0	0	0	0	0.79	0	0	0	0.53
HM	4.27	2.53	4.74	0.47	1.9	3.16	0.79	3.16	1.74	1.58	1.42	4.74	0.63	1.26	3.32	1.74	1.42	2.84	0.47	0.95	1.42	0.79	0.47	0.16	2.05	0.79	0.32	0.63	0	0	0.95	0.95	0.16	0	0.95	0.79	1.74	0.32	1.11	0.32	0.16	0.47	0.32	0.79	0.16	1.11	0.63	0.47	0.47
HM	6.85	3.43	4.36	0.31	1.25	3.43	1.56	1.87	1.25	1.56	0.31	4.98	0	0.93	2.49	0.93	2.49	4.05	0.62	0.31	3.43	0.62	0.62	0.93	1.56	0	0.62	1.25	0.62	0.93	1.25	1.25	0	0.62	1.25	1.25	0.62	0.31	0.93	0.31	0.31	0	0	1.25	0.93	0.31	0	1.25	0.62
HM	3.21	3.46	1.73	1.73	2.22	1.48	3.21	2.47	4.2	2.72	1.98	2.22	0.25	1.48	2.22	1.23	0.74	4.2	1.23	0.99	0.49	0.74	0.49	0	3.21	2.22	1.73	0.99	0.74	0.25	0.49	0.25	0.25	0.49	0	0.49	1.48	0.49	0.25	0.74	0	0.74	0.25	0.25	1.73	0.49	0.49	0.25	2.22
HM	5.66	2.94	4.4	1.47	2.31	4.19	1.47	1.89	1.89	0.84	3.14	1.68	0.42	2.31	1.05	2.31	1.89	0.42	1.05	0.21	0.63	1.68	1.05	0.63	0.84	0.42	0.42	0.84	0.42	0.21	1.05	0.84	0.63	0.21	1.26	0	0.63	0	0.42	1.47	0.63	0	0	0.21	1.05	0.21	0.84	0	0.63
HM	3.32	1.39	3.6	2.49	3.05	3.32	3.6	1.94	2.77	0.83	1.39	2.22	1.11	1.11	3.32	0.83	1.94	2.49	1.66	1.39	3.05	3.05	0	2.22	0	0	0.55	0	0.55	1.66	0.83	0.28	0.28	0.55	0.83	0.55	0.55	0.55	0.28	1.11	0.28	0.83	0	0	0.28	0.28	1.66	0	1.11
HM	2.67	4.11	2.26	1.85	2.46	1.85	3.49	2.46	1.85	2.05	1.44	2.67	0.62	2.87	1.23	1.85	0.82	1.44	1.44	1.23	3.7	1.85	0.62	0.21	0.82	1.64	1.03	0.62	0.82	0.21	0.82	1.03	0.82	0	1.23	1.44	0.41	0	0.21	0.41	0	1.03	0	0.21	0.62	0.21	0.21	0.41	0.41
HM	4.96	2.95	3.42	2.6	1.77	2.24	1.3	2.24	1.06	1.65	2.36	1.3	0.24	2.24	1.06	1.77	1.18	0.83	1.06	0.59	2.83	1.77	0.47	0.47	0.35	0.47	0.47	1.18	0.71	0.24	0.35	0.94	0.35	0.12	0.71	0.83	0.47	0	0.47	1.18	0.71	0.24	0	0.83	0.47	1.42	0.59	0.12	0.47
HM	3.21	3.46	1.73	1.73	2.22	1.48	3.21	2.47	4.2	2.72	1.98	2.22	0.25	1.48	2.22	1.23	0.74	4.2	1.23	0.99	0.49	0.74	0.49	0	3.21	2.22	1.73	0.99	0.74	0.25	0.49	0.25	0.25	0.49	0	0.49	1.48	0.49	0.25	0.74	0	0.74	0.25	0.25	1.73	0.49	0.49	0.25	2.22
HM	5	5	2.37	0.79	2.11	2.11	1.32	3.16	1.32	3.95	1.05	1.58	0.26	4.74	0.79	2.37	0	1.05	0.53	0.53	1.58	1.32	0.26	0.79	0.79	1.58	0	0	1.05	0.53	0.79	0	0.53	0.26	0.26	0	0.53	0.26	0.79	0.53	0.79	0.26	0	1.05	1.58	1.32	1.05	0.79	1.84
HM	6.16	4.4	3.81	1.76	2.35	4.69	1.76	2.35	2.64	1.76	2.64	3.23	0.59	0.59	2.05	0.29	0.88	1.76	3.23	0.59	2.05	3.23	0.59	0	2.05	0.88	1.47	1.76	0.29	0.29	1.76	0.88	0.88	0	2.05	0.88	0.59	0.29	0.59	0.29	0	0.59	0	2.05	2.93	0.59	0	0.29	0.59
HM	4.34	6.07	4.34	0.87	3.47	3.47	1.16	2.31	0.87	1.16	1.45	1.45	1.16	1.16	1.45	1.73	2.6	0	0.87	0.58	0.29	0.87	0.87	0.29	1.45	1.16	1.73	3.18	0.29	0.58	0.58	2.02	1.16	0.29	0.58	0	0	0	0.29	0.58	0	0.29	0	0.29	0.29	0.58	0.29	0.29	0.29
HM	6.04	3.85	1.92	1.65	1.65	1.92	2.75	1.65	2.47	2.75	2.75	2.2	0.55	2.2	0.55	1.1	1.37	0.55	0	0.55	1.1	0.82	0.82	0.27	0	0.82	0.82	1.92	0.27	0	0.82	1.65	0	0	2.2	0.55	0	0	0.55	2.2	0.55	0	0	0.55	0	0	0.55	0.82	0.82
HM	4.31	5.02	2.39	0.96	3.35	2.15	2.39	1.91	1.67	3.35	1.91	0.96	0.48	1.2	1.67	2.39	1.91	3.59	0	0.72	1.44	0.72	0	0.48	1.91	1.44	1.2	0.72	1.2	0.24	1.2	0.48	0.24	0	1.2	0.24	0.96	0.24	0	0.24	0.24	0.72	0	0.48	0.72	0	0.24	0.24	0.96
HM	3.85	4.09	3.12	1.92	2.4	2.4	3.37	2.4	2.64	3.37	0.48	2.64	0.96	3.12	0.72	2.4	0	0.48	0.72	0.48	3.85	2.88	0.48	0.72	0.48	1.68	0.24	0.48	1.44	0.48	0.96	0.72	0.72	0.48	0.48	0.48	2.16	0.24	0.96	0.48	0.24	1.2	0.24	0.48	0.24	0.48	1.68	0.48	0.48
HM	2.5	2.5	2.22	1.94	2.5	1.94	2.5	2.5	1.67	6.39	0.56	1.39	0.56	3.33	2.78	2.5	0.28	0.83	1.39	0.56	5.28	1.39	0.56	0.56	0.28	1.11	1.39	0	1.67	0.83	0.56	0	1.11	0	0.56	2.22	1.39	0.56	0.28	0.83	0	0.56	0	0.28	0	0	0.28	1.11	0.56
HM	4.25	4.5	2.5	2.5	2.25	1.25	2.75	2.25	2.25	1.75	2	2.25	1.5	2.75	1.25	2	0.5	0	0.25	0.75	2	0.75	1.25	0.5	0	1	0.75	0.5	0.5	0.5	0.5	1	0.25	0.25	1.25	1	0	0.25	1.5	0.75	0.5	0	0	0	1.25	1.25	0	0	0.25
HM	2.76	4.76	2.26	0.5	2.76	1.25	2.51	4.01	3.26	2.51	2.26	4.26	0.75	1.5	2.26	1.25	0.25	0.25	1.5	0.75	1.25	0.75	1.25	1	1	1	1.75	0.75	0.5	0	0.75	1	0	0	0	1.25	1	1	0.75	0.75	1	0	0.5	0.5	1	0	0.25	0.75	0.25
HM	2.48	1.86	3.73	2.07	2.69	1.24	1.66	1.66	1.45	0.62	2.07	3.11	1.04	2.07	1.86	3.11	1.86	1.04	1.04	1.24	3.73	1.45	1.04	0.41	0.21	0.21	0.62	0	1.04	0.21	0	0.41	1.24	0.21	0.83	0.62	0.41	0	0	1.86	0.62	0	0	0.41	0.21	0.41	0.62	0	0.41
HM	4.34	4.59	3.06	0.77	4.08	3.32	2.04	2.3	3.32	0.77	2.81	2.55	1.79	2.81	1.53	2.04	1.53	2.55	1.28	1.28	1.02	1.28	2.04	1.02	1.53	0.77	0.77	0.51	0.26	1.02	1.02	0.51	0.26	0.26	0.77	1.02	1.02	0	0	0.77	0	0	0	0.77	1.02	0.51	0	0	0.77
HM	1.92	5.43	1.92	0.64	2.56	2.24	2.24	1.28	1.92	1.92	1.6	3.19	0.96	1.6	2.56	1.28	0.96	3.19	3.19	1.28	1.92	1.6	1.6	0.64	1.28	0	0.96	0.96	0.32	0.64	0.32	0.64	1.28	0.32	0	0.32	0.96	0.32	0	0.96	0.32	0.64	0	1.28	0.64	0.64	0	0	0.32
HM	3.34	3.65	3.34	1.22	4.26	3.34	1.52	2.43	2.74	1.52	1.82	1.82	1.52	0.61	1.82	0.3	1.22	4.26	1.22	3.65	0	0.3	1.22	0	2.43	1.52	0.3	1.82	0	0.3	3.04	1.22	1.22	0	0.91	0.91	2.43	0.3	0.3	0.3	0	0.3	0	0.3	0.3	0.3	0	0.3	1.22
HM	4.5	3.83	1.13	1.13	1.13	1.35	2.48	2.7	1.8	0.9	1.13	2.25	0.9	1.58	1.58	2.25	2.03	1.8	2.03	2.48	1.35	1.35	0.45	0.23	0.9	0.9	0	0.9	0.68	0.45	1.58	0.45	0.23	0.45	0.68	1.13	0	0.23	0	0.23	0	0.23	0.23	0.9	0.9	0.23	0.68	0.68	1.13
HM	2.6	3.78	2.36	2.36	2.84	1.18	1.65	2.6	2.36	1.18	4.02	0.71	1.18	0.95	2.13	0.24	1.65	1.89	0.95	2.36	0	0	0.71	0.24	1.65	0.71	0.47	0	0.24	0.24	0.95	0	1.18	0.24	0	0.71	1.42	0.47	0	0.24	1.65	0.47	0.24	0.71	1.18	0.24	0.24	0.71	0.71
HM	4.06	3.04	3.65	1.42	2.43	3.65	1.42	2.23	1.62	2.23	1.62	1.01	1.22	2.23	3.85	1.62	0.61	2.43	2.23	1.22	1.62	2.03	0.61	1.01	0.41	0.61	0.81	0.61	0.2	0.41	0.61	1.22	0.81	0	1.01	0	0.61	0	0.81	1.22	0	1.01	0	0.41	0	0.2	0.41	0.2	0.41
HM	5.65	6.3	2.17	1.74	1.52	1.09	3.48	3.48	3.48	4.57	1.74	1.74	1.09	1.3	0.65	0.22	1.3	0.87	1.52	0.87	0.22	1.3	0.87	1.3	0.22	1.09	1.3	2.17	0	0.43	0.43	1.3	0.43	0.65	1.09	0.22	1.3	0	0.65	0.65	1.09	0.87	0	0.65	0.22	0.22	0.87	0.22	1.09
HM	3.59	4.07	2.15	0.72	3.35	2.15	1.44	1.44	1.44	4.07	2.63	0.96	1.67	2.39	1.67	2.15	0.48	0.48	0.72	1.91	0.48	0.72	0.96	0.48	0.96	2.39	0.48	0.24	0.24	0	0.96	0.72	1.2	0	0.24	0.48	1.44	0.24	0.72	1.91	0.48	0	0.24	0.48	0.48	0.24	0.48	0.24	1.67
HM	3.92	5.76	2.53	1.61	3.69	3	0.92	2.07	1.15	2.76	2.76	1.61	1.15	3	1.84	1.15	0	1.38	0.46	1.38	1.15	1.15	1.15	0.23	1.15	0.46	0.92	2.07	0	0.23	0	1.15	0	0.23	1.38	0	1.61	0.23	0.46	0.23	0.23	0.46	0.23	0	0.92	0.92	0	0.23	1.84
HM	6.2	4.39	3.1	3.62	2.84	2.33	0.78	1.81	1.03	0.26	2.84	0.78	0.78	2.84	1.81	1.81	1.55	0	1.03	0.78	0.52	0.52	0	0.52	0.26	0	0.52	1.29	1.03	0	0.78	0.78	0	0.26	2.84	0.52	0.26	0	0	2.07	0.26	0.26	0	1.55	1.03	0	0	0	0.78
HM	3.24	4.32	2.97	1.89	2.16	2.7	1.35	1.35	0.54	1.89	3.78	1.08	1.08	1.89	0.81	1.08	1.08	1.35	2.7	1.89	1.89	3.24	1.08	1.35	2.7	1.62	0.54	1.08	0.27	0	1.08	0.54	0.81	0.27	0.81	1.89	1.08	0	0	0.27	0	0.27	0	0.81	1.08	0.81	0.27	0.54	1.35
HM	3.08	3.64	3.36	1.12	1.96	1.68	1.4	0.56	0.84	0.56	3.64	0.56	1.12	1.4	3.64	1.96	1.12	2.24	0.56	1.4	0.84	0.56	0.56	1.12	0.28	0	1.12	0.28	0.84	0	0.28	0	0.56	0	0.84	0	2.24	0	0.56	1.12	0	0.28	0	0.28	0.84	0.28	0.56	0	0.84
HM	1.97	2.7	3.19	0.98	2.21	0.74	2.21	1.97	1.97	1.23	2.46	1.97	0.74	1.47	0.74	2.7	2.46	1.23	1.72	0.25	0.74	0.74	1.47	0.74	0.74	1.23	0.49	0.25	0.98	0.25	0.25	0	1.47	0.49	0.49	0.74	0.74	0.49	1.23	0.49	1.23	0.98	0.49	0.25	0.98	0.74	0.25	0	0.49
HM	5.35	4.62	2.68	1.46	1.95	2.43	1.46	2.92	2.92	1.7	1.7	3.65	0.73	2.43	2.92	1.7	0.73	1.7	1.7	0.24	1.46	1.46	0.97	0.49	1.22	0.73	0.97	0.97	0.73	0.73	0	0.73	0.49	0.49	2.43	0.24	0.73	0.49	0.49	0.73	0.49	1.22	0.24	0.97	0.24	0.49	0.24	0.49	0.24
HM	4.97	5.35	1.91	2.29	1.91	1.34	2.29	3.63	2.29	1.34	1.91	1.53	0.38	2.87	0.57	1.53	1.53	0.96	0.76	1.53	2.29	1.72	0.57	0.19	0.96	0.57	0.57	0.57	1.34	0.57	0.19	0.38	0	0.19	1.15	0.76	0.57	0.19	0.96	0.96	0.19	0	0	0.38	0.57	0.57	0.96	0.19	1.15
HM	6.97	4.92	3.28	2.05	1.02	2.25	2.46	2.66	1.64	2.46	2.05	1.64	0.82	2.66	0.82	1.84	1.02	2.05	1.43	2.46	2.87	1.23	1.23	0.41	1.02	0	0.82	0.61	0.82	0	0.41	0.61	0.41	0.2	1.84	0.82	0.2	0	0.41	0	0	0	0	1.43	0.2	0.2	0.2	0.41	1.02
HM	5.96	6.42	1.15	0.92	2.98	0.92	2.29	2.52	2.06	2.98	1.15	2.29	0.46	1.83	1.61	2.06	1.15	1.15	0.92	0.92	2.06	1.38	2.29	0.23	0.46	0.46	0.69	0	0.92	0.23	1.38	0	0.23	0.23	0.92	1.15	0.46	0	0.92	2.06	0	0.46	0	0.69	0	1.15	0.23	0.46	0.46
HM	4.39	4.39	2.93	1.88	2.72	1.67	2.09	2.51	1.46	2.51	2.09	2.93	0.63	0.84	1.46	1.05	1.67	1.05	1.05	1.05	1.26	0.84	0.63	0.84	0.84	1.05	0.42	1.67	1.05	0.21	1.26	0.84	0.63	0.21	0.84	0.42	0.42	0.21	0.63	0.42	0.21	0.63	0.21	0.84	1.05	0	0.84	1.26	0.63
HM	6.41	5.77	2.56	2.24	0.96	1.6	0.32	3.21	1.6	1.92	3.53	0.96	0.32	3.85	0.96	2.24	0.64	0.64	1.28	1.28	0.64	0	0.96	0.32	0.32	0.32	0	0	0.64	0	0.64	0.96	0.32	0	0.32	1.28	0	0	0	1.92	0.64	0	0	0.96	1.28	1.28	0	0.32	1.92
HM	4.71	3.24	2.94	2.65	1.18	1.18	0.88	2.35	1.76	2.65	2.35	1.18	2.06	2.06	1.18	1.47	0	0.59	0.88	2.35	0.29	0.29	2.35	0.59	0	0.88	0	1.18	0.59	0	0.59	0.59	0	0	1.18	0.29	0.29	0	0	0.88	0.29	0	0	0.29	0.59	1.18	0.59	0.29	0.29
HM	4.7	5.45	1.49	2.48	4.46	1.73	4.21	2.48	2.48	2.23	2.48	1.98	0.74	1.24	0.99	1.73	1.73	0.25	1.73	0.25	0.99	0.74	0.5	0.74	1.49	0.5	2.72	0	1.24	0.25	0.5	0.25	0.5	0.25	1.24	1.49	0.99	0	0.5	1.24	0	0.5	0	0	0.25	0	0.25	0.74	0.5
HM	3.9	2.92	1.62	2.27	2.6	1.62	3.25	2.27	3.25	4.55	0.97	3.9	1.3	1.3	3.57	1.95	0.65	1.62	0.65	0.65	1.62	0.32	1.3	0	0.32	0.65	0.97	0.32	1.3	0.32	1.3	0	0.32	0	0.65	0.65	1.3	0.32	0.32	0.32	0.97	0.97	0	0.97	0	0.97	1.3	0.97	0.32
HM	3.39	3.92	4.44	2.87	2.35	3.92	1.83	2.09	1.83	0	3.13	1.83	1.04	1.57	2.09	1.57	1.83	1.31	1.57	0.52	1.31	1.31	1.57	0.26	0	0	0.78	0.78	0.78	0.78	0	1.04	0.26	0.26	1.31	1.57	1.57	0.52	0	1.83	0.52	1.04	0	0.26	0.78	0.52	0	0.26	0.26
HM	3.88	4.07	3.1	0.58	2.91	2.52	2.13	2.33	1.36	1.74	0.58	0.39	1.16	1.94	2.13	1.55	1.16	0.97	3.88	0.78	1.55	2.91	0.97	0.78	1.94	0.78	0.39	0.58	0.78	0.39	0.39	0.78	0.39	1.16	0.78	1.94	0.39	0.19	1.36	0.19	0.19	0.19	0.78	0.97	0.78	0.19	1.36	0.19	0.19
HM	2.78	2.59	2.59	1.3	1.48	1.11	1.85	1.67	1.48	2.78	1.3	0.56	0.93	2.22	1.85	2.04	1.3	1.3	0.19	1.67	1.11	1.11	1.85	0.56	1.67	1.3	1.11	0.19	0.93	0	1.67	0.93	0.56	0	0.93	0.74	0.37	0	0.56	0.74	1.48	0.56	0	0.19	0.37	0.37	0.56	0.93	0.56
HM	3.2	3.49	1.74	1.45	1.45	1.45	2.91	2.03	0.58	1.16	2.62	0.87	1.16	1.45	0.87	1.45	2.62	0.87	0.87	2.62	2.91	0.58	1.74	0	0.29	0.87	1.16	0	0.58	0.58	0.87	0.29	0.58	0	0.29	1.74	2.33	0.58	0	0.87	1.45	0	0	0.29	1.16	0.29	0.29	0	1.16
HM	4.57	3.81	2.67	3.24	1.14	1.33	1.52	4.38	2.48	1.52	2.67	3.05	0.76	2.48	0.76	2.48	1.33	0.57	0.95	1.14	2.29	0.76	0.95	0.57	1.14	0	1.14	0.38	0.95	0	1.52	0.95	0.38	0	0.76	1.14	0	0.19	0.76	0.76	0.57	0.38	0.19	0.38	1.52	0.57	0.76	0.19	0
HM	4.98	2.6	3.46	0.87	1.73	2.38	1.95	1.95	1.3	0.65	1.73	1.08	0	1.73	1.52	2.6	2.38	1.73	1.73	1.08	1.08	0.65	0.22	0.65	0.65	1.08	1.3	0	0.87	0.65	0.65	0.43	1.3	0.43	1.73	1.08	0.22	0	0.22	0.65	0.43	0.65	0	0.22	0.43	0.22	0.43	0.22	0.65
HM	5.87	3.18	3.67	2.44	1.71	2.2	1.96	2.44	2.44	0.73	2.93	3.42	0.24	1.22	1.71	0.98	2.69	2.2	1.71	0.24	0.73	0.98	1.47	0	0.98	0	0	0.24	0.73	0	0.73	0.24	0.24	0	0.73	0.73	0.24	0.24	0.73	0.49	0.24	0.24	0.24	0.73	0.73	0.98	0.73	0.24	0
HM	3.72	4.19	4.88	1.4	2.56	4.42	2.56	2.56	2.09	1.16	3.02	3.26	0.47	1.4	2.56	0.47	0.7	1.63	3.02	0.7	0.47	1.63	2.09	0.23	1.86	0.47	1.16	0.93	0.93	0	1.16	0.23	0.23	0	0.47	0.93	0.23	0	0.93	0.47	0.23	0.23	0	1.16	0.23	0.23	0.47	0.23	0.23
HM	1.52	3.66	1.52	2.13	2.44	0.91	1.83	2.44	1.52	2.44	1.22	3.05	0.61	1.83	1.83	1.83	2.13	0	1.52	1.52	0	0	1.22	0.3	2.13	1.22	2.44	1.22	1.83	0	0.91	0.91	0.3	0	0	0	3.05	0.3	0.3	0.3	0.3	1.83	0	0	0.61	1.52	0	0.61	1.83
HM	4.29	3.14	3.71	0.29	2	3.14	2.86	1.71	1.71	1.71	1.71	2	0.29	1.71	2.86	1.14	1.14	5.43	2.86	1.14	1.71	1.14	0.29	0.57	1.43	1.14	0.29	0.57	0.29	0.29	1.14	0.29	0.86	0.29	1.14	0.86	2.29	0.29	0.57	0.86	0.29	0.29	0	0	1.43	0	0	0.29	1.14
HM	3.79	6.57	3.79	1.52	4.04	3.54	1.52	0.76	1.01	5.3	3.28	0.25	0	2.02	1.01	2.27	1.77	1.01	2.02	0	3.54	1.77	0.76	0.25	0.51	2.27	0.51	0.76	1.01	0	3.54	1.01	0.51	0	1.01	0	1.01	0	1.01	0.51	0	0	0	1.52	1.26	0	0.25	0.76	1.77
HM	5.42	5.69	3.52	0	1.63	1.63	1.36	2.44	3.25	2.44	1.36	1.63	0.27	3.79	1.36	2.98	0.54	2.71	0.81	0	1.08	1.08	1.9	0	0.81	1.9	0.54	0.81	0.27	0.27	1.63	0.27	0.27	0.54	0.27	0.54	2.44	0	0.27	1.63	0.27	0.54	0	0.81	0.27	0.27	0	0	1.36
HM	4.74	3.32	3.08	1.66	1.9	2.37	2.84	1.42	2.61	4.98	2.13	1.42	0.95	1.18	4.5	0.47	0	1.18	0.47	3.32	2.13	1.9	1.18	0.95	1.9	1.42	1.66	0.47	0.24	1.18	0.95	0.24	0.24	0.24	1.18	0.47	1.42	1.18	0.95	0	0.24	0.95	0	1.18	0.47	0.24	0.24	0.71	0.24
HM	6.17	4.67	2.8	3.18	0.75	1.31	0.37	2.06	1.68	1.5	2.99	1.31	0	3.74	0.37	2.43	0.75	0.75	0.19	1.68	3.36	1.87	0.37	0.19	0.37	2.06	0	0.93	1.31	0	0.19	0.56	0	0	1.31	0.56	0	0	0.93	1.12	0	0	0	0.56	0	1.31	0	0	1.12
HM	4.95	5.69	1.98	3.71	1.49	1.49	1.98	1.73	1.98	1.49	2.72	0	0.74	1.98	0.74	1.49	0.99	0.25	1.49	2.23	1.98	2.23	0	0.25	0.5	0.25	0.25	0.25	0.99	1.24	0.25	1.24	0.25	0.99	2.23	0.99	0.25	0.5	0.74	1.98	0	0.25	0	0.5	0.25	0.25	0.25	0.25	0.5
HM	3.24	5.5	1.29	1.29	1.29	0.65	0.65	1.29	1.29	1.29	1.94	0.32	0.97	1.62	0.65	0.32	1.29	0.65	0.32	3.56	1.29	0.97	1.62	0.97	0.65	0.65	0	2.91	0.32	0.32	0.97	0.97	0.65	0.32	0	0	0	0	0	0.65	0.65	0.65	0	0	1.29	0.65	0	0	1.62
HM	2.04	2.04	1.7	1.02	1.02	1.36	2.72	1.02	1.7	2.04	1.36	2.38	1.36	0.68	2.72	1.36	1.36	1.7	2.72	1.36	2.38	1.36	1.02	0.34	0	1.02	1.7	0.34	1.02	0	0.68	1.02	1.02	0	0.34	1.02	1.36	0	0.68	0.34	0.34	1.02	0.34	0.34	0	0.68	0.34	0	0.34
HM	7.84	3.92	3.64	3.08	1.96	3.36	0.56	1.12	0.84	2.52	2.8	1.4	0.56	2.52	1.4	2.24	1.4	1.4	3.08	2.24	0.84	0.28	0.56	0.28	0.56	1.12	0	0.56	1.96	0.56	0.28	0.28	0	0.56	1.68	0.56	0	0.28	0.28	0.84	0	0	0.56	0	1.4	0.84	0	0.28	0.56
HM	5.19	1.44	6.05	0.29	3.46	5.76	3.17	2.88	2.31	2.02	1.44	4.61	1.73	0.58	1.15	1.15	1.44	0.86	2.59	0.29	0.58	0.86	1.44	1.73	0.86	0.58	0.86	1.44	0	0	0.86	0.58	0	0	1.15	1.73	1.73	0	0.58	0	0	1.15	0	0	0	1.15	0.29	0.29	0.58
HM	5.49	4.62	4.34	0	2.02	4.62	1.45	2.6	1.45	0.87	0.87	1.45	0.58	1.73	0.87	1.45	2.02	1.45	1.16	0.29	2.02	3.18	1.16	0.58	0.29	0.29	1.16	0.87	0	0.29	0.58	0.58	0.29	0.58	0.58	0	0.29	0	0.58	0.87	0.29	0	0	1.16	0.58	0.29	0.29	0	0.87
HM	3.73	6.21	0.93	0.93	1.55	0.93	0.93	2.8	0.62	0.62	3.11	1.24	0.31	3.42	1.24	0.31	0.62	0.93	1.24	0	2.48	2.48	0.31	0.93	0.62	0.31	0.31	0.62	0.62	0.31	0	0.93	0	0	0.62	1.24	2.17	0	0	1.86	0.31	0	0	0	1.55	1.55	0	0	1.24
HM	2.87	2.15	3.59	2.39	1.91	1.67	2.63	0.96	2.15	1.44	1.91	1.91	0.72	1.67	2.39	1.2	1.67	2.87	2.39	1.2	1.2	0.72	0.24	0.24	2.39	2.39	0.24	0.48	0.72	0.48	0	0	0	0.48	0.72	0.72	2.87	0	0.24	1.44	0	0.48	0	0.48	0	0.96	0.24	0.72	1.44
HM	6.21	5.49	2.15	1.91	3.1	2.39	1.67	1.67	1.91	2.86	2.63	1.67	0.72	1.43	3.1	1.67	0.72	3.58	0.95	0.72	0.48	0.72	0.72	0.95	1.67	0.95	0.72	1.19	1.19	0.95	0.48	1.19	1.19	0.48	1.19	0.24	2.15	0.24	0.95	1.67	0	0.72	0	0.95	0.48	0.72	0	0.48	0.95
HM	3.38	4.92	1.85	1.23	2.77	0.92	2.15	4	1.54	1.23	1.54	2.77	0.92	0.62	3.08	0.62	1.23	1.23	2.46	0.62	2.46	0.31	0.31	0.31	0.31	0.92	2.46	2.15	0.31	0	0.31	1.23	0.31	0	0.31	2.77	0.31	0	0.62	0.62	0.31	0	0	0	1.23	0.31	0	0.62	0.31
HM	2.59	3.76	2.35	1.65	2.35	1.88	2.82	2.12	2.12	3.53	1.18	2.35	0.71	1.41	3.29	0.94	1.88	0.47	0.24	2.12	2.59	0.71	1.65	0.24	0.47	1.41	1.18	0.71	0.47	0.24	0	0	1.41	0	0.94	0.24	1.18	0.94	0	1.65	1.18	0.47	0.47	0.71	0.47	0	0.47	0.24	1.18
HM	2.19	1.64	3.84	0.82	1.1	4.38	4.38	2.19	2.47	1.37	0	0	0.55	1.64	1.92	1.64	1.1	2.74	7.4	1.37	0.55	3.29	0.55	0.82	1.37	0.82	0.55	0.27	0.27	0.27	0.55	0.82	0.27	0.27	0.27	1.92	0.55	0.55	0	1.1	0.55	0.27	0.55	0.55	0.27	1.1	0	0	0.82
HM	2.65	2.46	3.02	0.95	2.84	1.51	2.84	1.89	1.89	3.02	1.32	3.59	0.57	1.32	2.08	1.32	1.7	2.65	1.32	1.51	1.51	0.95	1.13	1.13	1.32	1.32	0.76	0.57	0.57	0	1.51	0.57	0	0	0.57	0.95	0.76	0.76	0.57	0.38	0	0.95	0.38	0	1.32	0.38	0.57	0.38	0.57
HM	5.23	5.23	2.03	0.58	5.23	1.45	3.49	2.33	2.03	1.74	0.58	0.87	0.29	1.16	3.2	0.58	1.74	2.33	0.58	0.87	1.16	0.87	0	0.29	0.87	0	0.87	1.16	0	0	1.16	0.29	0	0	1.16	0.58	0	0	0.87	1.74	0	0	0	2.03	1.45	0.58	0.58	0.29	1.16
HM	3.17	4.32	6.63	2.31	2.31	4.32	0.58	1.73	1.15	0.58	4.61	0.86	0.29	2.02	1.15	1.15	0.29	1.44	0.86	0.29	0.86	1.15	0.58	0.58	0.58	0.29	0.86	2.59	0.58	0.29	1.15	1.44	0.29	0	1.15	0.29	0.86	0	0.58	1.15	0	0.58	0	0.86	1.73	0.86	0	0	0
HM	6.08	4.86	2.74	0.91	2.13	1.82	1.22	2.74	1.82	1.22	0.91	2.74	1.82	1.82	1.22	1.52	0.91	2.13	0	1.82	1.82	0	0.61	0.61	0.3	0	0.61	2.13	0.91	0.3	2.13	0.61	0.91	0	0.91	0.61	0	0.3	0.61	0.61	1.52	0	0	0.3	0.61	0.3	0.3	0.3	0.3
HM	5.21	5.47	2.34	2.08	2.6	1.56	3.65	3.39	2.34	2.08	3.65	6.25	0.78	1.3	3.12	0.52	0.52	1.3	1.56	0.52	1.82	0.26	1.04	0	0.52	0	2.34	0	0.26	0	1.3	0.26	0.26	0	1.04	0.78	1.3	0	0.78	0.52	0	0.52	0	1.04	0.52	0.26	0.26	0.52	0.52
HM	4.31	5.66	2.43	0.27	3.5	1.35	1.35	2.43	3.23	2.96	2.16	4.31	0.81	0.81	1.89	1.62	1.89	0.81	0.27	0	1.08	0.81	2.96	0.54	0.27	1.08	0.81	0.81	1.08	0.27	0	0.81	1.35	0.27	0.54	0.54	0.81	0.27	0.81	1.08	1.08	0.54	0	1.08	0	0.54	0.54	0.81	0
HM	4.56	4.29	2.68	1.34	1.88	1.61	2.14	4.83	3.22	3.22	2.41	3.75	2.68	0.8	1.34	0.54	1.88	1.07	0.54	2.14	2.68	1.61	1.07	0.8	0.54	1.61	0.8	0.54	0.27	0	0.27	0.8	1.61	0	0.27	1.34	0.54	0	0.8	0.54	0.54	0.54	0	0.54	0	0.54	1.07	0.54	0
HM	2.51	4.39	1.57	0.63	2.51	0.63	3.45	1.25	2.19	2.19	0.94	1.25	1.25	1.88	3.45	0.94	0.94	3.45	1.25	1.25	0	0.31	0.63	0.31	0.63	1.25	2.51	1.25	0.94	0.31	0	0.63	0.94	0.31	0.63	0.31	4.08	0.31	0	1.25	0.31	0.94	0	0	0	0	0	0.63	1.25
HM	3.3	4.95	2.59	2.36	2.59	1.18	1.89	1.89	1.89	2.12	4.25	2.36	0	2.83	0.71	1.89	1.65	0	1.65	0.24	3.54	2.36	0.94	0	2.12	2.12	0.71	0.71	0.71	0	0.71	0.71	0.24	0	0.71	0.47	0	0	0	0.71	0	0	0	0.71	1.42	0.47	0	0.24	1.18
HM	5.95	3.51	3.24	1.08	3.51	3.24	3.24	1.35	1.62	1.35	0.81	2.7	0	2.97	0.54	1.89	1.62	5.41	1.08	0.54	0.54	1.08	0	0.54	2.7	1.62	0.27	0.54	0	0	0.54	0.54	0.27	0	0.27	0.27	0.54	0	0	1.89	0.54	0	0	0.54	0.54	0.54	0.81	0.27	2.16
HM	5.67	3.87	4.38	1.8	2.84	3.87	2.58	2.32	2.32	1.29	2.32	3.87	1.29	1.29	0.77	1.03	2.58	0.77	0.77	3.61	1.03	0.77	1.55	0.77	0.26	1.29	0.52	0.52	1.03	0	1.03	0.77	0.52	0	0.52	0.52	0.26	0.26	0.26	1.03	0.52	0	0	0.52	0.26	0.52	0.52	0.26	0.26
[truncated: 1,052 more columns]
