# Supplementary material for: Can we spot fake public comments generated by ChatGPT(-3.5, -4)?: Japanese stylometric analysis expose emulation created by one-shot learning
Source: PLoS One. 2024 Mar 13;19(3):e0299031. doi: 10.1371/journal.pone.0299031 (PMC10936841; doi:10.1371/journal.pone.0299031)
Supplement: S3 Data — (CSV) [file pone.0299031.s003.csv]

class	-i-êÊ_¼-TÏÚ±_®-©§	¼-êÊ_-i-êÊ_®-©§	¼-êÊ_-i-êÊ_¼-TÏÚ±	¼-TÏÚ±_-i-êÊ_®-©§	¼-êÊ_-AÌ»_¼-TÏÚ±	-AÌ»_¼-TÏÚ±_-i-êÊ	®-©§_-Ú±_®-ñ©§	-AÌ»_¼-êÊ_-i-êÊ	¼-êÊ_-AÌ»_¼-êÊ	®-©§_®_L-å_	-i-êÊ_®-©§_®	¼-TÏÚ±_-i-êÊ_¼-TÏÚ±	-Ú±_®-ñ©§_®	¼-TÏÚ±_®-©§_®-Úö	-i-êÊ_®-©§_-Ú±	®_®_L-å_	¼-TÏÚ±_®-©§_-Ú±	¼-TÏÚ±_®-©§_®	-i-êÊ_¼-`e®ê²_®	®-ñ©§_®_L-å_	¼-`e®ê²_®_¼-êÊ	L-Ç__¼-êÊ_-AÌ»	®-©§_¼-ñ©§-êÊ_-i-êÊ	®-©§_®-Úö_®	¼-êÊ_¼-êÊ_-i-êÊ	¼-êÊ_¼-êÊ_-AÌ»	®-©§_®_®	®_¼-êÊ_-i-êÊ	-i-êÊ_®-©§_®-Úö	¼-êÊ_-À§_¼-êÊ	¼-`e®ê²_®_L-å_	L-Ç__¼-êÊ_¼-êÊ	-W_L-Ç__¼-êÊ	®-©§_®-Úö_-Ú±	¼-TÏÚ±_¼-Úö-êÊ_-i-êÊ	¼-TÏÚ±_-AÌ»_¼-êÊ	-i-êÊ_®-©§_¼-ñ©§-êÊ	¼-`e®ê²_®_¼-TÏÚ±	¼-êÊ_¼-Úö-êÊ_-i-êÊ	¼-TÏÚ±_®-©§_¼-ñ©§-êÊ	®-Úö_-Ú±_®-ñ©§	¼-êÊ_¼-Úö-`e®ê²_®	¼-TÏÚ±_-i-êÊ_¼-`e®ê²	¼-TÏÚ±_¼-êÊ_-i-êÊ	®_¼-TÏÚ±_-i-êÊ	¼-Úö-êÊ_-i-êÊ_¼-TÏÚ±	¼-Úö-êÊ_-i-êÊ_®-©§	-i-êÊ_-AÌ»_¼-TÏÚ±	¼-TÏÚ±_-À§_¼-TÏÚ±
GPT3.5 zero	4.55	1.21	3.03	1.21	0	0	0.61	1.82	2.42	2.12	1.82	0.61	0.3	1.52	0.61	0.3	0.3	0.91	1.52	0.3	1.21	0.3	0.61	0.91	1.82	0.91	0.3	0.61	0.3	0.91	0.3	0.91	0.3	0	0.91	0.61	0.61	0.61	0	0.61	0	0.61	0.61	0.3	0.3	0.91	0.91	0	0.3
GPT3.5 zero	4.06	1.25	2.19	1.25	2.81	2.19	0.31	0.94	0.94	0.62	0.62	1.56	0.31	1.88	0.31	1.56	0	0.94	0.94	0.31	0.94	0.31	0.62	2.19	0.94	1.88	0.62	0.31	0.94	0.62	0.94	1.25	0.31	0	0.62	0.31	0.31	0.31	0	0.94	0	0.31	0.62	0	0	0	0.31	0.31	1.25
GPT3.5 zero	4.73	2.52	2.21	0.95	1.26	0.63	0	1.26	0.32	0.63	1.58	2.21	0.32	0.95	0.32	2.52	0	0.95	0.63	0.63	0	0.63	0	0.32	0.63	0.63	1.89	0.63	0	0.32	0.95	0	0	0.32	0	0.63	0.32	0	0	0	0.32	0.63	0	0.95	0.63	0.63	0.63	0.95	1.58
GPT3.5 zero	3.03	0.51	1.52	1.52	2.27	1.52	0.51	0.76	0.76	0.25	0.25	1.01	0.51	1.26	0.25	1.26	0.51	0.51	2.27	0.51	0.76	1.26	0.76	1.01	0	1.01	0.25	1.52	1.01	0.25	1.77	0.25	0.51	0.25	0.25	0.25	0.25	0.76	0	0.76	0.25	1.01	0.51	0	0.51	0	0.25	0.51	1.01
GPT3.5 zero	3.91	0.98	1.95	0.65	0.65	0	0.65	0.98	1.63	0	0.33	1.3	0.65	0.98	0.33	2.28	0.33	1.3	1.63	0.65	0.98	1.3	1.63	0.98	0	1.63	1.63	0	0	0.33	0.98	0	1.3	0	0	0.65	1.3	0.65	0	0.33	0	0.65	0	0.98	0.33	0	0	0	0.65
GPT3.5 zero	4.13	0	1.38	0.83	2.2	1.65	0.83	0.83	1.65	0.83	0.83	1.93	0.55	0.83	0	1.1	1.1	0.83	1.38	0.55	0.83	1.1	0.28	0.55	0	1.38	0.83	0.28	0	0.28	1.65	0.83	1.38	0	0.55	0.28	0	1.1	0	0.28	0	0.55	0.83	0.28	0.55	0.28	0	0	1.38
GPT3.5 zero	2.62	0.58	2.62	0.29	1.46	0	0.87	1.46	1.75	0.87	0.29	0.29	0.87	0.58	0	1.46	1.17	0.87	0.87	0.29	1.17	1.46	0.29	0.29	0	0.87	0.87	1.75	0	0.58	0.87	1.17	1.46	0.58	0.58	0.29	0.58	0.29	0	0	0.58	1.17	0.29	0	0	0.29	0.29	0	0.58
GPT3.5 zero	4	0	1.87	0.8	1.87	2.13	1.07	0	0.27	1.87	0.8	1.07	0.27	3.2	0	0.8	1.07	0	0.53	0.27	0.8	0	0.27	1.87	0.27	0	0	0.53	0.27	0.53	0.27	0	0	0	1.6	0.53	0.27	0.8	0.27	0	0	0	1.6	0.53	1.33	0.8	1.87	0.8	0
GPT3.5 zero	2.88	0.64	2.24	1.28	1.6	0.64	0.64	1.28	0.64	1.92	0.96	0.64	0.64	2.56	0	0.96	0.64	0	0.64	0	0.96	0.64	0	0.96	0.64	1.28	0	0.64	0.96	0.32	0.64	1.6	0.32	0.96	0.64	0	0	0.64	0	0.32	0.96	0	0.64	1.28	0.64	0.32	0.32	0.96	0.32
GPT3.5 zero	4.29	1.43	1.71	0.57	1.14	2	1.14	1.43	0.86	1.43	1.43	2	1.43	1.43	0	0.57	1.14	0	1.43	0.86	1.71	0.29	0.86	1.14	0.57	0.86	0.29	1.71	0.29	0.29	0.86	0.57	0.29	0.57	0	0.29	0.57	0.86	0.86	0.57	0.57	0.57	0.29	0	0.86	0	0.57	0.29	0.57
GPT3.5 zero	5.82	1.03	3.77	0.68	1.71	2.05	3.08	2.4	1.03	0.68	0	1.71	0.34	0	0.34	0	3.42	1.37	0.34	0	0.34	0.34	0	0	2.4	0.68	0	0	0	0.68	0.68	1.37	0	0	0.34	0.34	0	0.34	1.03	0	0	0	0.68	0.34	0	0.68	0	0.68	1.71
GPT3.5 zero	2.26	0.65	0.97	1.94	1.61	1.94	0.65	0	0.65	0.32	0.32	1.61	0.32	0.65	0.32	1.61	0.32	1.29	2.26	0.32	1.29	0.65	0.65	0.65	0.32	0.32	0.97	1.29	0.65	0	1.61	0.65	0.32	0	0.32	0.32	0.32	0.97	0.32	0.65	0	0.97	1.94	0.32	0.65	0.32	0	1.29	1.61
GPT3.5 zero	5.07	1.33	3.47	0.53	0.53	0	0.8	1.07	1.87	0.8	0.27	0.27	0.27	1.33	0.8	0.53	0.53	0.53	1.87	0	1.33	0.8	0.27	0.27	0	0.53	0.27	1.33	0.27	1.07	2.13	0.53	0	0.27	0	0	0	0.27	0	1.07	0.27	0.53	0.53	0	0.53	0.27	0.27	0	0
GPT3.5 zero	3.07	1.23	1.23	1.23	0.61	1.23	0.31	0.61	0	0.92	0.92	2.15	0	0.92	0.61	2.15	0	1.23	0.92	0	0.31	0	0.61	0.61	0	0	1.53	0	0.31	0	0.61	0	0	0	0.92	0	0.61	0.92	0	0.31	0	0.31	0.61	0.92	0.92	0.61	1.23	0.92	1.23
GPT3.5 zero	3.05	0.83	0.55	1.11	0.83	1.11	1.11	0.28	0	1.66	1.11	1.39	0.55	1.11	0.28	1.66	0.83	0.83	1.11	0.28	0.55	0.55	0.55	1.39	0	0.28	0.55	0.28	0.83	0.55	0.55	0.28	0	0	0.83	0.28	0.28	0.55	0	0	0	0	0.55	0.55	0	0.83	0.83	0	0.28
GPT3.5 zero	4.07	1.45	0.58	1.74	0.58	2.03	1.45	0.58	1.16	0.58	0.29	1.45	1.16	1.45	0.29	0.29	0.87	0.58	0.87	1.45	0	0.87	0.29	0.87	0.29	1.16	0	0.29	0.29	0.29	0.87	0.87	0.29	0	0.58	0.29	0.58	1.16	0	0	0	0.29	0.58	0	1.16	0.58	0.29	0.58	0.58
GPT3.5 zero	5.96	0.63	2.51	1.88	0.63	0.63	0.94	0.63	0.63	1.57	0.31	1.25	0.94	2.51	0.31	0.63	0.63	0.94	0.63	0.94	1.57	0.31	0.31	0.63	0.94	0.63	0	0.63	0.94	0.63	0.94	0	0	0	0.63	0.31	0	0.94	0	0.63	0	1.25	0	0.31	0.94	0.63	0.31	0	0.63
GPT3.5 zero	4.28	1.56	2.33	1.17	0.78	0.39	0.39	0.78	1.17	1.17	0.78	0.39	0	0.78	0.39	0.78	0.39	0.39	1.17	0	0.39	0.39	2.33	0.39	0.39	0	0.78	1.17	0	0.78	1.17	0	0	0	0.39	0.39	0.39	0	0.78	1.56	0	0.78	0	0.39	0	1.17	0.78	0.78	0.78
GPT3.5 zero	2.58	0	1.61	0.97	2.58	3.23	1.29	1.29	0.97	1.94	0.65	1.29	0.32	1.29	0	0	1.29	0	1.29	0.32	0.32	0.65	0	0.65	0.97	0.32	0.32	0	0.32	0.32	0.97	0.32	0	0.97	0	0.65	0	0.32	0	0.32	0.97	0	1.29	0	0.32	0	0.32	1.61	0.32
GPT3.5 zero	3.7	0.85	2.56	2.56	0.85	0.57	0.28	1.71	0.57	0.85	0.57	0.28	0.28	1.14	0.28	0.85	0.28	1.14	1.14	0.28	0.57	0	1.14	0.57	0.85	0.85	0.57	0.57	0.57	0.85	1.42	0.85	0.57	0	0.28	0.28	0.85	0.57	0.28	0.57	0	0.28	0.28	0	1.14	0.28	0.28	1.14	0.28
GPT3.5 zero	4.87	0.86	1.43	1.43	1.72	2.58	0.86	0.86	0.57	0.86	1.15	2.01	0.86	0	0	1.72	0.86	1.72	1.43	0.86	0.57	0.57	0.86	0	0	0	1.72	0.57	0.29	0.57	1.43	0	1.43	0.29	1.43	0.29	0.86	0.57	0.86	0.57	0.29	1.15	1.43	0.29	1.15	1.43	0.57	0.29	0.29
GPT3.5 zero	3.55	1.94	1.61	0.97	1.61	1.61	1.29	1.94	0.97	0.65	0.32	1.29	0.97	0.65	1.29	0.97	0	0.97	3.23	0.32	0.32	0.32	0.65	0	0	0.32	0.97	0.32	0	0.32	3.23	0	0	0.32	0.32	0.32	0.32	0.97	0	0.32	0	1.29	2.26	0.32	0.65	0	0	0	2.26
GPT3.5 zero	2.75	0.83	0.55	2.48	2.48	2.48	0.55	1.1	0.55	0	1.38	1.1	0.55	0.55	0.28	1.93	0.28	0.83	0.55	0.55	0.83	0.83	0.28	0.55	0.83	0.83	1.93	0.28	0.55	0.28	0.83	1.1	1.65	0	0.55	0.28	0	1.38	0.55	0.28	0	0	0.55	0	0	0.55	0.28	0.55	0.55
GPT3.5 zero	4.19	1.57	2.36	0.52	1.83	0.52	0.79	1.05	2.09	1.31	1.05	1.05	0.52	1.05	0.26	0.26	0.79	0.52	0.52	0.52	1.31	1.31	0.52	0	1.05	0.52	0.26	1.05	0.52	0.52	1.31	0.52	1.05	0.79	0.26	0.52	0.26	0	0	0.52	0.79	0.52	0	0.52	0	0	0	0.26	1.05
GPT3.5 zero	3.52	1.08	1.63	1.08	1.36	1.63	0	1.36	0.54	0.81	1.9	1.63	0	0.54	0	1.63	0.27	0.81	0.81	0	0.81	0	0	0.27	0.54	1.36	1.36	0.27	0.27	0	1.9	1.36	0.81	0	1.08	0.81	0.27	1.36	0.27	0	0	0.27	0.81	0	0.81	0.81	0.54	0.27	0.27
GPT3.5 zero	1.86	1.86	1.12	1.12	0.37	0	2.23	0.37	0.37	0.74	0.74	0.37	0.37	0	0.74	0.37	1.49	0	1.49	0.37	0.37	0	0.74	0	1.12	0.37	0.37	0	0	1.49	1.49	1.12	0.74	0	0.74	0.74	0.74	0.74	0	0	0	0.37	0.74	0	1.12	0.37	0.37	0.37	1.49
GPT3.5 zero	3.9	1.3	3.38	1.04	1.04	0.78	0	2.08	3.12	2.08	1.56	0.52	0.26	0.52	0.52	0.78	0.78	0.52	1.82	0	0.78	0.78	0.26	0.26	0.52	1.82	0.78	0.78	0.26	0.78	1.56	1.04	0.26	0.26	0.26	0.26	0.26	0.52	0.26	0.52	0.26	0	1.04	0	0.26	0.78	0.26	0	0.26
GPT3.5 zero	3.14	0.57	2.29	1.43	1.43	1.43	1.71	1.43	1.71	0.29	0.86	0.86	1.14	1.43	0.57	1.14	1.14	0.29	0.86	0.86	0.57	0.57	0.57	1.71	0.57	2.29	0.57	0.57	0.57	0.86	1.43	1.43	0.57	0	0.29	0.57	0.29	0.29	0	0.57	0	0.29	1.14	0	0.29	0	0.29	0.29	0
GPT3.5 zero	4.26	0.53	1.33	0.8	1.33	0.8	0.27	0.53	0.53	1.06	1.33	2.13	0.27	0.8	0	1.06	0.53	0.8	1.33	0.27	1.06	0.53	1.6	0.27	0	1.6	1.06	0.27	0	0.27	1.06	1.33	0.27	0	1.33	0	0.8	0.8	0.53	1.06	0	0	0.27	0	0	1.86	0.53	0.27	1.86
GPT3.5 zero	4.91	0	2.31	1.45	2.02	1.73	0.29	1.16	0	0.29	1.16	2.02	0.29	0.87	0.29	1.73	0.58	1.45	1.73	0	0.87	0.29	0.87	0.29	0.29	0.87	1.73	0.29	0	0.58	1.73	1.16	0.87	0	1.16	0.29	0	1.45	0.58	0.58	0	0.58	1.16	0.29	1.16	0.29	0.58	0.29	1.45
GPT3.5 zero	2.64	0.79	1.32	0.53	1.85	0.26	2.37	1.32	0.26	1.58	0.26	0.26	1.58	0.79	0.79	0	1.85	0.26	0.53	0.79	0.79	0	0.26	0.26	0.53	0.79	0	0.53	0	0.79	0.26	0.79	0	0	1.32	0.53	0.53	0.26	0	1.06	0	0.53	0.26	0	0.79	0.53	0.53	0	0.26
GPT3.5 zero	3.7	0.79	2.12	0.79	0.79	1.85	0	0.26	0	0.26	0.26	1.59	0	0.53	1.06	1.85	0.53	1.32	1.32	0	0.79	0.26	1.06	0.53	0	0	1.59	1.06	0	0.53	1.59	0	0	0	0.53	0.79	0	0.26	0.53	1.06	0	1.59	0.53	0.26	0	0.26	0.79	0.79	1.06
GPT3.5 zero	4.42	0.29	3.54	0.59	0.59	1.18	0.29	0.29	0.59	0.29	1.18	1.18	0.29	2.36	0	2.95	0.59	0	0.59	0.29	0.59	0	0	2.95	1.18	0.29	0.88	0.88	0.88	1.18	0.88	0.88	0.29	0	0.29	0	0	0	0	0	0	0	0.29	0.88	0	0	0.29	0.29	0.29
GPT3.5 zero	4.21	0.99	0.99	2.23	0.99	1.24	1.24	0.74	0.99	0.74	0.74	1.98	0.5	0.25	0.74	0.25	0.99	0.25	1.24	0.25	0.5	0.74	1.73	0	0.25	0.25	0.25	0.5	0.25	0	1.24	0.25	0	0.25	0.25	0.5	0.99	1.24	0.25	0.74	0.25	1.49	0.25	0.25	0.99	0.25	0.5	0.25	1.49
GPT3.5 zero	5.68	2.21	3.47	0.32	2.52	1.58	0	1.58	1.26	0.63	1.26	1.89	0	0.63	0	1.89	0.63	2.21	0.63	0	0.95	0.63	0.63	0	0.95	1.26	1.89	0.95	0	0.95	1.26	0.95	1.58	0	0.32	0.32	1.26	0.32	0	0.95	0	0.32	0.32	0	0.32	0.63	0.32	0.63	0.95
GPT3.5 zero	4.42	1.02	1.7	2.04	1.7	2.38	0.68	0.68	0.68	1.02	1.02	2.38	0.68	0	0.34	1.02	0.68	1.7	1.36	0.68	0.68	0.34	0.68	0	0.34	0.68	1.02	0.68	0	0.34	1.7	0	0	0	0	0	0.68	2.04	0.34	0.34	0	1.7	0.68	0	3.06	0	0.34	0.34	0.34
GPT3.5 zero	2.18	1.09	0.54	1.63	2.18	1.09	0.27	0.82	0.82	0.54	1.09	1.36	0.27	1.09	0.27	2.18	0.27	0.54	1.63	0.27	1.36	0.54	0.54	0.54	0.54	0.54	1.36	0.27	0	0.54	1.36	0.54	0.82	0	0.54	0	0.54	0.54	0.82	0	0	0	0.82	0	0.27	0.27	1.09	0.54	1.09
GPT3.5 zero	3.35	1.4	1.96	0.84	1.12	1.4	0.56	0.84	0.56	1.12	1.4	0.84	0.56	0	0.56	1.96	0.56	0.84	0.84	0	0.84	0.56	1.4	0.28	0.84	0.28	1.4	0.56	0.28	0.56	0.84	1.4	0	0	0.84	0	0.56	0.28	0.84	0.84	0	0.28	0.56	0	0.28	0.84	0.56	0.56	0.28
GPT3.5 zero	5.41	2.4	1.5	1.2	0.6	0.9	1.8	1.5	0.9	0.9	1.2	3	0.3	0.6	1.5	1.5	1.2	2.4	0	0.3	0	0	0	0	0.6	0.9	1.5	0.3	0	0.3	0.3	1.5	0	0	0	0.3	0.3	0.6	1.2	0.3	0	0	0	0.3	1.2	0.9	0	0	0.3
GPT3.5 zero	4.01	0.57	1.43	1.15	2.01	2.01	0.29	0.57	1.43	0.86	1.43	2.29	0	2.01	0	0.86	0.57	0.57	1.15	0	0.86	1.15	0.57	1.43	0.57	1.15	0.29	0.57	0.86	0.29	1.72	0.57	0.29	0	0	0.57	0.29	0	0	0.86	0	0.57	0.86	0.57	0.86	0	0.29	0.57	0.86
GPT3.5 zero	4.33	0.31	1.55	1.86	2.79	0.93	0.62	0	0.93	0.31	0	1.86	0.31	1.55	1.24	1.86	0.31	0.62	0.93	0.62	0.31	0.93	0.62	0.93	0.31	0.62	0.93	0.31	0.62	1.24	1.24	1.55	0.62	0.31	0.31	0.93	0	0.31	0.62	0.62	0.31	0	0.31	0	0.31	1.24	0.31	0.31	1.24
GPT3.5 zero	2.65	0.88	1.47	1.18	0.29	2.06	0.59	1.47	0	0.59	0.88	1.47	0.59	2.06	0.59	0.88	0	0.29	2.06	0.59	1.18	0	1.47	0.59	0	0.29	0.29	0.88	0.59	0.29	1.47	0	0	0.29	0	0.59	0.88	0.29	1.18	0.59	0.29	0	0.59	0.29	0.29	0	0.29	0.88	0.59
GPT3.5 zero	4.52	1.26	2.51	0.5	0.75	0.75	0.5	0	0.25	1.01	1.01	0.75	0.25	1.51	0.25	2.01	0.25	1.26	1.01	0.25	0.75	0.25	0.5	1.01	0.5	0	1.01	0.5	0.25	0.75	1.01	0	0	0.25	1.26	0.25	0.25	0.75	0	0	0.25	0.25	0.5	1.01	0.25	1.76	0	0.25	0.5
GPT3.5 zero	1.7	0.57	0.85	1.13	0.57	0.57	0.57	0.85	0.57	1.7	1.7	0	0.28	0.28	0.57	0.28	0.57	1.13	1.13	0.28	0.57	0.28	0.85	0.28	0.57	0.85	0.28	0	0.57	0.28	1.13	0.28	0.28	0.28	1.98	0	0.85	0	0	0	0.28	0.28	0.85	0.28	0	0.85	1.13	0	1.13
GPT3.5 zero	3.53	0.29	2.35	1.76	0.88	1.47	2.35	0.59	0.59	0.88	0.29	1.47	0.59	0.29	0.88	0.29	1.18	1.76	0.59	0.29	1.18	0.88	0.59	0.29	0.88	0	0.29	0.88	0	0.29	0.59	0.29	0	0	0	0	0.29	0.59	0.29	0	0	0.59	0.59	0.59	0.29	0.59	0.29	0	0.88
GPT3.5 zero	2.33	3.21	3.5	0.29	1.46	0.58	0.87	2.04	1.75	0.87	2.33	0.29	0.58	0.29	1.17	2.33	0	0.58	0.87	0.58	1.46	1.75	0.29	0.58	0.87	0.87	2.04	0.58	0.29	0.29	0.87	0.87	2.33	0	0	0	0	0.29	0	0.29	0	0.29	0.29	1.17	0	0	0.29	0.29	0.87
GPT3.5 zero	3.78	1.45	1.74	0.58	2.62	1.45	0.87	2.62	1.74	0.29	0.87	1.16	0.29	1.45	0.58	1.16	0.87	0.29	1.16	0.29	0.58	0.29	1.16	0.29	0.87	0	1.16	0	0.29	0.87	1.74	0.87	0	0	0.58	0.29	0.87	0.58	0.58	0.29	0	0	0.87	0.29	0.29	0.87	0.29	0.87	0.58
GPT3.5 zero	5.04	0.89	2.08	1.78	2.08	2.37	1.19	1.48	1.19	0.89	1.78	2.37	0.59	0.59	0.3	0.89	0.59	0.59	2.08	0.59	0.89	0.89	0.89	0.59	0.59	0.3	0.59	0.59	0.3	0.59	2.08	0	0	0.3	0.3	0.59	0.59	0.59	0	0.59	0.3	0.59	1.48	0	0.3	0.3	0.3	0	1.19
GPT3.5 zero	5.38	1.13	2.27	1.42	0.85	3.4	0.85	1.7	1.7	1.13	0.85	3.12	0.57	0.85	0.28	0	0.57	0.28	1.98	0.28	0.57	1.42	1.42	0	0.85	0	0	1.13	0	0.28	2.83	0	0	0	0.28	0.57	0	0.28	0	1.42	0	0.57	1.42	0.28	0.28	0	0.28	1.98	0.85
GPT3.5 zero	3.66	1.22	1.52	0.91	0.61	0.91	0	0.61	1.52	0.91	1.22	1.22	0	0.91	0	3.05	0	0.91	0.91	0	0.61	1.22	1.22	1.22	0.3	0.3	1.52	0.61	0.61	0.91	0.91	0.61	0.61	0	0.61	0.3	0.61	0.91	0	0.61	0	1.52	0.3	0	0	0.61	0	0.61	1.22
GPT3.5 zero	2.86	0.63	1.27	1.59	1.27	2.54	0.32	1.27	1.59	0.63	0.95	1.9	0.32	1.27	0.32	2.22	0	1.27	0.95	0.32	1.27	1.27	0.63	1.27	0.32	0.32	1.27	0.32	0	0.63	0.63	0	0.32	0	0.32	0.95	0.63	0.63	0	0.63	0	0	0.63	0	0.32	0.32	0.32	0	0.95
GPT3.5 zero	4.39	1.03	2.84	1.29	0.26	0.52	0.52	1.03	0	1.81	1.29	1.81	0.26	0.26	0.52	1.55	0	1.55	0.78	0.26	0.52	0.26	0.52	0.26	0.26	0	1.29	1.03	0.26	0	0.78	0	0.26	0.26	1.29	0.26	0.26	1.03	0.26	0.52	0.26	0.26	0.26	1.29	0.52	0.78	1.03	0	0
GPT3.5 zero	3.53	0.78	1.18	1.96	1.96	1.18	1.96	0	1.18	1.18	0.78	1.57	0.78	1.18	0.78	0.39	0.78	0.39	1.57	0.39	0.78	0.78	0	0.39	0	1.57	0	0	0	0.39	0.78	0	1.18	0	0.78	0	0	0.78	0.78	0.39	0	0.39	0.39	0.39	0.39	0.78	0.39	0	0.39
GPT3.5 zero	1.94	0.32	0.97	2.27	0.97	2.27	0.97	1.29	0.65	0.32	0.65	0.32	0.65	0.97	0.97	0.97	0.32	0.32	1.62	0.65	0.32	1.29	0.32	1.29	0	0	0.97	0.65	0.65	0	1.29	0	0.65	0	0	0.32	0.32	0.65	0	0	0	0	1.62	0.32	0.97	1.29	0	0.32	0.32
GPT3.5 zero	5.05	1.81	2.17	0.36	1.08	0	0	1.44	0.36	1.44	1.44	2.17	0	0.36	0.36	1.81	0	2.17	0	0	1.81	1.08	0	0.36	0	0.36	1.81	0.36	0.72	1.44	0.36	0.36	1.08	0	0.36	0.36	0	0	0	0	0	0	0	0	0.36	1.44	0	0	1.08
GPT3.5 zero	2.05	1.17	0.58	3.22	1.17	1.46	1.17	0.88	1.46	0.58	1.17	1.46	0.88	0.58	0.58	0.88	0.88	0	1.75	0.29	0.88	1.17	0.58	0.29	0	0	0.58	0.29	0.29	0	1.75	0.29	0.29	0.29	0.88	0.29	0.58	1.75	0.29	0.29	0.29	1.17	0.88	0	1.75	0.88	0.58	0.29	1.46
GPT3.5 zero	3.96	0.36	1.08	1.8	2.52	3.6	0.72	0.36	1.44	2.52	0.72	2.88	0.72	1.08	0.36	0.36	0.36	1.8	0.72	0.36	0.36	1.08	1.08	0	0.36	1.44	0.36	0	0	0	0.72	1.44	0	0	0	0	0.36	0	0	0.36	0	0	0.36	0.36	0.36	0.36	0.36	1.44	0.36
GPT3.5 zero	4.14	0.96	1.91	0.96	1.59	1.27	0.64	1.27	0.64	0.96	0.32	2.23	0.64	0.96	0.32	1.59	0.32	1.27	0.96	0.32	1.27	0.32	0.96	1.27	0	0.64	0.96	0.96	0.32	0	0.96	0	0	0	0	0.32	0.32	0.64	0	0.64	0	0.96	0.32	0.32	0.32	0	0.64	0.32	1.91
GPT3.5 zero	4.75	0.68	3.05	1.02	3.05	2.03	0.68	0.68	1.69	1.02	0.34	2.03	1.02	0.68	0.34	0.68	0.68	0.68	1.02	0.34	0.68	1.02	0.68	0.34	0.68	2.37	0.34	0.68	0.34	1.02	1.36	1.02	0.34	0.34	0	0.34	0.34	0.68	0	1.36	0.34	0	0	0	0	0	0	0	0.34
GPT3.5 zero	3.46	0.69	1.38	1.04	0.35	1.04	0.69	0.69	0.69	0.35	0.69	0.69	0.69	2.08	0	1.73	0.69	0	0.69	0.69	0.35	1.04	0	2.08	0.69	0	0.35	0	1.04	0	0.69	0	0	0	0.35	0.35	0.35	1.38	0	0	0	0	0.69	0	0.69	0.35	0.69	1.38	0.35
GPT3.5 zero	1.43	1.14	0.86	2	0	1.43	0.29	1.14	0.86	0.57	1.14	0.57	0.29	0.29	0	1.14	0.57	0.57	0.86	0.29	0.86	0.29	0	1.14	0.29	0.29	0.29	0	2	0.57	1.14	0.29	0.57	1.43	0.29	0	0	0.29	0.29	0	1.43	0	0.86	0.29	0.57	0	0.86	1.14	0.29
GPT3.5 zero	2.58	1.43	0.86	1.15	1.15	1.43	1.15	0.86	0.57	1.15	1.43	1.72	1.15	1.43	0.57	1.72	0.57	0.57	1.15	0.29	0.57	0.29	0.29	0.86	0.57	0.57	0.86	0.57	0.57	0	1.15	0	0.29	0.29	0.57	1.43	0.29	0.29	0.29	0	0.29	0	0.57	0.29	0	0.29	0.86	0.29	0.57
GPT3.5 zero	5.31	1.56	1.56	1.56	1.25	1.25	0.62	0.31	0	0.94	1.88	2.19	0.31	1.88	0	1.25	0.94	0	2.19	0.31	1.25	0.62	1.25	1.25	0.62	0.31	0.62	0.62	0	0.31	1.88	0.62	0	0	0.31	0.62	1.25	1.25	0.62	0.31	0	0	0.94	0.31	1.56	0.62	0.31	0	0.94
GPT3.5 zero	3.21	0.71	1.07	1.79	1.07	1.07	0.36	0.71	0.36	1.43	1.79	0.71	0.36	0.71	0	0	0	0.71	2.5	0.36	0.71	0	1.07	0	0	0.71	0	0	0.36	0.71	2.14	0.36	0	0	1.43	0	0.36	1.43	0.71	1.07	0	0.71	2.14	0	1.07	1.79	0.36	0.36	0.36
GPT3.5 zero	4.14	1.5	2.26	1.13	0.75	0.75	0.38	0	0.38	0.75	2.63	1.5	0.38	1.13	0	1.88	0.38	0.38	0.38	0.38	0.38	0	1.13	0	1.13	0.75	1.88	0.38	0	1.13	0.75	0.75	0.38	0	1.13	0.75	1.13	0	0	0.38	0	0.75	0.38	0.38	0.75	0.38	0.75	0.38	0.75
GPT3.5 zero	4.71	0.67	2.02	0	0.67	0.67	0.34	0.67	0.34	2.02	1.01	1.01	0	1.01	0	0.34	0.67	0.67	1.01	0	0.67	0.34	0.34	0.34	1.01	0.67	0	1.01	0.34	2.69	1.35	0	0.34	0	1.01	1.68	0.67	0.34	0.34	0	0	0.67	0.34	0	0	2.02	0.67	0.34	1.01
GPT3.5 zero	2.76	0.5	1	1.5	0.25	2.01	1.25	0.75	0.75	0.5	1.5	1.5	0.5	0.5	1.25	1.75	0	1.5	1	0.5	1	0.5	0.75	0.25	0.5	0	1.5	0.25	0	1	1	0.75	1.25	0	1	0	0.25	0	0	0.75	0	1.75	0.25	0.5	0.5	0.25	0.5	0.75	1.25
GPT3.5 zero	4.7	0	1.38	1.38	1.93	2.21	0.28	0.28	0.28	0.83	1.1	2.49	0.28	1.1	0.28	0	0	0.28	2.76	0.83	1.1	0	1.66	0	0	1.1	0	0.28	0	0.83	2.21	0	0.28	0.28	0.83	0	0	1.66	0	2.49	0.28	0	1.1	0.28	0.83	0.83	0.28	0.55	0.28
GPT3.5 zero	3.34	1.52	1.22	1.22	0.3	2.43	0.3	0.61	0.3	0.61	0.91	1.82	0.3	0	0.61	1.22	0	1.22	1.52	0.3	1.22	0	0.3	0	0.3	0	1.22	1.22	0	0.61	1.22	0.3	0	0	0.61	0	0.61	0.91	0.61	0.3	0	0.91	0.91	0	0.61	0.3	0.3	0.91	1.52
GPT3.5 zero	2.78	0.62	1.23	1.85	1.85	1.54	0.62	0	0.62	1.23	1.54	1.54	0.62	1.23	0.62	1.23	0.31	0	2.47	0.62	0.93	0	1.23	0.93	0	0.31	0	0.62	0.31	0.62	1.54	0	0.62	0	0.31	0	0.93	1.23	0.62	0.31	0	0.31	0.62	0.31	0.62	0.62	0.93	0	0.93
GPT3.5 zero	4.13	1.1	1.1	1.65	1.65	1.38	0.55	0	0	1.1	0.83	1.65	0.55	0.28	0.28	0.83	0.55	0.28	1.1	0.55	1.38	0.28	1.38	0.83	0.55	0.28	0.28	0.83	0.55	0.28	1.65	0	0.28	0	0	0.28	0.55	0.83	0.28	0.83	0	1.1	1.1	0.83	1.38	0.83	0.28	0.83	0.55
GPT3.5 zero	4.97	1.05	1.31	0.79	1.83	0.79	0.52	0.52	0	1.57	1.05	2.09	0.52	2.62	0.26	0	0.52	0.52	1.31	0.52	1.31	0.52	0.52	0	0.26	1.05	0	0.52	0.52	0	1.05	0	0.26	0.26	0.52	0.52	0.26	1.05	0	0.52	0	0	0.26	0.79	0.26	1.31	0.26	0.26	0.26
GPT3.5 zero	3.57	0.3	1.79	0.6	1.49	0.6	0	0.89	0.3	2.38	1.49	0.6	0	1.19	0	0.3	0.6	0.3	0.89	0	1.19	0.6	0.89	0.89	0.3	0.3	0	0.3	0.6	0.89	0.6	1.19	1.19	0	0.3	0.6	0	0.6	0.6	0.89	0	0.6	0.6	0.6	0.3	0.89	0.6	0.6	0.6
GPT3.5 zero	4.23	0.7	2.82	0.7	0.35	1.06	1.06	1.06	1.06	1.41	1.06	1.41	1.06	0.7	0.35	1.41	1.06	1.41	1.06	0.7	0.7	1.41	0.7	0.35	0.35	0	0.35	0.35	0	1.41	1.06	0	0.7	0	0	0.7	0	0.7	0.35	0.7	0	0	0	0.35	0.7	1.06	0	0.7	0.35
GPT3.5 zero	4.68	2.01	2.34	2.34	1	1.34	0.67	0.67	0	1	1	2.01	0	0	1.67	1	0.67	1	2.34	0	0.67	0.33	0.67	0.33	0.67	0.33	1	0.33	0.33	0	1.67	0.33	0	0	0.33	0.33	0.33	1.34	0	0	0	1.34	1	0.33	1	0.33	0	0	1.34
GPT3.5 zero	3.24	1.75	2	1.5	1.75	1.5	0.25	0.75	0.25	0.75	1.5	1	0	0.25	0.25	1	0.25	0.25	1.25	0	1.75	0.5	0.75	0.5	1.25	0.5	1	1	0.25	0	1.5	1.25	0.25	0	0.5	0	0.75	0.5	0.25	1	0	0.25	0.5	0.75	0	0.25	0.25	0.75	0.5
GPT3.5 zero	3.49	1.75	1.5	0.5	1	1.25	0.75	1	0.75	0.25	1	1.75	0.75	1.25	0.5	1.75	0.25	0.75	1	0.75	1.25	0.25	1	0.75	0	0.5	1	0.5	0	0.5	1	0.5	0.25	0	0.25	0.25	0	1.75	0.25	1	0	1.25	0.5	1	1	0.5	0	0.25	0.5
GPT3.5 zero	2.66	1.48	0.59	2.07	2.66	1.48	1.78	0.59	0.59	0.3	0.59	1.18	1.48	0.3	0.59	0.59	0.89	0	1.48	0.89	1.18	0	1.18	0.89	0.59	2.07	0	0.3	0.59	0.59	2.07	0.59	0.3	0	0.59	0	0.59	0.89	0	0.59	0	0.3	0.89	0	0.89	0.3	0	0.3	0.59
GPT3.5 zero	3.55	1.37	1.91	2.46	0.82	1.09	0.27	1.09	0.55	0.27	1.37	0	0.55	1.37	0	2.19	0.27	0.55	1.09	0.55	1.64	0.82	0.55	0.55	0	0	1.64	1.64	0.82	0.55	0.82	0	1.37	0.27	0.27	1.09	0.55	0.55	1.09	0.55	0.27	2.73	0.55	0	0.55	1.09	0.82	0	0.27
GPT3.5 zero	5.06	1.27	1.9	0.63	1.27	1.58	0.95	1.58	1.27	1.27	0.95	3.16	0	0.32	0.32	0.63	0.63	0	2.22	0	0.95	1.27	0.32	0.63	0.95	0.95	0.32	0.63	0.32	0.95	1.58	0.63	0.32	0	0.63	0.63	0	0.63	0	0.63	0	0.32	1.27	0.32	0.63	0.32	0.32	0.32	0.63
GPT3.5 zero	5	0.62	2.81	2.5	0.31	0.31	1.56	0.31	0.62	0.94	1.56	1.56	0.62	0.31	0.94	0.94	0.62	0.62	0.94	0.62	1.56	0.31	1.56	0.31	0.62	0.31	0.94	1.25	0.62	0	1.25	0.62	0.31	0	0.31	0.31	0.62	0	0	1.25	0	0	0.62	0.31	0	0.31	0	0	0.94
GPT3.5 zero	4.11	0.95	1.27	0.63	0.63	0.95	0.32	0	0.95	0.95	0.63	1.27	0	0.63	0.32	0.95	0	1.27	2.85	0	1.27	0.32	0.63	1.58	0	0.32	0.63	0.63	0.95	1.27	2.22	0	0	0	2.22	0	0.32	1.58	0	0.63	0	0.63	1.58	0.63	0.95	0.95	0.95	0	0.63
GPT3.5 zero	3.95	1.52	0.91	1.82	1.52	0.91	0.3	0.61	0.61	0.61	0.61	2.43	0.3	0.61	0	0.91	0.3	0.61	2.74	0.3	1.52	0	1.52	0.61	1.82	0.61	0.61	0.61	0.61	0.3	3.04	0.91	0.61	0	0	0	1.22	0.61	0.3	0.3	0	0	0.61	0.3	0.91	0.3	0	0.91	0.61
GPT3.5 zero	3.63	1.51	1.21	2.72	1.51	1.51	0.91	0.91	2.72	0.6	1.21	1.51	0.6	0.6	0.6	0.3	0.6	0.3	2.11	0.3	1.21	0.3	1.51	0.3	1.51	0.91	0.3	0.6	0.6	0	2.11	1.51	0	0.3	0.3	0	1.21	0.91	0	0.6	0.3	0	0.3	0.6	0	0	0.6	0.6	0.3
GPT3.5 zero	3.67	0.56	0.85	1.69	2.26	1.41	0	0.56	0.85	0.56	0.28	2.26	0	1.69	0.28	1.13	0.85	0.85	1.13	0.28	0.85	0.85	0.85	1.41	0	0	0.28	0	0.56	0.56	1.69	0.56	1.13	0	0.56	0.28	0.28	1.13	0	0.56	0	0.56	1.13	0.28	1.13	1.13	0.28	0.85	0.56
GPT3.5 zero	5.45	0.52	2.08	1.04	2.86	2.86	0.26	0.26	1.04	1.56	0.78	2.86	0.26	1.56	0.26	0.52	0	1.04	0.52	0.52	0.26	0.78	0.78	1.3	1.04	0.78	0.26	0.26	0	0.52	1.04	0.78	0.52	0	0.52	0	0.78	0.26	0.52	0.26	0	0.26	0.26	0.26	0.26	0.52	0.26	1.82	0.78
GPT3.5 zero	4.28	0.92	3.06	2.45	1.53	1.22	0.31	1.22	1.22	1.22	0.92	0.92	0.31	0.31	0.31	0.31	0	0.92	2.14	0	1.22	0.92	1.22	0.31	0	0.61	0.31	1.22	0.61	0	2.14	0.31	0	0	0.61	0	1.22	1.22	0	0.61	0	0	1.22	0	0.61	0.61	0.61	0.31	0
GPT3.5 zero	4.28	0.53	2.14	0.8	1.6	1.87	0	1.34	0.53	0.53	1.34	2.14	0	1.07	0.27	1.34	0.27	0.8	1.87	0	0.8	0.53	1.87	0.53	0	0.8	1.07	0.53	0	1.87	1.87	0.8	0.27	0	0	0.8	0.53	0.27	0.27	1.34	0	0.53	0.8	0.27	0.27	0.53	0.27	0.8	0.53
GPT3.5 zero	3.04	0.93	1.17	2.1	0.23	0.23	0.47	0.93	0.23	0.93	1.4	0.93	0	1.17	0.23	1.17	0.23	1.17	1.4	0	0.23	0	1.4	0.7	0.23	0.23	1.17	0.23	0.23	0.47	1.4	0.23	0	0	0.7	1.87	0.47	0.23	0.23	1.17	0	0.47	0.47	0.23	0.93	0.47	0.23	0	0.93
GPT3.5 zero	3.58	0.65	1.3	1.63	2.28	1.63	0.65	0.33	1.95	0.65	0.65	1.63	0.65	0.65	0	0.98	0.33	0.33	0.65	0.65	0.98	0.33	1.3	1.3	0.33	2.28	0.65	0.98	1.3	0	0.98	0.33	0.33	0	0	0	0.98	0	0	0.65	0	0.98	0.98	0.65	0.33	0.33	0.33	0.65	0.65
GPT3.5 zero	4.79	0.9	2.69	0.6	0	0.3	0.3	0.6	0.9	0.9	0.3	1.2	0	2.99	0	0.6	0.3	0.9	1.5	0.6	1.8	0	0.6	0.6	0.6	0	0.3	1.2	0.3	0.3	1.2	0.3	0	0	0.9	0	0.3	0.9	0	0.6	0	0	0.6	0	0.3	0.3	0	0.6	0.6
GPT3.5 zero	3.95	0.56	2.54	1.41	0.85	1.41	1.41	1.41	0.85	0.28	0.85	1.13	0.28	1.13	0	0.85	1.41	0.28	0.85	0.28	1.13	0.28	0.56	1.13	0.28	0.28	0.56	0.28	0.28	1.13	1.13	0.28	0.56	0.28	0.28	0	0	0	0.28	0.28	0.28	0	0.85	0.28	0.28	0.56	0.28	0	0.85
GPT3.5 zero	5.15	1.36	3.52	1.08	0	0.81	0.81	2.98	0	0.81	0.81	1.08	0.54	0.54	0.54	0.81	0.54	0.54	1.36	0.54	0.81	0	1.36	0.27	0.27	0	0.54	0.81	0.27	0.54	1.36	0	0.54	0	0	0.54	0.81	0.27	1.36	0.54	0	0	0	0	0	0.54	0	0	0.27
GPT3.5 zero	6.08	1.7	3.65	0.49	1.7	1.22	0.97	1.95	0	0.73	0.49	1.7	0.24	0.73	0.49	0.73	0.97	0.73	1.46	0.24	0.97	0.24	1.46	0.49	0	0.24	0.49	0.97	0.49	0.24	1.46	0	0.24	0.24	1.22	0.97	0.24	0.73	0.49	1.22	0.24	0.24	0	0.49	0.24	0.97	0.24	0	0.24
GPT3.5 zero	3.73	0.93	1.86	1.55	0.93	1.86	0.31	0.62	0.62	0.31	1.86	1.24	0	0.93	0	1.55	0.31	0.62	0.62	0	0	0.62	0.62	0.62	0.31	0	1.86	0	0.31	0.62	1.24	0.31	0.31	0	1.55	0.31	0.62	0.93	0	0.62	0	0	0.62	0.62	0.62	0.62	0.93	0.93	0.93
GPT3.5 zero	5.33	0.89	2.07	2.37	0.3	2.37	0	0.89	0.89	0.59	0.89	1.78	0	0.59	0	0.59	0	0.3	2.37	0	0.89	0.3	1.48	0.89	1.48	0.3	0.59	0.59	0.59	0.3	2.37	0.3	0	0	1.48	0	0	1.18	0	1.18	0	0.3	0.59	0.59	1.18	0.89	0	2.07	0.59
GPT3.5 zero	3.07	0	1.23	0.61	1.23	0.92	0.31	0.61	0.92	0.92	1.23	1.84	0.61	1.84	0	2.45	0.31	1.23	0.92	0.31	0.31	0.61	0.61	0.61	0.31	0	1.53	0.31	0	0.31	0.92	0.92	0.61	0.31	0	0.31	0	0.31	0	0.61	0.31	0.31	0	0.92	0.31	0	0	0.31	0.92
GPT3.5 zero	4.95	0.94	2.83	1.18	0	0.71	0.94	0.94	0.94	0.47	0.47	1.18	0.71	1.89	0.47	0.71	0.47	0.47	1.89	0.71	1.18	0.71	0.94	0.94	0.71	0.24	0.47	0.71	0.47	0	1.65	0.94	0.24	0.47	0.24	0.47	0.47	0.24	0	0.71	0.47	0	0.94	0.24	0.24	0.47	0.24	0.24	0.24
GPT3.5 zero	4.97	0.88	1.46	0.88	1.46	3.22	0	1.17	0.88	0.88	0.88	2.63	0	0.58	0	1.75	0	1.17	0.58	0	0.29	0	0.88	0.29	1.17	0	1.46	0.29	0	0.88	0.88	0.58	0.58	0	0.29	0.88	0.58	0.29	0.88	0.29	0	0.88	0.29	0	0.58	0.58	0	2.63	1.17
GPT3.5 zero	3.53	2.56	1.28	2.24	0.96	2.24	0	1.6	0.32	0.64	0.96	2.88	0	0	0.32	1.92	0	1.28	2.24	0	1.6	0.32	1.28	0	0.96	0.64	1.92	0.32	0	0.64	1.92	1.28	0.32	0	0.32	0.32	0.64	0.32	0.64	1.28	0	0.32	0.64	0.32	0.32	0	0.32	0.96	0.64
GPT3.5 one	2.48	1.24	1.74	1.99	0.74	0.74	0.99	0.99	1.74	0	0.74	0.5	1.74	0.99	0.5	0.25	0.5	0.74	0.5	0.99	0.25	0.99	0.5	0.74	1.74	0.5	0	0.5	0.5	0.5	0.25	0.99	0.99	0.99	0	0	0.5	0.5	0	0.5	0.99	0.25	0.25	0.5	0.74	0	0	0	0.25
GPT3.5 one	2.59	0.32	0.65	1.62	0.97	2.27	1.29	1.29	0.65	1.29	0.32	0.65	0.97	1.29	0.65	0.65	0.65	0.32	1.29	0.65	1.29	0.32	0.65	0.32	0.97	0	0.65	0.32	0.32	0	1.62	0	0.32	0.97	0	0.32	0.97	0.65	0.97	0.65	0.97	0	0.97	0.32	1.29	0.32	0.65	0.97	0
GPT3.5 one	1.61	0.8	1.07	1.61	1.34	1.07	2.41	0.8	1.34	1.07	1.07	0.54	1.61	0.8	0.54	0	1.88	0.54	1.07	1.61	0.8	1.34	0.54	1.07	0	0.54	0	0.27	0.54	0.8	0.8	0	0.27	0	0.27	0	0.27	0.54	0.54	0.27	0	0	0.8	0	0.27	0.27	0.54	0	0.8
GPT3.5 one	3.15	0.95	2.21	0.32	0.63	0.95	0.63	0.63	1.26	1.58	0	0.63	0.95	0.63	0	1.26	0.63	2.21	0.95	0.63	0.95	0.95	0.32	0.32	0.32	1.26	1.26	0.63	0.32	0.32	0.63	0.32	0.63	0.32	0.63	0	0	0	0	0.63	0.32	0.32	0.32	0.32	0	0.63	0	0.32	0.32
GPT3.5 one	2.49	1.11	1.39	2.77	0.83	1.94	0.28	1.11	1.11	1.39	1.11	1.11	0.28	0.55	0.28	1.66	0.28	1.94	1.66	0	0.28	1.11	0.83	0.83	1.11	0.28	1.66	0	0.55	0.55	0.83	0.55	0.28	0	0	0	1.11	0.28	0.28	0.28	0	0	0.28	1.11	0.28	0.28	0	0.55	0
GPT3.5 one	2.65	1.86	0.8	0.8	0.27	0.8	0.8	0.8	0.27	1.06	0.53	0.53	1.33	0.53	0.8	1.06	0.27	1.33	0	1.06	0	0	0.53	0.8	0	0.8	1.06	0	0.8	0.27	0	0.53	0.27	0.8	0.8	0.27	0.27	0	0	0.53	0.8	0	0.27	0.8	0	0.27	0.53	0	0.53
GPT3.5 one	2.12	0.94	0.94	0.94	1.18	0.94	0.71	0.24	0.94	1.65	1.65	1.42	0.94	0.71	0.71	1.18	0.24	1.18	0.47	0.71	0.71	0.24	0.24	0.47	0.24	1.65	0.71	0.71	0.47	1.18	0	0.24	0.24	0.71	0.24	0.71	0.24	0.94	1.42	0.24	0.71	0.71	0.24	0.24	1.18	0	1.65	0	0
GPT3.5 one	3.67	0.31	1.53	1.83	1.53	1.53	2.14	0.61	1.53	0.92	0.31	1.53	2.14	1.22	0	0	2.45	0.92	0	1.83	0	0.61	0.31	0	0.61	0.31	0	0.31	0	0	0.31	0.61	0	0.61	0.31	0	1.53	0.31	0.92	0.31	0.61	0.31	0	0	0.61	0.61	0.61	0.61	0
GPT3.5 one	2.39	0.6	1.19	1.49	0.9	1.49	1.19	0.3	0.3	1.19	1.79	1.19	0.6	0.9	0.3	0.6	1.49	0.3	1.79	0.3	0.9	0	0	0.6	1.19	0.6	0.6	0.9	0.3	0.3	2.09	1.19	0.6	0.3	1.19	0	0	0.6	0.3	0.3	0.3	0.3	0.9	0	1.19	0	0.3	1.49	0
GPT3.5 one	3.51	1.08	2.43	1.08	0.81	0.54	0.27	0.81	1.89	1.08	1.62	0.54	0.81	0.54	0.27	1.08	0.54	0.27	0.81	0.54	0.27	0.27	0.81	0.54	1.89	0.54	1.08	0.54	0.27	0.27	0.81	1.08	0.27	0.27	0	0	0.27	0.27	0.27	0.54	0.27	0.81	0.27	0.27	0.27	0.27	0.27	0.81	0
GPT3.5 one	2.37	1.69	1.69	2.03	0.68	2.03	1.02	0.34	0	1.02	1.36	1.36	2.71	0.68	0.34	0	0.68	0.68	0.34	2.71	0.34	0	0.34	0	0.34	0.68	0	1.02	1.69	0.34	0	0	0	2.37	0	0.68	0	0	0.34	0.34	2.37	0	0.34	0.68	0	0.34	0.68	0	0
GPT3.5 one	4.14	1.7	1.7	0.73	0.73	0.49	0.24	0.97	1.7	1.22	1.46	0.73	0.49	0.49	0.49	0.49	0.73	0.73	0.24	0.49	0.73	0.24	0.49	0.49	0.49	0.24	0.97	0.73	0.24	0.97	0	0	0.24	0.24	0.97	0	0.97	0.97	0.97	0.24	0.24	1.46	0	0.49	0.24	1.22	0.49	0	0
GPT3.5 one	2.41	2.76	1.72	1.72	0.34	0.34	0.34	0.34	0.69	0.69	2.41	0.69	0	0	1.03	1.72	1.03	0.34	0.34	0	1.03	0.69	0.34	0.34	0.69	0	1.38	0	0.69	0.34	0	0.34	1.03	0.34	0.69	0	0.69	0.34	0.69	0.69	0	0.34	0	0.34	0.34	0	0.34	0	0
GPT3.5 one	2.65	2.65	0.99	0.99	1.99	1.32	0.99	0.66	0.66	0.99	0.99	1.66	1.66	2.32	1.32	0.33	0.33	0.33	0.66	0.33	0.99	0.99	0	0	0	0	0	0.33	0.33	0.33	0.33	0	0.33	1.66	0.33	0	0.66	0.33	0.99	0	1.32	0	0.99	1.32	0	0.66	0.99	0	0.33
GPT3.5 one	2.12	0.8	0.53	1.33	0	0.53	2.12	1.06	0.53	0.27	0.53	0.53	3.18	1.33	1.59	1.06	0.8	0.27	0.8	1.59	0.53	0.27	0	0.27	0.27	0	0.53	0.8	0	0	0.27	0	0	1.33	0.8	0.27	0.27	1.06	0.27	0	1.33	0.27	0.53	1.59	0.8	0.27	0.27	1.06	0.27
GPT3.5 one	1.59	1.13	1.13	1.59	0	0.68	1.36	1.13	0	0.45	1.13	0.68	1.36	0.45	1.59	0.91	0.91	0.23	0	0.23	0.23	0	0	0	0.68	0	0	0.45	0.23	0	0	0	0	0.45	0.23	0.45	0.23	0.23	1.59	0.23	0.45	0	0	0.68	0.45	0.45	0.45	0.45	0
GPT3.5 one	4.35	1.24	1.55	1.55	0.93	0.31	0.93	1.24	0.62	0.93	1.55	2.17	1.24	1.24	0.62	0.31	0.62	0.31	0.62	0.93	0.31	0	0.62	1.24	0.31	0.31	0	0.31	0.62	0	0.93	0.62	1.55	0.31	0	1.24	0	1.55	0	0.62	0.31	0	0.31	0.93	1.24	0	0.31	0.31	0.93
GPT3.5 one	4.97	1.1	1.38	0	1.38	0.55	1.66	1.1	1.93	1.1	0.28	1.93	1.66	1.1	0.28	0.83	2.21	0.83	0.55	1.1	0.55	0.55	0.83	0	1.38	1.66	0.28	0	0	0.55	0.55	1.93	0.83	0	0.83	0.28	0.55	0.28	0.55	0.28	0	0.28	0.28	0.28	0	0.55	0.28	0.55	0.28
GPT3.5 one	3.02	1.92	1.65	0.82	1.1	0.27	0.27	0.55	0.82	2.47	1.37	1.1	0.27	0.55	0.27	0.27	0.27	1.1	1.1	0.27	0.82	0.27	0	0	0.82	0.27	0.82	0.27	0.27	0	0.27	0.27	0.82	0.55	0.55	0.27	0	0.27	0.82	0	0.55	0.27	0.55	0.55	0.27	0.27	1.1	0.27	0
GPT3.5 one	1.6	1.07	0.53	1.6	0.53	0.27	0.27	1.33	1.07	0.27	0.53	0.53	1.07	1.33	0.53	0.27	0	1.07	0.8	0.8	0.53	0.53	0.27	0.8	0.27	0.27	0.27	0.8	0.53	1.07	0.53	0.8	1.33	1.33	0.53	0	0	0	0.27	0.27	1.33	0.27	0.27	0.8	0.27	0.8	0.53	1.33	0.53
GPT3.5 one	3.76	0.54	2.42	1.61	0.81	1.61	0.54	0.81	1.08	1.61	1.34	0.81	0.81	1.34	0.27	1.61	0.27	1.34	0.81	0.27	0.54	1.34	0.81	0.81	0	0	1.34	0.54	0	0.54	0.27	0.27	1.34	1.08	0.54	0	0.54	0.27	0.27	0.54	0.81	1.08	0.81	0.54	1.34	0.27	0.54	0.54	0
GPT3.5 one	3.84	0.55	1.37	1.1	3.01	1.64	1.64	0.82	1.1	1.1	0.55	1.92	1.1	0.55	1.1	0.27	1.1	1.1	0.55	0.82	0.27	0.27	0.27	0	0.82	0.82	0.55	0.55	0	0.55	0.27	1.92	0.82	0.27	0.27	0	0	0	0	0.27	0.27	0.82	0	0.27	0.55	0.27	0	0	0
GPT3.5 one	4.38	0.55	1.64	0.27	0.55	0.27	1.92	1.1	2.47	0.82	0.55	1.37	1.64	1.37	0.27	0	2.19	0.82	0.82	1.1	1.1	0.27	0.27	0.27	0	1.1	0	0.27	0	0	0.27	0.27	0	0.82	0.55	0.27	0	0.55	0.27	0.27	0.82	0	0.82	0	0.27	0.82	0.27	0	0
GPT3.5 one	3.6	1.08	2.88	0.72	1.44	1.08	1.44	1.44	1.08	0.72	0.72	0.36	1.08	1.08	1.08	1.08	1.8	1.08	0	1.08	0.72	0.72	0.72	0	1.08	0	1.44	0	0	0	0.72	1.08	0.72	0.72	0	0	0.36	0.36	0	0.36	0.36	1.08	0.36	1.8	0.36	0	0	0	0
GPT3.5 one	4.35	1.9	2.99	0.27	0.54	1.09	0.82	2.72	1.9	0.82	0	1.36	1.36	1.09	0.27	0.27	0.54	1.36	0.54	0.54	0.54	0.27	0.82	1.09	1.63	0.27	0	0.27	0.54	0.82	0.54	1.09	0	0.27	0.27	0.82	0	0	0	0.82	0.27	0.27	0.54	1.63	0	0.27	0.27	0	0
GPT3.5 one	0.97	0.32	0.65	1.94	3.24	1.62	1.62	0.65	0.32	0.97	0.65	0.32	0.97	0	1.29	0.97	0.65	0.32	0	0.65	0	0.65	0.32	0	0.32	0.65	0.97	0	0.32	0.32	0.32	0.65	0.65	0.32	0.32	0.65	0.32	0	0	0.32	0.32	0	0	0.65	0	0	0.32	0.65	0.32
GPT3.5 one	2.41	1.2	1.51	0.6	1.2	0.6	1.2	0	0.9	0.6	0.6	1.51	1.51	1.2	0.9	0.9	0.6	1.51	1.51	1.51	0.3	0.9	0.3	0	0.9	0.3	0.6	0	0.3	0.3	0.9	0	0.3	0.6	0.3	0.3	0.6	0	0	0.6	0.6	0	1.2	0	0.3	0	0.3	0	0.3
GPT3.5 one	3.28	0.66	0.98	0.33	1.97	0.66	0.33	0	0.98	0.66	0.33	0.98	0.66	1.97	0.33	0.66	0.33	0.98	1.31	0.33	0	1.31	0.33	0.66	0.66	0	0.66	0	0.66	0.66	0.98	0.33	0	0.66	0.98	0.33	0.33	0.66	0.98	0	0.66	0.33	1.31	0.33	0.98	0.66	0.66	0.33	0.33
GPT3.5 one	2.19	0.55	0.82	2.19	0.27	1.37	1.37	0.27	1.09	0.82	1.09	0.55	1.09	1.37	0.82	0.82	0.82	0.82	0.27	0.55	0.55	0	0.27	1.64	0.82	0.27	0.82	0.27	1.37	0	0	0.55	0.27	0.55	0.55	0	0.55	0.82	0.27	0	0.55	0	0.27	0.27	0.82	0.55	0.27	0.27	0.27
GPT3.5 one	2.78	1.79	0.8	1.19	0.99	0.6	1.59	0.2	0.8	0.99	0.6	0.8	1.79	0.99	1.39	0.2	0.6	0.99	0.4	1.79	0.2	0.4	0.4	0.4	0.4	0.2	0.4	0.6	0.4	0.2	0	0.6	0.2	1.39	0.6	0.4	0.6	0.6	0.8	0.4	1.19	0.99	0.4	0.4	0.6	0.99	0	0.2	0
GPT3.5 one	2.57	1.93	0.64	1.93	2.25	1.29	1.29	0.64	0	1.93	1.29	0.64	1.61	0.96	0.64	1.29	0.64	0.64	0.32	0.64	0	1.29	0	0.32	0	0	0.64	0	0	0	0.64	0	0.64	0.64	0.32	0.32	0.32	0	0.32	0	0.64	0	0.32	0.64	0.32	0.64	0.96	0.64	0.64
GPT3.5 one	3.65	1.52	2.13	1.52	0.3	0.61	2.13	0.61	0.3	1.22	1.52	0.3	1.52	0	1.52	1.52	1.22	0.91	0.3	0.61	0.91	0	0	0.3	0.61	0.3	1.22	1.52	0.3	0.3	0.3	0.61	0	0	0.3	0.3	0.3	0.3	0.61	0.3	0	1.82	0.3	0.3	0.3	0.3	0	0.61	0.3
GPT3.5 one	3.44	0.86	1.15	1.15	2.29	1.72	0.57	0	0.29	1.15	0.86	2.01	0.57	1.72	0.57	1.43	0.57	1.43	0.29	0.57	0.29	0.86	1.15	1.15	0.29	1.72	1.15	0.86	0	0	0.29	1.15	0.57	0	1.15	0.29	0.57	2.01	0.86	1.15	0	0.29	0.57	0	0.86	0.86	0.86	0	0.86
GPT3.5 one	3.34	2.23	1.95	1.11	0.84	1.39	0.56	1.95	0.84	1.11	0.84	0.84	0.28	0.84	1.11	1.11	0.56	0.56	0.28	0.28	1.67	0.28	0.84	0.28	0.84	0	0.56	1.11	0.84	0.28	0.84	0.56	0.56	0.56	0.28	1.11	0.28	0	0.28	0.84	0.56	0.28	0.28	0.28	0.28	0	0	0.84	0
GPT3.5 one	2.01	2.21	1.2	0.8	0.8	0.2	2.61	0.6	0.6	0.6	0.6	0.4	2.41	0.6	0.6	0	2.01	0.4	0.4	1.61	1	0.2	0.4	0	1	0.4	0	1.81	0.4	0.4	0.2	0.6	0.6	1	0	0	0.8	0.4	0.2	0	1	1.41	0	0	0.2	0	0	0.2	0
GPT3.5 one	1.86	2.55	0.46	1.39	0.93	1.39	0.93	0.93	0.46	0.7	1.16	0.93	1.16	1.16	0.46	0	0.23	0.46	0	0.23	0	0.23	0.23	0.23	0.46	0.23	0	0	0.46	0	0	0.46	0.46	1.16	0	0.46	0.46	0.23	0.7	0	1.16	0	0.46	0.93	0.23	0.46	0	0.23	0
GPT3.5 one	3.36	1.68	1.01	1.68	3.02	2.01	1.34	0	0.34	1.01	1.01	1.01	1.01	0	1.01	0.67	0.67	0.34	1.34	1.68	0.34	0.67	0.67	0	0.34	0.34	0.67	0.34	0.34	0	1.01	0	1.34	0	0.34	0	0.67	0.34	1.34	0.34	0	0.34	0.67	1.01	0.34	0.67	1.01	0	0
GPT3.5 one	3.56	0.82	1.37	0.82	1.1	0.82	2.19	0.27	0.82	0.55	0.27	1.1	2.47	0.55	0.82	0.55	1.64	0.55	0	2.19	0.27	1.37	0	0.27	1.1	0.27	0.27	0.82	0	0	0	0.27	0.82	0.27	0.82	0.55	0	0.82	1.1	0	0.27	0	0.27	0	0.27	0.82	0.27	0.27	0.27
GPT3.5 one	3.29	2.74	1.64	0.82	0.82	0.82	2.19	1.92	1.1	0.82	0.55	1.37	1.1	0.27	1.37	0.55	1.1	0.27	0.82	1.1	0.55	0.55	1.1	0.82	1.37	0.82	0.27	0.55	0.27	0.27	0.55	1.1	1.1	0	0	0.27	0.27	0.27	0.55	0.55	0	0.27	0.27	0	0.55	0.27	0.27	0.27	0
GPT3.5 one	3.65	1.66	1	1.33	1.33	0.66	0.66	0	1.33	1.33	1.66	0.66	1	0.66	0.33	0.66	0.33	0.66	1	1	1	0	0.66	0.33	0.66	1.66	0.66	1.33	0.66	0	1.33	2.33	0.33	0.33	0.33	0	0.33	0.33	0	0.66	0.33	1.33	1	0.33	0.33	0.33	0.66	0.33	1
GPT3.5 one	3.13	0.57	0.57	0.57	1.14	1.42	1.99	0	1.14	0.28	0.28	1.99	1.99	1.71	0.57	0.57	1.42	0.28	0.85	1.42	0	0	0	0.57	0.28	0.85	0.28	0	0	1.14	0.57	0.57	0.57	1.71	0.57	0	0	0.28	1.14	0	1.71	0.85	0.57	0.85	0.57	0.28	0	0.57	0
GPT3.5 one	4.55	0.85	2.56	1.42	0.85	0.85	1.42	0.28	1.14	1.42	1.14	1.14	1.14	1.14	0.57	0.85	1.14	0.85	1.7	0.57	0.57	0.57	0.28	0.28	0.57	0	0.57	0.85	0.57	0.28	1.14	0	0.57	0.28	0.85	0	0	0.57	0.57	0.57	0.28	0	1.14	1.7	0.28	0.28	0.85	0	0
GPT3.5 one	2.48	1.24	0.93	0.62	1.86	0.31	0.93	0.31	0	1.55	1.24	0.62	0.62	1.24	0.62	0.93	0.31	0.62	1.24	0.62	0.62	0.31	0.31	1.24	0	0.62	0.62	0	0	0	0.31	0	0	0.31	1.24	0	0.31	0.62	0.93	0	0.31	0	1.24	0.31	0.31	0.93	0.31	0	0
GPT3.5 one	2.99	1.99	1.66	1	1	0.66	1.33	1.66	1	1	1	0.66	1.33	1	1.33	1.66	0.66	1.99	0.66	0.66	0.66	1	0.33	0.33	1	0.33	1.66	0.66	0	0	0.66	0.33	0.33	0.66	0.66	0.66	0.66	0.33	0.33	0	0.66	0	0.33	1	0	0	0.33	0	0
GPT3.5 one	3.47	0.87	1.45	0.87	0.87	1.16	2.31	1.73	1.45	1.73	1.45	1.16	1.45	1.73	0.29	0.58	2.02	0.29	0	1.45	0.29	0.87	0	0	0.29	0.29	0.58	0	0	0.58	0	0.29	0.29	0.87	0.29	0.29	0	0.87	0.87	0	0.87	0.29	0	0	0.87	0.29	0.29	0	0
GPT3.5 one	4.27	1.42	2.13	0.95	0.47	0.95	1.18	0.95	0	0.71	0.71	1.42	1.18	0.47	0.24	0.24	1.42	0.47	0.95	0.95	0.24	0	0.24	0.24	0.24	0	0.24	1.42	0.47	1.42	1.66	0	0	0.71	0.24	0.95	0.71	0.47	0	0.71	0.71	1.9	0.47	0.71	0.95	0	0.47	0.24	0
GPT3.5 one	2.9	1.29	1.94	0.32	0.65	0.65	1.29	0.97	1.94	1.29	0.97	0.65	1.61	0	0.32	0.65	0.65	0.65	0.97	0.97	0.32	0.65	0.32	0	0.32	0.32	0.65	0.32	0	0.32	0.65	0.32	0.65	0.65	0	0.65	0.32	0.65	0.97	0.65	0.65	0	0.32	1.29	0	0.65	0.32	0.97	0
GPT3.5 one	4.38	1.01	2.36	1.01	0.67	1.01	0	1.35	2.02	1.01	0.67	1.35	0	0	0	2.36	0.34	2.36	0	0	0	1.01	0	0	2.02	0.34	2.69	0	0	0.67	0.67	1.68	0	0	1.01	0	0	0	0	0.67	0	0	0	0.67	0	0.67	0.34	1.35	0
GPT3.5 one	2.57	1.61	1.93	0.96	0.64	1.29	1.61	1.29	0.96	0	0.32	0.32	0.96	0.64	0.96	0.96	0.64	0.32	0.96	0.96	1.29	0.64	0	0	0.32	0.32	0.96	0.64	0.64	0	0.96	0.32	0.64	1.29	0.32	0.32	0	0.32	0	0.32	1.29	0.32	0.96	0.32	0	0	0	0.32	0.96
GPT3.5 one	3.44	1.25	1.25	1.88	0.94	0.94	0.31	0.94	0.62	1.56	1.88	0.62	0.31	0.94	0.31	1.25	0.31	0.62	0.62	0.31	0.31	0.62	0.62	0.62	0.94	0	0.94	0.31	0.31	1.25	0.62	1.25	0.62	0.31	0.62	0	0.94	0.31	0	0	0.31	0	0	1.25	0.31	0.62	1.25	0.94	0
GPT3.5 one	3.04	1.52	1.22	1.52	1.22	2.74	0.91	0	0.91	1.52	0.61	1.22	0.91	0.61	0.3	0.61	0.91	0.61	1.22	0.61	0.3	0.91	0.91	0	1.52	0	0.3	0.3	0	0	1.52	0	0.3	0.3	0.61	0.3	1.22	0	0.91	0.61	0.3	0.3	0.61	1.22	0	0.3	0.3	1.22	0
GPT3.5 one	3.24	2.06	1.47	0.88	0.88	0.59	1.47	0.29	0.59	0.88	1.18	1.47	0.88	0.29	1.18	1.47	0.59	0.88	0.29	0.88	0	0	0.29	0.88	0.88	0	1.77	0.88	0.29	0	0	0.29	0.29	0	0.88	0.29	0.29	0.29	0.88	0.29	0	0	0.29	1.18	0	1.18	0	0	0
GPT3.5 one	2.01	0.57	1.72	0.57	0.29	0.29	1.15	0.86	0	0.29	1.15	0	1.15	1.15	0.86	1.43	0	1.43	0.57	0.86	0.86	0	0	0.57	0.57	0	1.43	0	0.29	0	0.29	0	0	0.86	0.29	0.29	0	0.57	0.29	0	0.86	0	1.15	0.57	0.29	0	0.57	0.57	0
GPT3.5 one	2.46	0.31	0.92	0.92	0.92	2.15	2.77	0.31	0.62	0.31	0.31	1.23	1.85	0.31	2.15	0.62	1.23	0.31	0.92	1.54	1.23	1.23	0.31	0	1.23	0.62	0.62	0.62	0	0.62	0	1.85	0.62	0.31	0.62	0	0	0.62	0	0.31	0.31	0	0.31	0	0	0	0.62	1.23	0
GPT3.5 one	2.91	1.29	1.94	1.29	1.94	0.32	2.27	0.65	1.94	0.97	0.65	0.97	1.62	0.32	2.27	0	0.97	0	0.65	1.62	1.29	0.65	0	0	1.29	1.29	0	0.97	0	0.32	0.65	0	0.65	0	0.65	0.32	0	0.65	0.32	0	0	0.32	0.65	0.32	0.97	0.32	0	0.65	0.32
GPT3.5 one	3.1	1.97	1.69	0.56	0.56	0.56	0.56	1.41	0.85	0.85	0.56	0.56	1.41	0.56	0.85	1.41	0.56	0.28	0.56	0.85	0.85	0.56	0.56	0	1.41	0.28	1.13	0.85	0.28	0	0.28	0	0	1.13	0.28	0	0.56	0.85	1.41	0.28	1.13	0	0.56	0.56	0.56	0.85	0.56	0.85	0
GPT3.5 one	3.72	1.15	2.87	0.57	0.29	0.29	0.86	1.15	0.29	0.86	0.57	0.29	1.15	0.86	0.29	1.15	0.86	0.57	1.15	0.29	0.57	0	0.86	0.29	0.29	0	0.86	1.15	0.57	0	0.29	0	0.29	1.15	0.29	0.57	0.57	0.29	1.72	0.57	1.15	0.29	0	1.72	0.29	0.57	0.86	0	0
GPT3.5 one	1.83	2.44	0.91	1.22	4.27	2.74	2.74	0.91	0.91	0.61	0.91	1.22	2.74	0	1.52	0.91	0.91	0.3	0.91	2.44	0.3	2.44	0.61	0	0.3	0.61	0.91	0	0	0	0.3	0	0.61	0	1.52	0.3	0.91	0.91	0	0	0	0	0.91	0.91	0.91	0.61	0.3	0.3	0
GPT3.5 one	2.6	0.87	0.29	1.73	2.31	1.16	0.87	0.58	1.16	0.58	1.73	0.87	1.73	2.02	0.29	0.87	0.87	0.29	0.58	0.87	0.29	0.58	0.29	0.87	0.29	1.73	0.29	0	0.58	0.29	0.29	0.58	0	0.87	0.29	0.29	0.58	0.87	0.87	0	0.87	0	0.87	0	0.87	0.58	0.29	0.29	0.29
GPT3.5 one	2.46	2.11	1.4	1.05	0.35	0.35	1.4	2.11	0.7	0.7	1.4	0	1.4	1.05	0.35	1.05	0.7	1.05	0	1.4	0.7	0.7	0	1.4	0.7	0	1.05	0.35	0.7	0	1.4	0.35	0	0.7	0	0.7	0.7	0.7	0.35	0	0.35	0	0.35	0	1.4	0.35	0	0	0
GPT3.5 one	2.2	1.57	0	1.26	1.26	0.63	0	0.94	1.57	0.63	2.52	1.57	0	0	0	2.2	0	1.26	0.63	0	0.31	1.26	0.63	0.63	1.26	0.31	2.52	0.31	0.31	0	0.63	0	0.94	0	0.31	0	0.63	0.31	0	0.63	0	0.31	0	0	0.31	0	0	0.31	0
GPT3.5 one	2.05	1.37	1.37	1.37	1.82	1.59	1.82	1.14	0.23	1.14	0.68	0.91	1.82	1.14	1.14	0.46	0.91	0.46	0.23	1.37	0.46	0.23	0.46	0.46	0.23	1.37	0.46	0.46	0.23	0	0.23	0.68	0.23	0.68	0.23	0.68	0.23	0.46	0	0	0.46	0.23	1.37	0.46	0.23	0	0.91	0.46	0
GPT3.5 one	4.81	2.41	2.94	0.27	1.6	1.87	2.94	2.14	1.6	0.27	0.27	1.87	2.67	0.27	1.07	0	1.87	0.53	0	2.94	0.53	1.34	0.27	0.27	0.8	0.53	0	0.8	0.8	0.53	0.27	1.07	1.07	0.53	0.53	0	0	0.53	0.53	0.27	0.53	0	0.27	0.27	0.27	0.27	0.27	0.8	0
GPT3.5 one	4.6	0.48	2.42	0.97	0.97	0.73	0	0.73	0	1.21	1.45	1.94	1.21	1.21	0	0.97	0.24	1.94	0.48	0.97	0.24	0	0.97	0	0	0.73	1.21	0.48	0.48	0.24	0.24	0.73	0	1.94	0.24	0.48	0	0.24	0.24	0.97	1.69	0.24	0.24	0.97	0.73	0	0.73	0	0
GPT3.5 one	0.8	2.67	0.27	1.87	0.27	1.07	0.27	1.6	0.8	0.53	1.07	0.27	1.07	0.27	0.53	1.07	0	0.27	0.53	0.8	0.27	0.27	0.8	1.07	0.53	0.27	0.53	0.27	1.6	0	1.07	0.27	0.53	1.07	1.33	0.27	1.07	0.53	0	0.27	1.07	0.27	0.27	0.27	0.8	0.53	0.53	0	0
GPT3.5 one	2.72	1.09	1.36	1.09	1.63	1.09	1.9	0.27	0.27	1.36	1.36	0.54	2.17	1.36	0.82	1.09	1.09	0.82	0.27	0.54	0.82	0.82	0	0.54	0	0.27	0.82	1.09	0.54	0.27	0	0.27	0.82	0.82	0	0.27	0	0.27	0	0.27	0.82	1.36	0.27	0.27	0.54	0.54	0.27	0.27	0.27
GPT3.5 one	1.24	2.79	0.62	1.55	0	0.62	0.93	1.24	0.31	2.79	2.79	0	0.62	0	0.31	0.31	0.93	0.31	1.24	0	0.93	0	0	0.31	0.31	0	0.31	0.62	0.62	0.31	0.93	0	0	0	0.31	0	0.31	0	0.31	0	0	0.93	0.31	0	0.31	0.31	0.31	0	0
GPT3.5 one	1.28	2.05	1.28	0.77	0.77	0.51	1.79	1.03	2.82	1.28	1.79	0.51	1.03	0.51	0.51	1.28	1.28	0	0.51	0.26	0.51	0.51	0	0.26	1.28	1.54	1.28	0.26	0.26	0.26	0	0.77	0.51	0.51	0.26	0	0.26	0	0.51	0	0.51	0.26	0.26	0.26	0	0	0.26	0	0.26
GPT3.5 one	4.12	1.47	2.06	0.29	0	0.59	1.76	1.18	0.29	0.88	1.18	0.88	0.88	0.59	0.88	0.59	1.47	1.47	0.29	0.88	0.59	0.29	0.29	0.29	0.29	0.29	0.59	0.59	0	0.88	0.29	0.29	0.59	0.29	1.76	0.88	0	0	0	0.29	0.29	0.88	0.29	0.59	0.29	1.47	0.59	0.59	0.29
GPT3.5 one	4.13	0.69	2.52	0.69	0.69	0.46	0.92	1.61	1.15	0.92	1.15	0.69	1.38	2.75	0.46	0	0.46	0.46	0	1.15	0.46	0.46	0.46	1.15	0.92	0.23	0	0.69	0	0	0.23	0.46	0.23	1.83	0.69	0	0.46	0.23	0	0.46	1.83	0	0.46	0.23	0.23	0.69	0.46	0	0
GPT3.5 one	3.93	0.91	1.21	0.3	0.91	0.6	0.6	1.21	0.91	0.6	1.51	1.21	0.6	0.6	0	0.3	0.91	1.21	1.21	0.6	1.51	0.3	0.91	0.6	0	1.21	0.91	0.6	0.3	0.6	1.51	0.3	0.6	0	1.21	0.6	0	0	0.6	0.6	0	0.3	0.3	0.3	0	0.91	0.6	0	0.3
GPT3.5 one	0.59	0.29	0.59	2.35	2.35	0.59	1.18	0.29	0	1.18	0.88	0.29	1.18	0.29	0.88	0.59	0.59	0.29	0.59	0.88	0.59	0.29	0.88	1.18	0	2.06	0.29	0	0.59	0	0.88	0.59	0.88	0	0.88	0.59	1.18	0.59	0.29	0.29	0	0.59	0.29	0	0	0.29	1.47	0	0.88
GPT3.5 one	1.82	1.21	0.61	0.3	2.12	0.91	1.21	0.91	0	1.52	0.61	0	1.52	0.91	1.52	0	0.3	0.61	0.61	1.21	0.3	0.3	0.3	0.61	0.61	0.3	0.61	0	0	0	0	0.3	0.3	0.91	1.21	0.3	0	0	0.3	0.3	0.91	0.61	0.3	0.61	0	1.21	0.61	0	0
GPT3.5 one	2.88	1.92	0.72	2.88	0.48	1.44	0.96	0.48	0.72	0.96	1.2	1.2	0.24	0.96	1.44	1.2	0.24	0.72	0.48	0.24	0.24	1.2	0.24	0.48	0.48	0	1.2	0.24	0.48	0	0.24	0	0.72	0	1.44	0	0.48	0.72	0.48	0	0	0.24	0.48	0	0.72	0.48	0	0.48	0.24
GPT3.5 one	1.23	1.84	0.92	2.45	1.23	0.92	2.76	0.92	2.15	1.84	0.61	0.92	1.23	0.31	3.07	0	0.61	0	0.31	1.23	0.31	0.61	0.31	0.61	0	0.31	0.31	0.31	0.31	0.31	0	0.61	0	0	0.31	0	0.61	1.23	0.31	0	0	0.31	0.61	0.31	0.92	0	0.31	0	0.31
GPT3.5 one	2.21	2.52	1.26	0.95	2.21	1.58	0.63	0.32	1.26	0.63	1.58	0.63	0	0.63	1.26	1.89	0	0.63	0.95	0	0.63	0.63	0	0.63	0.63	0.32	1.26	1.26	0	0	0.95	0.32	0.95	0	0	0	0	0	0.95	0.63	0	0.32	0.63	0.63	0	0	0.32	0	0.63
GPT3.5 one	0.44	2.41	0.22	1.09	0.44	0.22	1.31	1.09	1.53	0.44	1.53	0	1.75	0.44	0.66	1.31	0.44	0.44	0.22	1.53	0.44	0.22	0.44	0	0	0	1.31	0	0.44	0	0.22	0.44	0.44	0.66	0.22	0	0.88	0	1.97	0	0.66	0	0	0.44	0	0.22	0.44	0.22	0
GPT3.5 one	0.87	2.9	0.87	0.87	1.45	0.29	2.61	1.16	0.87	0.29	1.16	0	2.32	0	2.32	1.74	0.29	0.29	0	1.45	0.29	0.29	0.58	0.29	0	0	0.87	0.58	0.58	0.29	0.29	0	0	0.29	0.29	0.29	0.58	0	0.29	0	0.29	0	0	0	0	0	0.87	0	0.29
GPT3.5 one	2.42	1.08	1.88	0.81	0	0	2.15	1.08	1.08	1.34	0.27	0	1.61	1.08	1.08	0.81	1.08	0.27	0.54	1.61	0.27	0.54	1.08	0.81	0	0.27	0.54	0.54	0	0.54	0.27	0	0.27	0	0	0.27	1.08	0.54	0.27	0.27	0	1.61	0	0.81	0.54	0	0.81	0	0
GPT3.5 one	2.76	0.31	2.45	2.15	0.31	1.23	2.45	1.53	1.23	1.23	0.92	0.61	2.45	1.23	0.92	0.31	1.53	0.31	0	1.23	0	0	0	0.31	0	1.53	0.31	0.31	0.31	0.61	0	0.92	0.61	0.61	0.31	1.53	0	1.53	0.31	0	0.61	0.31	0.31	0	1.23	0	0.31	0.31	0
GPT3.5 one	2.78	3.01	2.55	0	0.93	0.46	2.55	1.16	0.69	0.23	0.46	0.46	2.08	0	2.31	1.62	0.46	0.93	0.93	1.39	0.93	0.23	0.46	0	0.69	0.23	1.16	0.69	0.23	0.23	0.23	0.23	0	0.23	0.93	0.23	0.69	0.23	0.23	0.93	0.23	0	0.46	1.85	0	0	0.23	0	0
GPT3.5 one	2.64	0.26	1.85	1.32	2.37	1.58	1.85	1.32	0.53	0.53	0.26	0.53	1.58	0.26	0.79	0	0.53	0.53	1.32	1.58	1.06	0	0.53	0	1.32	1.32	0	0.53	0.26	0	0.26	1.58	0.26	0.53	0	0.79	0.26	0.26	0	0.79	0.53	0	1.85	0.26	0.26	0	0	0.53	0.26
GPT3.5 one	2.97	1.24	1.49	0.74	1.24	0.25	0.5	0.5	0.25	0.5	0.74	0.99	0.99	1.24	0.5	0.99	0.25	0.74	0	0.74	0.74	0.25	0.74	0.5	0.99	0.74	0.99	0.5	0.99	0.25	0.25	0	0	0.99	0.74	0.25	0.74	0.25	0.74	0.5	0.99	0.74	0	0.25	0.5	0.5	0.74	0	0
GPT3.5 one	3.72	2.23	2.23	1.49	0.99	1.74	0.99	0.99	1.49	1.99	1.49	0.74	0.74	0	1.24	1.49	0.5	0.74	1.24	0.5	0.74	0.5	0.99	0.25	0.25	0	1.24	0.5	0.25	0	0.74	0	0.5	0	0.25	0.74	0.74	0.5	0.99	0.5	0	0.5	0.5	0.74	0.5	0.5	0.74	0	0.25
GPT3.5 one	2.91	0.87	1.45	1.16	0.58	0.29	1.16	0.58	0	2.33	1.45	0	0.58	0.58	1.16	0.58	0.87	0.87	1.74	0.29	0.87	0	0	0	0.58	0.29	0.58	1.45	0	0	1.16	0.87	0	0.29	0.58	0.29	0	0.29	0.58	0	0.29	0.58	1.16	0.87	0.29	0.87	0	0.29	0.29
GPT3.5 one	3.03	2.02	1.01	1.52	1.52	1.01	2.02	1.26	1.77	0.51	0.25	1.26	1.26	0.51	1.77	0.76	0.51	0.25	0.25	1.26	0.76	1.01	0.76	0.25	0.51	0	0.51	0.25	0.76	0	0.25	1.01	1.01	0.51	0.51	0.76	0.25	0.25	0	0.51	0.51	0.25	0.51	0.76	0.25	0.25	0.25	0	0.25
GPT3.5 one	2.93	0.27	1.87	0.53	0.8	0.53	0.8	1.6	0.27	1.33	0.27	0.53	1.33	0	0.27	0	0.53	1.33	0.27	1.33	0.53	0	0.53	0	0.8	0.8	0	0	0.27	0	0	0	1.07	0.53	0.27	1.07	0	0	0.27	1.07	0.53	0.27	0	0.8	0.53	0.27	0	0.27	0
GPT3.5 one	1.57	1.05	0.52	2.36	2.36	2.89	0.79	0.52	0.79	1.31	0.26	0.79	0.52	0.26	1.31	0.52	0	0.79	0.52	0.52	0.26	0.79	0.26	0.26	0	1.57	0.52	0.52	0.52	0	0.26	0.26	0.52	0.52	0	0	0.79	0.52	0.26	0.26	0.52	1.84	0.52	0.79	1.05	0.26	0.26	0.26	0.79
GPT3.5 one	2.83	1.13	0.85	0.57	0.85	0.57	1.42	0.85	0.85	1.13	0.57	0	0.85	0.85	1.42	1.13	0.28	0.85	0.57	0.28	0.57	0	0.28	0.57	0	0	0.85	0.57	0.28	0.57	0.57	0	0	0.57	2.27	0	0.57	0.57	0	0.85	0.57	0.57	0.57	0.28	0.28	2.27	0.28	0.28	0.28
GPT3.5 one	1.31	1.96	0.33	0.65	0.65	1.96	1.63	1.63	2.29	0.98	0.98	0.98	1.96	0.98	0.65	0.65	0.65	0.33	1.63	0.65	0.98	0	0.33	0.65	0.98	1.63	0	0.33	0.65	0.33	1.63	0.65	0.65	0.65	0	0.33	0.33	1.63	0	0	0.65	0	1.63	0.65	0.65	0	0.33	0.65	0.65
GPT3.5 one	1.37	1.64	1.09	2.73	0.55	1.91	1.09	0.55	1.64	1.09	0.27	0.55	1.09	0.27	1.09	0.27	0.55	0.27	0.27	0.55	0	1.09	0.82	1.64	0	0	0.27	0	1.09	0	0.27	0.27	0.82	0.27	0	0	0.55	0.27	0.27	0.27	0.27	0	0.55	0.55	0.27	0	0.27	0.55	0
GPT3.5 one	5.26	0.79	2.11	1.32	0.79	1.05	0.79	1.58	1.84	0.26	1.05	1.32	0.53	1.05	0	0.79	0.53	1.05	0.79	0.53	0.53	1.32	1.84	1.32	0	0.53	0.53	0.79	0.26	0	1.32	0.26	0.53	0.26	0.79	0.53	1.05	0.53	0	1.32	0.26	0	0	0	0.79	0.79	0.26	0.53	0
GPT3.5 one	4.05	2.8	2.49	0.31	0.31	0	1.25	1.56	0.31	0.62	0.31	0.93	0.93	0.31	0.62	1.56	0.93	0.62	0.93	0.62	0.62	0.62	0.93	0.31	0.62	0	1.56	0.62	0	0	0	0.31	1.87	0	0.93	0.31	0.31	0.31	0.31	1.56	0	0.62	0.31	0.31	0	0.62	0.31	0	0
GPT3.5 one	2.2	3.08	1.32	1.1	0.66	1.1	0.66	1.76	0.66	1.1	2.2	0.66	0.66	0	1.1	2.2	0.22	1.54	0.22	0	0.66	0.22	0.44	0.44	1.1	0.44	1.54	0.88	0.44	0	0	0.66	0	0	0	0.66	0.22	0.22	0	0.44	0	0.44	0	0.22	0	0	0.44	0	0
GPT3.5 one	2.13	1.42	1.42	2.6	0.24	1.18	0.95	0.24	1.42	0.71	1.18	0.71	1.89	0.71	0.71	0	0.24	0.24	0.24	1.18	0.47	0.47	0.71	0.71	1.18	0.24	0	0.71	0.95	0	0	1.89	0.24	0.95	0	0	0.71	0.95	0.24	0.24	0.95	0.47	0.24	0.71	0.47	0	0.95	0	0
GPT3.5 one	2.66	0.73	1.45	0.48	0.97	0.97	0.97	1.21	2.18	0.73	0.73	1.21	0.97	0.97	0.48	0.73	0.24	0.97	0.48	0.48	0.48	1.21	0.48	0.48	0.97	0	0.24	0.48	0.24	0	0	0.97	0.73	0.24	0	0.48	0.24	1.21	0.24	0.48	0.24	0	0.48	0.48	0.24	0	0	0.24	0
GPT3.5 one	2.57	1.29	0.64	1.29	1.93	1.29	0.32	0.96	0.64	0.96	1.29	1.29	0.64	1.61	0.96	0.32	0	0	0.64	0.64	0.32	0.96	0.96	0.96	0	0.64	0.32	0	0.32	0	0.96	0	0.64	0.32	0	0.96	0	1.29	0	1.29	0.32	0.32	0.96	0	1.29	0.64	0.32	0	0.32
GPT3.5 one	4.18	1.04	1.04	1.04	1.31	0.78	2.35	0.78	1.57	1.31	1.57	1.04	1.83	1.04	1.31	0.78	1.04	1.04	0	1.04	0.26	0.78	0.26	0.52	1.04	0.52	1.04	0.52	0	0	0.26	0.78	0.26	0.26	0.52	0	0.26	0	1.83	0.26	0.26	0	0	0	0.26	1.31	1.04	0	0
GPT3.5 one	2.99	1.5	1.5	0.6	1.2	1.5	0.3	0.3	0	0.9	0.6	1.5	0.3	1.8	0.6	1.2	0.6	0.3	0.3	0.3	0.6	0	0	0	1.5	0.3	1.8	0.3	0.3	0	0	0.3	0	1.2	0.6	0	0	0	0.3	0	1.2	0	0.3	1.5	0	0.3	0.9	1.5	0.3
GPT3.5 one	2.73	1.24	0.74	1.74	1.74	1.24	0.99	0.99	0.5	1.49	0.99	0.99	0.5	1.24	0.99	0.99	0.25	1.24	0.5	0	0.25	0.25	0.25	0.74	0.74	1.74	0.5	0	0	0.25	0.74	1.99	0.5	0.25	0.74	0.5	0.5	0.25	0.25	0.25	0.25	0.5	0.25	0.25	0.25	0.74	0.5	0.25	0
GPT4 zero	1.09	1.36	0.82	1.09	1.91	0.82	1.63	0.82	0.82	0.82	0.82	0.54	1.09	0	1.09	0.54	0.54	0.27	0.54	1.63	0.27	0.54	1.09	0.54	1.09	0.54	0.82	0.54	0.27	1.09	0.27	0.54	1.09	0.27	1.36	0.27	0.27	0.54	0	0.27	0.27	0.54	1.09	0	0	0.27	0.27	0.54	0.54
GPT4 zero	1.79	1.79	0.89	1.79	2.08	1.79	0.6	1.79	2.98	1.19	1.79	0.3	0.3	0.6	0	0.3	0.3	0	0.6	0.3	1.19	1.19	0.6	1.19	0	0.89	0	0.89	1.19	0.89	0.3	0.6	0.89	0	0.3	0	0.89	0.3	0	0.3	0	0.6	0.6	0.6	0.3	0	0.6	0.3	0.3
GPT4 zero	0.74	2.23	0.5	1.49	0.99	0.5	0.99	0.74	0.5	2.73	0.74	0.25	0.5	0.74	0.99	0	0.5	0.25	0.74	0.25	0	0.25	0.74	0.5	0	0.25	0.25	0.5	0.99	1.49	0.25	0.5	0	0.74	0	0	0.99	0.5	0.25	0	0.74	1.24	0.5	0.5	0.5	0.25	0.5	0.5	1.24
GPT4 zero	3.65	0.28	2.25	0.84	1.69	0.84	0	0.84	2.25	1.12	1.69	1.12	0	1.12	0	1.12	0.56	0.56	0.84	0	0.56	1.12	0.56	0.56	0.56	1.12	1.12	1.12	0.84	0.84	0.84	0.56	0.28	0	0.28	0	0	0.28	0.56	1.12	0	0.56	0.28	0	0.56	0.28	0.56	0	0.28
GPT4 zero	3.31	0.28	2.2	1.38	3.03	1.38	0.28	0.83	0.55	1.38	1.1	1.1	0.28	0.55	0	0.28	0.55	0.55	0.83	0.28	0.83	0.83	0.55	0.55	0.28	0.55	0.55	0	0.28	0	0.55	0.28	0.28	0	0	0.28	0.28	0	0.28	1.38	0	0.28	0.55	1.1	0	0.28	0.28	0.28	1.65
GPT4 zero	4	1.33	2.13	1.07	1.87	0.53	0.53	1.6	1.07	1.87	1.33	0.8	0.53	2.13	0.27	0.27	0.53	0.53	0.8	0	0.27	1.6	0.8	0.53	0.27	0.8	0	0.8	1.07	0.8	1.07	0.53	0.53	0.27	0.8	0.27	0.53	0	0	0.8	0	0.53	0	0.53	0	0.53	0.27	0.27	1.33
GPT4 zero	2.01	0.57	1.15	1.72	2.58	1.43	0.29	0.29	1.43	2.01	1.43	0	0.29	0.86	0.29	0.57	0.29	1.15	1.15	0	0.29	0.29	0.57	0.86	0.86	0.57	0.29	0.57	0	0.86	0.86	0.29	0	0.29	0	1.15	0.29	0.86	0	0.57	0.29	1.15	1.15	0	0.86	0	0.29	0	1.43
GPT4 zero	0.51	1.26	0.25	1.01	2.02	1.01	1.26	0.76	0.51	2.27	1.01	0.25	0.51	0	0.76	0.76	1.01	0.25	0.51	0.25	1.01	0.25	0.51	0.76	0.76	0	0.51	0.51	0.25	0.76	0	0	0	0	0.51	0.76	0.76	0.51	0.51	0	0	0.76	1.01	0.25	0	0	0.51	1.01	0.76
GPT4 zero	1.83	0.78	0.52	1.04	0.78	1.04	0.78	2.09	0.78	0.78	0.26	0.52	0.78	0.52	0	0	0.52	0.52	0.78	0.78	0.26	0.52	0.52	0.78	0.26	0.26	0	0.26	1.31	0.78	1.04	0.26	0.26	0.26	0	0.52	0.26	0.26	0.52	0.52	0.26	0.52	0.26	0.26	0.26	0.52	0	0.52	0.26
GPT4 zero	2.66	1	0.66	0.33	1.33	1.99	1.66	2.33	1.66	1.99	0.66	1.33	1	0	0.33	0.33	1	0.33	0.66	0.33	0.66	1.33	0.66	1	0	0.33	0.33	0.66	0.66	1	0.33	0.33	0.66	0	0	0	0.66	0	0	0.33	0	0.66	0.33	0	0	0	0.66	0	1
GPT4 zero	1.91	2.18	0.82	0	1.91	0.82	0.54	2.18	1.36	1.09	0.82	1.09	0.27	0.54	0.27	0	1.09	0	0.82	0	0	0.54	0.27	0.27	0	0.27	0	1.36	0.27	1.91	0.27	0.27	0.27	0.27	0.27	0.27	0	0	0.27	0	0	1.63	0.82	0	0.27	0	0	0.82	0.54
GPT4 zero	2.59	0.58	1.73	1.44	1.15	1.44	0.58	0.86	1.15	2.02	0.29	0.86	0.29	0.58	0	0	1.15	0.29	0.86	0.29	0.58	0.29	1.44	0.29	0.86	0.86	0	0.58	0.58	1.15	0	0.86	0.29	0.29	0.58	0.29	0.86	0.86	0	1.15	0.29	0.58	0.29	0.58	0.29	0	0.58	0	0
GPT4 zero	1.82	1.56	1.3	1.04	0.78	0.78	0.52	0.26	0.52	1.82	1.82	1.04	0.78	0.52	0	0.52	0.52	0.52	1.3	1.04	1.3	0	0.52	0.52	0.78	0.52	0.78	1.3	0	1.56	0.52	0.52	0.26	0.26	0	0.26	0.52	0.26	1.04	0.52	0.26	1.82	0.52	0.78	0.26	0	0.52	0	0.78
GPT4 zero	2.34	1.17	0.88	2.34	1.75	1.17	0.29	1.46	0.29	2.05	2.05	0.29	0.58	0.58	0	0	0.29	0	0.29	0.29	0.88	0.29	0.88	0.29	0	0	0	0.58	1.46	0.58	0.58	0.58	0.29	1.17	0.29	0.29	0.58	0.29	1.17	0.88	1.17	0.88	0.29	0.58	0.58	1.17	0	0.29	0.29
GPT4 zero	2.28	1.01	0.76	0.76	1.77	0.76	0.76	1.27	0.51	2.03	2.28	1.01	0.51	0.51	0.25	0.51	0.51	0.51	0.51	0.51	0.76	1.01	1.52	0.25	0.25	0	0.25	0.25	0.25	0.51	0.76	0.25	0.25	0	1.01	0	1.27	1.27	0	1.01	0	0	0	0.25	0.76	0.76	0.25	0	0.25
GPT4 zero	1.02	1.53	0.26	1.02	2.81	1.79	1.79	0.77	0.51	1.28	0.77	0.77	1.02	0	2.3	0.51	0.26	0.26	0	0.77	0.51	0	0	0	0.26	1.79	0.26	0.26	0.26	1.28	0.26	1.02	0.51	0	0	0.51	0	0.26	0	0	0	0.26	0.26	0	0	0	0.26	0.26	1.02
GPT4 zero	3.15	0.95	1.26	1.26	1.26	0.32	1.26	0.63	0	1.89	0.32	0.95	1.26	0.63	0	0.63	1.26	0.63	0.32	0.32	0.32	0	0.95	0.32	0.63	0	0.32	0.32	0.32	0.95	0.32	0.32	0	0	0	1.58	0.95	0.95	0.32	0.32	0	0.63	0.95	0	0.95	0	0.32	0	1.58
GPT4 zero	2.02	0.58	0.87	1.73	1.45	2.6	0.58	1.16	0.29	1.45	0.29	0.29	1.16	0.87	1.16	0.87	0.29	0.29	0.58	0.58	0.58	0	1.16	0	0.29	0	0.58	0.87	0.58	0.58	0.58	0	0.29	1.45	0.29	0.29	1.16	0	2.02	0.29	1.45	2.02	0.29	0	0	0.58	0.29	0.29	0.58
GPT4 zero	2.03	0.29	0.58	1.16	2.61	2.03	0.58	0.58	0.29	0.29	0	1.16	0.58	0.87	0.29	0	0.29	0.29	0.58	0.87	0.29	0.29	0.58	0.29	0	0.58	0	0.58	1.16	1.16	0	0.29	0.29	0.58	0.87	0.58	0.58	0	0.87	0.58	0.58	0.29	0.58	0.87	0	0.87	0.58	0.58	0
GPT4 zero	1.91	1.36	1.63	2.45	1.63	0.27	1.91	0.82	0.82	1.36	1.63	0.27	0.82	0.27	0.27	0.54	1.36	0	0	0.82	0.82	0.54	0	0.27	0	0.82	0	0.27	0.82	1.36	0	1.09	0.27	0.27	0.82	0.54	0.27	1.09	0.27	0	0.27	0.27	0.54	0.27	0.27	0.27	0	0.27	1.91
GPT4 zero	0.95	0.95	0.48	3.33	1.67	2.86	0.71	1.19	0.48	0.48	0.24	0.71	1.43	0.71	0.24	1.19	0	0.71	0.48	0.95	0.24	0.71	0.24	0.95	0	0.24	0.48	0.24	0.95	0.48	0.24	0.24	0.48	0.71	0.48	0.95	0.71	0.48	0	0	0.71	0.71	0.24	0	0.24	0.48	0.48	0.48	0.71
GPT4 zero	2	1	0.25	1	2.25	1.75	1	0	0	1.75	0.5	1	1.25	0	0.75	0.25	0.5	0.25	0.5	0.5	0.5	0	0.75	0	0.5	0.5	0.5	0.25	0.25	0.5	0.5	0.25	0.25	0.25	0.25	0	1.25	0	0	0	0.25	1.25	0.5	0	0.25	0	0.25	0.5	0
GPT4 zero	2.23	0.67	1.11	0.89	1.11	0	1.11	0.89	0.67	1.11	0.67	0.22	1.34	1.11	0.89	0	0	0.45	0.67	1.11	0.67	0.22	0.67	0.45	0	0.89	0	0.22	0.67	0.22	0.67	0.89	0.45	0.67	0.45	0.22	0.22	0.67	0.45	0.67	0.67	0.22	0.45	0.89	0.22	0.67	0.89	0.22	1.11
GPT4 zero	2.02	2.02	1.16	0.58	1.73	0.29	1.16	0.58	0.29	1.73	1.45	0	0.58	0	1.16	0.58	1.45	0	0	0.29	0.58	0.87	1.16	0.29	0.29	0	0.58	1.16	0.87	1.16	0.29	0	0.29	0.29	0.29	0.29	0.58	0	0.29	1.16	0.29	0.87	0	0.29	0	0.29	0.58	0.58	0.29
GPT4 zero	2.74	1.92	0.55	1.37	1.1	2.47	0.27	0.55	0.82	2.47	1.37	1.37	0.55	0.55	0.55	0	0	1.92	0.55	0.55	1.37	0	0	0.55	0	0.55	0	1.37	0.27	1.37	0	0	0.27	0.27	0.27	0.82	0	1.1	0.27	0	0.27	1.1	0.55	0.27	1.1	0.27	0	0.55	0
GPT4 zero	2.75	0.75	1.5	0.75	3.75	1	0.5	1	0.5	1	0.5	0.75	0.5	0.75	0	0	0.5	0.25	0.25	0.5	0.75	0.5	0.75	2	0.25	2.25	0	0.75	2.25	0.5	0.5	1.5	1.75	0	0.5	1.25	0.5	0	0	0.75	0	0.75	0	0.25	0	0.5	0.25	0	0.5
GPT4 zero	2.82	1.69	1.41	0.56	1.98	1.41	0.56	1.13	2.54	0.85	1.41	1.13	0.85	0.28	0.28	0.28	0.56	0.56	1.13	0.56	0.85	0.28	0.85	1.13	0.28	0.85	0.28	0.56	1.13	0.28	1.13	0	0	0.28	0.56	0.56	0	0	0.28	1.41	0.28	0.28	0.28	0	0	0.28	0.85	0.28	0.56
GPT4 zero	3.53	1.63	1.9	0.27	0.27	0.54	2.17	1.63	2.17	1.09	0.27	1.36	1.63	0.82	1.09	0	1.63	0	0.54	1.09	0.27	0.54	1.09	0.27	0.27	0.82	0	0.54	0	0.54	0.82	0.54	0.82	0	1.36	0.27	1.09	0	0.27	0.27	0	0.54	0.82	0.27	0	0.54	0	0.82	0
GPT4 zero	3.69	0.53	1.06	0.53	1.06	1.58	0.79	0.53	1.06	1.85	0.53	1.58	0.79	0.26	0.26	0	0.79	1.06	0.79	0.26	0.26	0.79	0.53	0.26	0	0.26	0	0.53	0.26	0.53	0.79	0	1.32	0.53	1.85	0.53	0.26	0.53	0	0.26	0.53	1.06	0.53	0	0.26	0.53	0.26	0	0.26
GPT4 zero	2.59	0.52	1.04	1.3	2.07	1.04	1.81	0.52	0.52	1.04	1.04	1.04	1.3	0.26	0.52	0.52	1.04	0.52	0.52	0.78	1.04	0.78	0.26	0.52	0.26	0.78	0.26	0.78	1.04	0.52	0.52	0.52	0.26	0.26	0.26	0	0.26	0	0.26	0.26	0.26	1.3	0.52	0	0.26	0.52	0.78	0.52	1.04
GPT4 zero	2.69	1.96	1.22	1.47	1.71	0.98	0.49	1.71	0.98	1.22	1.47	0.49	0.49	0.24	0.49	0.98	0.24	0.73	0.49	0.49	1.22	0	0.98	0.49	0.49	1.47	0.98	0.24	0.73	0.24	0.73	1.22	0	0.24	0.24	0.24	0.49	1.22	0	0.73	0.24	0.73	0.49	0.24	1.22	0.98	0	0	0.24
GPT4 zero	3.58	2.69	2.39	1.19	0.6	0.9	0.6	1.49	0.6	0.6	1.49	1.19	0.3	0.3	0.9	2.09	0.6	1.19	0.6	0.6	0.6	0	0	0.6	0.3	0	1.79	1.19	0.3	0.6	0.9	0	0.9	0	0.6	1.19	0	0.3	0.3	0.3	0	1.49	0.6	0	0.3	0.6	0	0.3	0.6
GPT4 zero	2.33	0.87	0.87	1.17	1.46	0.29	0.58	0.29	1.75	2.04	0.29	0.29	0.29	0.58	0.29	0	0.58	1.17	0.29	0.29	0	1.17	0.58	0.58	0.58	0	0	0.29	0.87	1.75	0	0	0	0.29	0.29	0	0.58	0.87	1.17	0.29	0.29	0.58	0.58	0	0.29	0.58	1.17	0	0.29
GPT4 zero	2.35	1.57	1.57	1.04	1.57	0.52	0.52	1.31	1.31	1.31	1.57	0.52	0.78	1.04	0.26	0.52	0.26	0.78	0.52	0.52	1.04	1.04	0.26	0.26	0	0.78	0.52	0.78	0.52	1.57	0.52	0.26	1.04	0.52	0	0.52	0	0	0.52	1.04	0.52	1.04	0.26	0.52	0.26	0.52	0.52	0	0.78
GPT4 zero	0.55	1.64	0.55	0.82	1.37	1.09	0.27	0.27	0	1.91	0.55	0.27	0.82	0.55	0.27	0.55	0	0.82	0.82	0.27	1.09	0.55	0.27	0.82	0	0.55	0.27	1.64	0.82	0.55	0.27	0.27	0.82	0.55	0	0.55	0.27	0	0.55	0.55	0.55	1.91	0.55	0	0.55	0.27	0.27	0	0.82
GPT4 zero	3.19	1.28	0.64	1.28	1.6	1.28	0.64	0.96	0.96	0	0.64	1.28	0.64	0.96	0.96	0.64	0.32	0	1.92	0.64	0.32	0.32	1.28	0.64	0.32	0.64	0.64	0	0.64	0.96	1.92	0	1.28	0	0.96	0.64	0.64	0.96	0	0.64	0	0.64	0.96	0.32	1.28	0.64	0.64	0.32	0.64
GPT4 zero	2.14	1.22	1.53	2.14	1.53	2.14	0	0.92	0.31	1.83	1.53	0.31	0.61	0.31	0.31	0.61	0	0.92	1.22	0	0	0.31	0.92	0.31	0	0.31	0.92	0.31	0.31	0.61	1.22	0.31	0.31	0.61	0.31	0.31	0.92	0.92	1.22	0.31	0.61	0.92	0.92	0	0.61	0.31	0.61	0.61	0.31
GPT4 zero	3.31	1.2	1.51	1.81	0.6	1.81	1.81	0.6	2.11	0.9	0.9	1.51	1.2	0.3	0.9	0.3	1.2	0.6	0.6	1.2	0.3	0	0.9	0.3	0.3	0.9	0.3	0.6	0.3	0.6	0.6	1.2	0.6	0	0.3	0.3	0.6	0	0.9	1.2	0	0.3	0.3	0	0.3	0	0	0.3	0.3
GPT4 zero	1.92	1.07	0.85	2.56	0.43	2.35	0.85	1.28	1.5	0.43	0.64	1.07	1.07	0.21	0.43	0	0.85	0.21	0.85	1.07	0.43	0.64	0.64	1.5	0.64	0.21	0	0	1.07	1.07	0.64	0.85	0	0.21	0	0.43	0.64	0.21	1.07	0.21	0.21	0.21	0	0.43	0.21	0	0	0.85	0.64
GPT4 zero	0.9	2.11	0.3	0.9	1.51	0.9	0.6	1.2	2.11	2.41	0.9	0.6	0.9	0.3	0.3	0.3	0.3	0.6	0.6	0.3	0	0.6	0.3	0.3	0.3	0.6	0	0.6	0.6	0.6	0.3	0.6	0.9	0.9	0.3	0.3	0.6	0.3	0.3	0.3	0.9	1.2	0.9	0	0.6	0	0.3	0.3	0.6
GPT4 zero	1.55	1.81	0.52	2.07	2.07	1.55	1.55	0.78	0.52	1.81	0.78	0.78	1.3	0.52	1.04	0.78	1.04	0	0.52	0.78	0.52	0.78	0.78	0.52	0	0	0.52	0.52	0.78	0.78	0.26	0	0.26	0.78	0.26	0.26	1.3	0	0.52	0.26	0.78	0.26	0	1.04	0.52	0	0.52	0.52	0.26
GPT4 zero	3.23	1.61	1.61	2.15	2.15	2.15	0.54	0.27	0.27	2.15	3.49	1.08	0.27	0.54	0	1.34	0.81	0.54	0.54	0.27	0	0	0.27	0	0.81	0.27	1.34	0	0.54	0.81	0.27	0.27	0.81	0	0.27	0.27	0	0.27	1.08	0.54	0	0.54	0.54	0.27	0.54	0.54	0.27	1.08	0.54
GPT4 zero	4.19	1.72	2.22	0.74	0.99	0.99	0.74	0.74	0.49	1.72	1.23	1.23	0.49	0.74	0.49	0.49	1.23	1.48	0	0.25	0.49	0.25	0.99	0.74	0.49	0	0.49	0.49	0.49	0.74	0	0	0.25	0	0.74	0.74	0.49	0.74	0.49	1.23	0	0.25	0	0.49	0	0.49	0.25	0.25	0.25
GPT4 zero	2.97	1.78	1.48	0.89	1.19	0.59	0.59	2.37	1.19	1.78	0.89	0.3	1.19	1.78	0.59	0	0	0.3	0.3	1.19	0.89	0.89	0.3	0	0	0	0	0.89	0	0	0.3	0	0.3	1.48	0.89	0.59	0	0.3	0	0.59	1.48	0	0.3	0.3	0.3	0.59	0.3	0.3	0.89
GPT4 zero	3.1	1.03	1.38	1.38	1.72	1.72	0.69	1.03	1.03	2.07	1.03	1.03	0.69	0.34	0	0.34	0.69	0.69	0.69	0.69	0.69	1.03	2.41	0	0	0	0.34	0.69	0	1.72	0.69	0.34	0	0.34	0.34	1.03	0.69	1.03	0.34	2.07	0.34	0.34	0.34	1.03	0.34	0.69	0	0.34	0.69
GPT4 zero	0.99	2.63	1.32	2.3	1.97	0.99	0.33	0.99	1.64	2.3	1.32	0.66	0	0.99	0	0.33	0.33	1.32	0.33	0	0.66	0.33	0.66	0.66	0.66	0	0.33	0.66	0.66	1.32	0.33	0	0.33	0	0	0.33	1.32	0	0	0.33	0	1.64	0	0	0.33	0	0.33	0.33	0.99
GPT4 zero	2.65	0.88	0.88	0.88	1.47	0.88	1.18	0.88	0	1.76	0.59	0.59	1.47	0.59	0.59	0	0.29	1.47	0.59	0.88	0.29	0.59	1.47	0.29	0.88	0.29	0	0.88	0.29	0.59	0.29	0.29	0.29	0.29	0	0.29	0.29	0	0.29	0.88	0.29	1.18	0.59	0	0.29	0.29	0	0.88	0.29
GPT4 zero	1.72	2.58	1.15	0.57	0.57	0.57	1.15	2.29	0.86	1.72	0.57	0.29	1.15	0.57	0.86	0.57	0.57	0.57	0.86	0.57	0.57	0.29	0.29	1.15	0.57	0	0	0.86	0.86	0.57	0.29	0.57	0	0.29	0	0.29	0.57	0.57	0.57	0.29	0.29	1.43	0.29	0.29	0.29	0	0.29	0.29	1.43
GPT4 zero	1.8	1.5	0.9	0.9	2.4	0.3	0.6	0.9	2.1	2.1	0.6	0.6	0.3	0.6	0.3	0.3	0	0	0.6	0	0.3	0.6	0.3	0.9	0.3	0.6	0.6	0.6	0.9	0.9	0.3	0	0.3	0.6	0	0.9	0.3	0	0.9	0.6	0.6	1.2	0.3	0	0.3	0	0.9	0	0.6
GPT4 zero	2.37	0.26	1.32	1.06	0.53	0.26	1.06	1.85	1.58	1.06	1.06	0.26	0.79	1.32	0.53	0.53	0.26	0	1.06	0.79	0.53	0.26	0	0.53	0	0	0	0	0.79	1.06	0.79	0	0.26	0.26	0.26	1.58	0.26	0	1.32	0.79	0.26	0.53	0.26	0	0.26	0	1.06	0	0
GPT4 zero	3.56	0.76	2.04	1.27	1.78	0.51	0.51	1.02	1.02	0	0.25	0.51	0	1.53	0.25	1.53	0	0.51	1.27	0	1.53	1.02	1.53	0.76	0.25	0.25	0.25	0.51	0.25	0.76	0	0.25	1.02	0.51	0	0.76	1.27	0	0.25	0.76	0.51	0.51	0.51	0	0.51	0.25	0	0.25	0.76
GPT4 zero	2.68	1.34	1.34	0.67	2.68	1.34	1	1	0.67	1	0	1.34	0.67	0	1.67	0	1.34	1	0.33	0.67	1	0.33	0	0.33	0.67	1	0	0.33	0	0.67	0	0.33	0	0	1.34	0.67	0	0.67	1	0	0	0.33	0.33	0.67	0.33	0.67	0.33	0.33	0
GPT4 zero	2.71	1.02	0.68	1.02	2.03	1.36	0	0.68	0	1.69	0.68	1.69	0.34	0.34	0.34	1.36	0.68	1.02	0	0.34	0.34	0.68	0	0	0.68	0.68	1.69	0.68	0.34	0	0	0	0.34	1.02	0	0.68	0.34	0.34	0.68	0	1.02	0.68	1.02	0	0	0	0.34	0	0.34
GPT4 zero	1.76	0.29	0.88	2.65	2.65	1.47	0.88	1.47	1.76	1.47	0.88	0.59	1.18	0.59	0.29	0.29	0.59	0.29	0	1.18	0.88	0.59	0.88	0	0	0.88	0.29	0.59	0.29	0.59	0.29	0.59	1.18	0.59	0	0	0.88	0	0.29	0.29	0.59	0.29	0	0	0	0	0	0.29	0.29
GPT4 zero	2.09	2.39	0	1.49	1.19	0.9	1.79	0	0	1.79	1.19	1.79	0.9	0.3	0.6	0.9	1.19	0.3	0.6	0.3	0.3	0	0.3	0.3	0.9	0.3	0.6	0.6	0.3	0.3	0.6	0.6	0.3	0.3	0.6	0.6	0.9	0.3	0.9	0	0.3	0.6	0.3	0	0.6	0	0	0.9	0.9
GPT4 zero	1.41	1.41	0.47	0.71	1.41	0.94	0.71	0.71	0.94	0.71	0.47	1.41	1.18	0.47	0.24	0	0.71	0.24	0.71	1.41	0.94	0.24	0.71	0.94	0.24	0.94	0.24	0.24	0.71	0.71	0.71	0	0.94	0.47	0	0.24	0.71	1.41	0.47	0	0.47	0.94	0.71	0.47	1.18	0	0.47	0.94	0.94
GPT4 zero	2.03	1.16	1.16	0.29	0.29	0.58	0.87	1.74	2.03	1.74	0.29	0.58	0.29	0.87	0	0.29	1.16	0.58	0.58	0.29	0.29	0.58	0.87	1.16	0.58	0.29	0	0	0.58	0	0.58	0.58	0	0	0.29	0.29	0.58	0	0	0.58	0	0.29	0.58	0	0.29	0	0	0.29	1.16
GPT4 zero	2.68	1.95	0.97	1.95	2.68	1.7	0.73	0.73	1.22	1.7	0.73	1.22	1.22	0.73	0.73	0.24	0.24	0	0.49	0.73	0.73	0.49	0.73	0.49	0.49	0.97	0.24	0.73	0.97	0.24	0.49	0	0.24	0.97	0.49	0.73	0.24	0.97	0	0.73	0.97	1.46	0.49	0.24	0.49	0.49	0.24	0.24	1.22
GPT4 zero	2.25	1.12	1.4	1.4	1.97	1.97	0	0.56	0.56	1.69	1.12	0.56	0	0	0	0.56	0	0.84	1.12	0	0.84	0.28	0.84	0.28	0.84	0.84	0.56	0.56	0.28	1.4	0.56	0.28	0.28	0	0	0.84	1.12	1.12	1.12	0.56	0	1.12	0.84	0.28	0.56	0	0.28	0.28	0.28
GPT4 zero	1.66	1.39	1.11	1.94	0.83	0.83	0.28	1.39	0.55	1.94	1.94	0.28	0	0	1.11	0.55	0.83	0.83	0	0	0.28	0.28	0	0	1.11	0	0.83	0.28	0	0.28	0.28	0.55	0.55	0	0	0.83	0	0.28	0.28	0.28	0	0.83	0	0	0.28	0.28	0	0.83	0.28
GPT4 zero	1.57	1.57	1.26	2.2	1.57	2.52	0.63	0.94	1.26	2.52	1.26	0.31	0.63	0.31	0.94	0	0.63	0	0.63	0.63	0.31	0.94	0.63	0	0.94	0	0	0	0.31	0.63	0.31	0	0	0	0	0.63	0.63	0.31	0.63	0	0	0.63	0.63	0	0.31	0	0.31	0.94	0.63
GPT4 zero	3.31	2.2	1.38	0.28	2.2	1.38	0.55	0.55	1.38	1.93	1.38	1.1	0.28	0.83	0.28	0.55	0.28	1.1	0.55	0.55	1.1	0.55	1.93	0.83	0	1.1	0.28	0.83	0.55	1.38	0.55	0.55	1.1	0.28	0	0.83	0.83	0.55	0.83	1.38	0.28	0	0.55	0	0.28	0.28	0.28	0.55	0.55
GPT4 zero	3.66	1.31	1.57	1.31	1.83	1.31	1.05	2.09	1.05	2.62	0.79	1.31	1.05	0.26	0	0.79	1.31	1.31	0.26	0.26	0.79	0.26	0.26	1.05	0	0.52	0	0.52	1.05	1.05	0.52	0.26	0.79	0.26	0.79	0.52	0.26	0	0.79	0.26	0.26	0.79	0.26	0	0	0.52	0.52	0.26	0.79
GPT4 zero	0.96	1.2	0.24	2.63	1.67	1.91	0.72	0.48	0.24	1.91	1.44	0.48	0.72	0.72	0.24	0.48	0.24	0	0.72	0.48	0.48	0.48	0.24	0.72	0.24	0.96	0.24	0.48	0.72	0.72	0.72	0.24	0.48	0.24	0.24	0.96	0.72	0.48	0.24	0.24	0.24	0.48	0	0.24	0.72	0.24	0.48	1.2	1.2
GPT4 zero	2.55	1.79	1.02	1.02	1.79	2.3	1.28	1.02	0.51	1.79	1.79	1.53	1.28	0.51	0.51	0.77	0.77	0.51	0.26	0.51	0.77	0.77	0.51	0	1.02	0.51	0.26	0	0.51	1.02	0.26	1.02	0	0.51	0.26	1.02	0.51	0.51	0.51	1.02	0.51	1.02	0.26	0	0.26	0	0.77	0.51	0.77
GPT4 zero	2.06	2.31	1.03	1.54	1.29	1.8	0.77	0.77	1.29	2.31	1.8	0.77	0	1.03	0.51	0.51	0.51	0.77	0.77	0	1.03	0.77	0.51	1.03	0.51	1.03	0.26	1.03	1.03	1.54	0.51	0	0.26	1.03	0.26	0.51	0.51	0.77	0.26	0.51	1.03	0	0.51	0	0.77	0	0.77	0.26	0.77
GPT4 zero	2.14	1.61	1.61	0.54	0.8	0.8	0.54	1.34	1.07	1.34	1.07	0	0.54	1.07	0.27	1.34	0.27	0.8	0	0.27	0.27	0.54	0.8	0	0	0	1.34	0.8	0.27	2.14	0	0.27	0.54	1.07	0.27	0.27	0.54	0	0	0.54	1.07	0.8	0.27	0	0.27	0	0	0.27	0
GPT4 zero	2.05	1.02	1.53	1.02	1.28	1.02	0.51	0.51	0.51	2.56	2.05	0.26	0.26	1.53	0.51	0.26	0	1.02	0.26	0	0.51	0.26	0.26	0.77	0.77	0.77	0.26	1.79	0.77	0.26	0.26	0.51	0	1.28	0.51	0.26	0.26	0.26	0	0.51	0.77	0.77	0.26	0	0.26	0	0.26	0.26	0.26
GPT4 zero	1.06	1.85	0	1.32	0.53	1.06	1.06	1.32	1.32	1.85	0.53	0.53	0.26	0	0.53	0.79	1.06	0.53	0.53	0.26	0.53	0	0.53	0	0	0.26	0.79	1.06	0.79	0.79	0.26	0	0.26	0.26	0.53	0.53	0.53	0.26	0	0.26	0.26	0.53	0	0	0.26	0.53	0.53	0	0.26
GPT4 zero	1.53	1.27	0.76	1.27	2.29	1.53	1.78	0.76	1.27	1.78	1.02	0.25	1.27	0.25	0.51	0.25	1.02	0	1.02	0.76	1.02	0.76	0.51	0.25	0.25	1.02	0	0.76	0	1.78	0	0.76	0	0	0	0.25	0.76	0.25	0.51	0	0	0.76	0.51	0.51	0.25	0.25	0	1.27	0.76
GPT4 zero	1.79	1.53	1.02	0.77	2.3	0.77	1.53	1.28	0.51	0.77	1.02	0.51	1.28	0.77	1.53	0.51	0.26	0.26	0.26	1.02	0.26	0.51	0.51	0.51	0.26	0	0.51	0.26	0.51	1.28	0	0.26	0.77	0.51	0	0.51	0.51	0.26	0.51	0.26	0.51	0.26	0.51	1.02	0.51	0	0.51	0	0.26
GPT4 zero	2.59	2.3	1.44	1.44	1.44	0.29	0.57	2.87	1.72	1.44	1.44	0.57	0.29	0.29	0.29	0.29	0.57	0	0.29	0	0.29	0.29	0.86	0.57	0	2.01	0.29	0.29	0.57	0.57	0.57	0.86	0.86	0	0.86	0.29	0.57	0.86	0	0.57	0	0.57	0	0	0.86	0.29	0.29	0	0.86
GPT4 zero	1.64	0.55	1.64	1.1	1.1	0.27	1.1	1.37	0.55	1.37	0.27	0.27	0.82	1.64	0.55	0	0.82	0	0.55	0.55	0.82	0.82	1.1	1.37	0	0	0	0.82	0.55	0.27	0	0	0.55	0.27	0.55	1.1	0	0.55	0	0.82	0.27	0.82	0.82	0	0.55	0.27	0	0.55	0.27
GPT4 zero	1.73	0.29	0.87	1.16	0.29	0.87	0.29	0.29	0.29	0.87	0.87	0.29	0	1.16	0.87	0.58	0.29	0	0.29	0	0	0	0.58	1.16	0.29	0	0.29	0.58	0.87	0.58	0.29	0	0.58	0.29	0.58	0.58	0.29	0.58	0.58	1.16	0.29	0.58	0.58	0	0.58	0	0.29	0	0.29
GPT4 zero	1.34	2.42	0.27	1.08	0.81	0.27	0.81	2.15	1.61	2.15	1.34	0.81	0.81	0.27	0.81	0	0.27	0.54	0.27	0.27	0.27	1.34	0	0.81	0	0	0.27	1.08	0.81	0.54	0.27	0.27	0.54	0.54	0.27	1.61	0.54	0.81	0.27	0.27	0.54	1.08	0	0.27	0.81	0.27	0.54	0.54	0
GPT4 zero	2.12	0.71	1.42	0.71	1.18	0.47	0.24	1.18	1.18	2.59	1.18	0.71	0	0	0	0.24	0.24	0.47	0.71	0	0.47	0.71	0.24	0.24	0	0.24	0.47	0.47	0.24	1.42	0.24	1.18	1.18	0	0.47	0	0.24	0.47	0	0.94	0	1.18	0	0.24	0.47	0.24	0	0.47	0.94
GPT4 zero	2.99	0.6	1.19	1.49	0.6	0.6	0.9	1.19	1.19	1.49	0.9	0.6	0.3	0.3	0.3	0.6	0.6	1.19	0	0.3	1.49	0	0.3	0.3	0.3	0	0.9	1.49	0.9	0.3	0.6	0	0	0.6	0	0.6	0.3	0.6	0.3	0.6	0.6	1.79	0	0.3	0.6	0.6	0	1.49	0.6
GPT4 zero	1.12	1.12	0.84	2.23	0.56	1.12	1.4	0.84	0.84	1.12	0.56	0.28	0.84	0.28	0.28	0.56	0.56	0.28	1.12	0.84	0.84	0	1.12	0.56	0	0.28	0.28	1.12	1.12	0	0.56	0.28	0.28	0.28	0.84	0	0.28	1.4	0	0.56	0.28	0.84	0.28	0.56	1.12	0.28	0	1.12	0.84
GPT4 zero	1.12	1.69	0.84	1.69	1.12	0.84	1.4	0.84	0.56	2.81	1.4	0.28	0.56	0.84	1.4	0.28	0	1.4	0	0.28	0.28	0.28	0.28	0.56	0	0	0	0.28	0.84	1.12	0	0	0	0.56	0.28	0.84	0.28	0.56	0.84	0	0.56	0.84	0.56	0.28	0	0.28	0.84	1.12	0.56
GPT4 zero	1.75	1.75	1.25	1.5	0.5	0.5	0.25	1.5	0.75	1.75	0.75	0	0.25	0.25	0	0	0.25	0	1.5	0.25	1	1	1	0.5	0.75	0.25	0	0.5	0.5	1.25	0.75	0.5	0.25	0	0	0	0.75	1.25	0.25	1.25	0	0	1	0	0.25	0.5	0.25	0.25	1.75
GPT4 zero	0.97	1.94	0.73	0.73	0.73	0.73	2.18	2.18	1.21	1.7	1.46	0.73	1.21	0.24	0.97	0.24	0.24	0.24	0.49	1.21	0.24	0.73	0.73	0.49	0.24	0.24	0.24	0.24	0.49	0.97	0.49	0.24	0.49	0.24	0.24	0.73	0.24	0.49	0.24	0.73	0.24	0	0	0.73	0.73	0.24	0	0.49	0.24
GPT4 zero	0.29	0.58	0	1.46	1.46	0.58	0.29	1.46	1.17	2.33	0.87	0.29	0	0.29	0.29	0.58	0	0.29	0.87	0	0.58	0.29	0.58	0.87	0	0.58	0.29	0.29	1.17	0.58	0.29	0.58	0.29	0	0.29	0.87	0.58	0.58	0.29	0	0	0.29	0	0	0.87	0	0.29	0.29	0.58
GPT4 zero	2.65	0.79	1.06	2.12	2.65	2.38	0.53	1.06	1.59	0.79	1.32	1.06	0.26	1.06	0	0	0.79	0.26	0.79	0.26	1.32	0.79	1.06	1.59	0	0.79	0	0.26	0.79	0.26	1.06	0	0.26	0.26	0	0	0.53	0.79	1.06	0.79	0.26	0.26	0.26	0.79	0.26	0	0.26	0.53	0.53
GPT4 zero	2.39	2.39	0.6	1.19	0.9	0.9	0.3	1.19	1.79	1.19	1.79	0.9	0.9	1.49	0.3	0.3	0.6	0.3	0.6	0.9	1.79	1.19	0.3	1.49	0.3	0	0.3	1.19	1.79	0.6	0.3	0.3	0.3	0.9	0	0.9	0	0.3	0.6	0.6	0.6	0	0.3	0.3	0.6	0.3	1.19	0	0.3
GPT4 zero	1.2	1.8	0.9	1.5	2.69	1.8	0.6	0.6	1.5	1.5	1.5	0	0.6	0.6	1.2	0.9	0.3	0.6	0	0	0.3	1.2	0.3	0.6	0.9	1.8	0.9	0.3	0.3	1.2	0	1.8	0.9	0.3	0.3	0	0.9	0	0.3	0.6	0.3	0	0	0.3	0	0	0.9	0.3	0
GPT4 zero	1.34	1.88	1.07	1.88	2.68	1.61	0.27	1.34	2.14	1.07	0	0	0.8	0.27	0.54	0.54	0.54	1.07	0.27	0.8	0.27	1.07	0.27	0.54	0.27	1.34	0.8	0.27	0.8	1.34	0.54	0.54	0.27	0.8	0.27	0	0.27	0.27	0	0	0.8	0	0.27	0.27	0.27	0.27	0.27	0	0.54
GPT4 zero	2.71	1.36	1.36	1.36	2.71	1.36	1.08	1.08	1.08	1.08	0.54	0.27	1.36	1.08	0.54	0	0.54	0.27	0.27	1.36	0.54	1.63	1.08	0.81	0	0.27	0	0	0.27	0.27	0	0.54	0.81	0.54	0.27	0.81	1.36	0.54	0	1.08	0.54	0.81	0.81	0	1.08	0	0	0	0.54
GPT4 zero	1.9	1.19	0.95	1.43	0.95	1.19	0.48	0.71	0.48	1.43	0.48	0.95	0.24	0.48	0.24	0.48	0.71	0	0.24	0	0.71	0	0.71	0.71	0.48	0	0.24	0.48	0.71	0.71	0	0.24	0	0.24	0.48	0.71	0.48	0.24	0.24	0.71	0.24	0.95	0	0.48	0.48	0.24	0	0.95	0.71
GPT4 zero	0.82	0.82	0.27	1.64	1.37	0.55	0	0.55	0.27	1.64	0.27	0	0	0.27	0.27	0.55	0	0.27	0.27	0	0.55	0	0.27	1.37	0.55	0.55	0	0.27	1.1	0.82	0	0.82	0.55	0	0.27	0.27	0	0	0	0.27	0	1.1	0	0	0	0.55	0.27	0	0.82
GPT4 zero	0.9	1.2	0	1.8	0.9	1.2	0.6	0.3	1.2	1.5	2.1	0.3	0	0.3	0.3	0.9	0.3	0.3	1.2	0	0.6	0.9	0.3	0.3	0.9	0.3	0.9	0.6	0.6	0.3	1.2	0.3	0.6	0.6	0.3	0.6	0	0	0.3	0.6	0.6	0.9	0.6	0.6	0.3	0.3	0.3	0.3	0.3
GPT4 zero	1.56	0.62	0.31	0.93	0.31	0.93	0.31	0.93	1.25	1.87	0.93	0.62	0.31	0.31	0	0.31	0.31	0.93	0.31	0.62	0.62	0.93	0.31	1.25	0	0	0.62	0.31	1.25	0.31	0	0	0	0.31	0.31	0.62	0.62	0.93	0.31	0.62	0.31	0.31	0.31	0	0.93	0.31	0.62	0.31	0
GPT4 zero	1.78	1.48	1.48	1.48	0.59	0.59	1.18	1.48	1.78	1.18	0.3	0	0.3	0.3	0	0	0.59	0.3	1.18	0.59	0.89	1.18	0.59	0.89	0	0	0	0.59	0.89	0.59	0.89	0.59	0	0.3	0.3	0.89	0.59	0.59	0.59	0	0.3	0.3	0.59	0	0	0	0.89	0	0.89
GPT4 zero	3.5	1.87	1.87	0.47	1.4	1.17	0.7	2.34	0.47	0.23	0.47	1.17	0.93	0.93	0.23	0.47	0.7	0.47	0.23	0.47	0.23	0.23	0.93	1.4	0	0	0.47	0.7	1.17	1.4	0.47	0.23	0.47	0.47	0.23	0.93	0.47	0	0.23	0.7	0.47	0.93	0	0.47	0	0.23	0.7	0.23	0.7
GPT4 zero	2.61	1.63	1.95	0.65	1.3	0.98	0.65	1.95	0.33	0.65	1.3	0.33	1.3	0	0	0.65	0	0.65	0.33	0.98	0	0.33	0	0.33	0.33	0	0.98	0	0.65	0.98	0.33	0.33	0	0.98	0.98	0.33	0	0.33	0	0.33	0.98	0.65	1.3	0	0.65	0.33	0.33	0	0.65
GPT4 zero	2.37	1.78	0.59	1.18	0.3	0.89	0.89	1.18	1.78	1.18	1.18	0.59	0.3	0.3	0.59	0.3	0.59	0.3	0.59	0.3	0.59	0.59	0.89	1.18	0.3	0.59	0.3	0.59	0.89	0.59	0.59	0.3	0.89	0	0	0.59	0.89	0.59	0	0.3	0	0.59	0.3	0	0.89	0.59	0.3	0.3	0.3
GPT4 zero	1.81	0.9	0.9	0.6	0.9	1.51	1.2	1.2	0.6	1.51	0	0.3	1.2	1.81	0.3	0.6	0.9	0	0	0.9	0.3	0.6	0	0.6	0.3	0.6	0	0.3	1.2	1.51	0.6	1.2	0.9	0.9	0.9	1.2	0	0	0	0	0.9	0.6	0	0.3	0	0.6	0	0.9	0.3
GPT4 zero	0.32	1.93	0.32	0.96	0	0.64	0.32	0.64	0.64	1.93	1.93	0	0	0.64	0.32	0	0	0.32	0.64	0	0.64	0	0.32	1.29	0.32	0	0	0.32	1.29	0.96	0	0	0	0.32	0.32	0.96	0.64	0.32	0	0.64	0.32	0	0.32	0.96	0.32	0	0.32	0.32	0
GPT4 zero	0.87	0.87	0.58	2.04	0.87	1.75	2.33	1.17	1.46	0.87	0.58	0.29	2.62	0.29	0.58	0.29	0.87	0	0	1.75	0.29	0.29	0.29	0.29	0	1.17	0.29	0.58	1.17	0.58	0	1.17	0.58	0.87	0	0.29	0.87	1.17	0.58	0.29	0.87	0.58	0.29	0	0.29	0	0.58	0	0.58
GPT4 zero	1.87	0.8	0.8	1.34	0.53	2.14	0.53	0.8	1.34	1.6	0.27	0.8	0.8	0.8	0.27	0.27	0.8	0	1.07	0.27	0.27	0.53	0.27	0.53	0.27	0	0	0.27	1.07	1.34	0.8	0.27	0.8	0.53	0	0.27	0	0.27	0.27	0.8	0.53	0.8	1.07	0	0.53	0	0	0.8	0.27
GPT4 zero	1.52	1.77	0.76	1.27	1.27	1.27	1.01	1.27	0.25	1.27	0.76	0.76	0.51	0	0	0.25	1.01	0	1.27	0.51	1.52	0.25	1.27	0.51	0	0.25	0	0.76	1.01	0.51	1.01	0	0.25	0.25	0.76	0.76	1.27	1.01	0.76	0.51	0.25	0.76	0.76	0	1.01	0.25	0.25	0.25	0.76
GPT4 one	2.39	1.91	1.91	1.2	0.48	0.96	0.96	1.44	2.15	0.96	0.72	0.72	1.91	0.72	0.96	0.24	0.48	0	0.24	0.96	0.24	0.48	0.24	1.2	1.67	0.48	0	0	0.96	0.96	0	1.67	0.96	0.96	0	0.24	0	0.48	0.48	0.48	0.96	0.96	0.24	0.48	0.72	0	0	0	0.24
GPT4 one	1.33	0.8	0.53	1.07	0.53	0.8	1.33	1.07	0.8	0.8	0.8	0	1.33	0.8	0.27	0.27	0.8	0.27	0	1.07	0.8	0.53	0	0.53	0.53	0.8	0	0.27	0.53	0.27	0	0.53	0	0.8	0.27	0.8	0	0.53	0.8	0	0.8	0	0.27	0	0.27	0.27	0.53	0.53	0.53
GPT4 one	2.1	1.17	0.93	1.4	2.34	1.87	0.7	2.1	1.4	0.47	1.17	1.17	0.47	1.17	1.17	0.7	0.23	0.23	0.93	0.23	0.47	0.47	0	1.4	0	0.93	0.23	0.23	0.47	0.23	0.7	0.47	0.23	0.23	0.23	0.7	0	0.47	0	0.7	0.23	0.47	1.17	0	0.47	0	0.47	0.23	0.23
GPT4 one	1.12	1.96	0.56	1.12	1.96	0.56	0.84	0.28	1.68	0.84	0.28	0.28	1.68	0	1.12	0.28	0.56	0.84	0.84	1.12	0.84	1.4	0.56	0	1.4	0.84	0.56	0.56	0.56	0.28	0	0.84	0.28	1.12	0	0	0.56	0.56	0	0.28	1.12	0.28	0	0.28	0.28	0.28	0.28	0.28	0.28
GPT4 one	1.89	1.62	1.35	0.54	0.81	0.27	0	0.54	1.35	0.54	1.08	0.54	0	0.27	0	0.54	0	0.27	0.54	0	0.27	0.81	1.08	0.81	1.08	0.54	0.54	0.27	0.81	0.81	0.27	0.54	1.08	0	0.27	0	0.81	0.27	0.27	0.54	0	0.81	0.54	0.81	0.27	0.27	0.54	0.27	0
GPT4 one	1.14	1.6	0.46	1.6	0.46	1.6	0.91	1.37	0.91	1.6	0.23	0.68	0.68	0.46	0.68	0.23	0.46	0.46	0.23	0.23	0.46	0.91	0.46	0	0	0	0.46	0	0.23	0.68	0	0.46	0.91	0.46	0.23	1.14	1.14	0.46	0.46	0.91	0.23	0	0.46	0.46	0.23	0.23	0.46	0.68	0.23
GPT4 one	1.39	1.11	0.28	1.66	0.55	1.11	1.66	1.11	1.66	0.55	0.28	0.28	1.11	0.83	0.83	0.83	0.55	0.28	0.83	0.55	0.28	0.55	0.55	1.39	0.28	0	0.83	0	1.11	1.11	0	0.28	1.11	0.28	0	0.28	0.83	0.83	1.39	0.28	0.28	0.83	0.28	0	0.83	0.28	0.55	0	0
GPT4 one	2.24	2	0.75	0.75	1.25	1.25	1.5	0.75	0.25	0.5	0.25	0.5	2	1.5	1.5	0.25	0.75	0.5	0	1.75	0.5	0.25	0.5	0	0.25	1	0.25	0.5	0.5	0.5	0	0	0.5	1	0.5	0.5	0.25	0.5	0.5	0.5	1	0	0.5	0.25	0.75	1	0.25	0.5	0.75
GPT4 one	2.61	0.87	1.74	0.87	2.03	2.32	0.58	1.74	1.16	0.87	0.29	0.29	0.58	0.87	1.16	0.29	0.87	0.29	0.29	0.29	0.29	0.87	0	1.45	0.58	0.29	0	0	1.16	0	0.29	0.58	0	0.58	0.29	0.58	0	0	0.58	0	0.58	0.29	0.58	0.29	0	0.58	0.58	0.58	0
GPT4 one	1.1	2.21	1.1	0.55	1.66	0.28	0	1.66	1.1	0.83	1.38	0.28	0.83	0.55	0.28	1.1	0.28	0	0	0.55	0.28	0.55	0.28	0.55	1.38	1.38	0.83	0.55	0	0.55	0	1.38	1.66	0.83	0	0.55	0.55	0	0.28	0.28	0.83	0.28	0.28	0.28	0	0	0.28	0.28	0
GPT4 one	2.04	1.17	0.58	1.17	1.17	2.33	1.46	1.17	0.87	2.04	1.46	0.87	0.87	0.29	0.87	0.58	1.17	0.87	0.58	0.58	0.58	0	0	0.29	0.58	0	0.58	0.29	0	0	0.29	0	0.29	0	0.87	0.58	0.29	0	0	0	0	0	0.29	0.58	0	0.29	0.58	0.87	0
GPT4 one	2.84	1.58	1.58	0.63	0.95	0.63	1.26	1.58	2.21	0.63	0.63	0.32	1.26	0.63	0.95	0.63	0.95	0.63	0	0.63	0	0.32	0.63	0.32	0.32	0.32	0.63	0	0.32	0.32	0.95	0.32	0.32	0.32	0.95	0.32	0.32	0	0.63	1.58	0.32	0.32	0	0.32	0	0.32	0.32	1.26	0
GPT4 one	2.31	1.73	1.44	1.44	0.86	0.29	1.44	0.86	0.58	0	0.58	0	0.58	0.29	0.58	0.58	0.58	0.86	1.73	0.58	1.73	0.58	0.58	0.58	0.58	0.58	0.58	0.86	0.58	0.29	0.29	0.58	0	0.29	0.29	0.58	1.73	0.86	1.44	0.58	0.29	0.86	0.58	0.58	0.29	0	0.29	0	0.29
GPT4 one	2.86	1.59	0.95	1.27	1.59	0.63	0.32	0	0.63	0.63	1.27	1.59	0.95	1.59	0	0.63	0.32	0	0.32	0	0.32	0.32	0.63	0.63	0	0.32	0	0.32	0.63	0.32	0.32	0	0.32	1.27	0	0	0.63	0.63	0.63	0.32	1.27	0.32	0.32	0.95	0	0.32	0.32	0.63	0.32
GPT4 one	1.45	1.69	0.24	1.69	0.72	0.97	1.69	2.42	0.24	0.24	1.21	0.97	2.42	0.72	1.21	0.97	0.72	0	0.48	0.72	0.48	0.72	0.48	0.48	0	0	0.24	0.72	0.48	0	0	0.24	0.72	0.97	0.24	1.45	0.48	0.72	0.72	0	0.97	0	0.24	0	0.24	0.24	0	0.24	0.24
GPT4 one	2.18	0.24	1.21	0.97	1.46	1.21	1.94	1.46	1.7	0.49	0.24	0.97	1.21	0.73	1.21	0.24	1.21	0.24	0	0.73	0.73	0.24	0	0.24	0.97	1.7	0	0.73	0.24	0	0	1.46	0.24	0.73	0.97	0.97	0	0.24	0.24	0	0.73	0.49	0	0.24	0.24	0.24	0.73	0.73	0.24
GPT4 one	1.66	0.71	0.71	1.66	0.47	1.42	1.42	0.24	1.18	1.18	0.71	0.47	1.18	0.24	0.47	0	1.66	0.71	0.24	0.71	0.95	0.24	0.47	0	0	0.95	0	0	0.71	0.47	0	0	0.47	0.95	0.47	0.24	0.24	0.71	0.24	0.24	0.95	0	0.24	0	0.47	0.47	0	0.47	0.24
GPT4 one	2.14	1.07	0.8	1.07	2.68	1.34	0.8	0.54	0.27	1.07	0.27	0.8	0.54	0.8	0.27	0	0.54	1.34	0.27	0.54	0.27	0.27	0.54	0.54	0.8	0	0	0	0.27	0.27	0	1.07	0.27	0.27	0.8	0.27	0.27	1.61	0	0.27	0.27	0.27	0.27	0	0.8	0	0	0.8	0
GPT4 one	3.46	1.33	0.53	0.8	2.93	2.13	0.27	0.8	1.06	1.86	1.6	1.33	0.27	1.06	0	0	0.53	0.53	0.53	0.27	0.27	0.27	0.53	0.53	0	0.27	0	0.27	0	0.27	0.27	0	0.8	0.53	1.33	0.53	0.27	0.53	0.8	0.27	0	0.53	1.33	0.53	0.8	1.33	0.8	0.8	0
GPT4 one	1.81	0.78	0.78	1.81	1.81	0.52	1.04	0.26	0.26	0	0.52	1.04	2.59	1.04	0.52	0.26	1.04	0.26	0.52	2.33	0.26	1.04	0	0.78	1.3	0.26	0.26	0.26	0.78	0.78	0	1.04	1.04	1.81	0.26	0.52	0.26	1.3	0.26	0	1.81	0.78	0.26	0	1.3	0	0.26	1.04	2.07
GPT4 one	2.02	2.02	0.87	0.58	0.58	0.87	1.73	1.45	1.45	0.29	0.29	1.16	0.58	1.16	1.16	0.58	0.58	0.29	0.29	0.29	0.58	1.16	0	0	0.29	0	0.58	0.29	0	0.29	0	0.29	0.29	1.16	0	0.58	0.29	0.87	0.58	0.58	0.87	0.87	0	0.58	0.29	0.58	0	0.29	0.87
GPT4 one	1.63	1.63	0.33	1.3	2.93	2.28	0.65	0.98	1.63	0	0	1.63	0.33	0.98	0.98	0.65	0	0.33	0.33	0	0.33	0.98	0	0.33	0.33	2.93	0.33	0.33	1.63	0.65	0	1.95	0.98	0.98	0	0.98	0	0.33	0.65	0	0.98	0.33	0.33	0.65	0.33	0	0.33	0	0
GPT4 one	1.9	1.9	0.95	1.27	2.54	1.9	0.95	0.95	0.63	0.32	0.32	0.32	0	1.27	1.59	0	0.32	0	0.95	0	0.95	0.63	0	0	0.32	0.32	0	0	0.63	0	0	0.32	0.32	0.63	0.32	1.59	0	0	0	0	0.63	0.32	1.27	0.32	0	0	0	0.32	0.32
GPT4 one	1.78	0.89	0.89	0.89	1.78	2.08	1.48	1.19	1.78	0	0	0.89	0	0.59	0.89	1.19	1.19	0.59	0.3	0	0.3	2.08	0.3	0.59	0.3	0	0.89	0.59	0.3	1.78	0	0	0.89	0.59	0	0.3	0.3	0.3	0	0	0.59	0.59	0.3	0	0	0	0	0	0.59
GPT4 one	3.94	1.82	1.21	0.61	0	0.61	0.3	1.21	0.61	0	0.3	0.91	0.61	1.82	0.61	0	0.61	0	0	0	0.61	0	0.91	0.3	0.3	0	0	0	0.61	0.3	0	0	0	0.91	1.52	0.61	0.91	0	1.21	1.21	0.61	0.61	0.3	0	0	1.82	0.91	0	0
GPT4 one	1.26	0.63	1.26	1.89	1.26	0.95	0.95	1.26	2.21	2.21	0.95	0.32	0.95	0.32	0	0	0.63	0.32	0.32	0.32	0.95	1.26	0	0.63	0.95	0	0	1.26	0.63	0.32	0	0.32	0.63	1.26	0	0.32	0.32	0	0	0	1.26	0.95	0.63	0	0	0	0.32	1.26	1.58
GPT4 one	2.52	2.2	1.89	1.57	2.52	0.94	2.2	1.26	2.52	0	1.89	0.94	1.57	0.31	1.57	1.26	1.26	0.31	0	1.26	0.31	1.89	0.31	0.63	0.63	0.63	1.26	0.31	0.31	0.63	0	0.31	0.94	0.31	0	0.63	0.63	0	0	0.63	0.31	0	0	0.94	0	0.31	0	0	0.31
GPT4 one	2.74	1.52	1.52	0.3	0.91	0	2.13	1.83	2.44	1.22	0.91	0.91	1.52	0.91	0.61	0.3	2.13	0.61	0.3	1.52	0.91	1.22	0.3	0.3	0.3	0.91	0.3	0.3	0.3	1.22	0	0	0.3	1.22	0	0.3	0.3	0	0.3	0	0.91	0	0.3	0	0	0	0.3	0.3	0.3
GPT4 one	0.8	1.06	0.27	2.12	1.59	1.06	1.33	0.8	1.06	0.8	0.53	0.27	1.33	0	1.06	1.33	0.53	0.27	0.27	0.53	0	1.06	0	0.27	0.53	0.27	0.27	0	1.06	0.27	0	0	1.06	0.27	0.8	0.8	0.27	0.27	0.8	0	0.27	0	0	0.53	0.27	0.27	0.27	0.8	0.27
GPT4 one	1.26	0.42	1.05	2.31	1.89	1.68	1.68	1.47	1.47	0.42	0.63	0.42	1.68	0.63	1.26	0.42	0.84	0.42	0.21	1.26	0.63	0.84	0.21	0.42	0	0.42	0.21	0.21	0.63	0.21	0.42	0	0.84	1.26	0.63	0.84	0.63	0.84	0.63	0	1.05	0.63	0	0.21	0.84	0	0.42	0.21	0
GPT4 one	2.19	1.37	0.82	1.64	2.47	0.55	0.55	1.64	0.55	1.37	1.37	0.27	0.55	1.64	0.55	0.82	0	0.55	0.27	0.55	1.1	0.82	0.55	1.1	0	0	0.82	0	0.55	1.1	0	0	0.27	0.55	0.82	1.37	0.82	0.55	0.27	0	0.55	0	0.55	0.27	0.27	0.82	0.55	0.82	1.64
GPT4 one	1.83	1.83	0.79	0.79	1.05	1.57	1.31	1.31	0.52	0	0.26	1.05	0.52	0.26	0.79	1.05	0.52	0.52	0	0	0.79	0.26	0	0	1.05	0.26	0.79	0.26	0.26	0.79	0	0.52	0.52	0	0	0.79	0.26	0.26	0.26	0	0	0.79	0	0	0.26	0	0	1.31	0.52
GPT4 one	1.9	1.36	0.82	0.54	1.63	0.54	1.09	0.82	0.82	0.82	0.27	0.54	1.09	1.09	0.54	0.82	0.54	0.54	0.54	1.09	1.36	0.82	0.82	0.82	0.54	0.54	0.27	0.54	0.27	0.27	0	0.54	0.27	0	0	0.27	0.82	0.82	0.27	1.09	0	1.09	0.54	0.54	0.27	0	0.54	0	0
GPT4 one	1.19	0.59	0.3	1.78	1.48	1.78	0.59	0.59	0.3	0.89	0.89	0.59	0	0.3	0.59	0.89	0.59	0	0.3	0	0.59	0.59	0.59	0	0	0.3	0	0.3	0.3	0.59	0	0.3	0.3	0	0.3	0.59	1.19	0.59	0	0.3	0	0.3	1.19	0	0.3	0.3	0.3	0.3	0.89
GPT4 one	2.27	2.83	0.85	0.57	2.27	0.57	0.85	1.98	1.98	0.57	0	0.28	0.28	0.85	0.85	0.28	0	0.28	0	0.28	0.57	1.42	0.28	0.85	0.85	0.28	0.28	0.57	0.57	0.57	0	0	0.85	0	0	0	0.28	0	0	0.57	0	1.98	0	0	0.28	0.57	0	0	0
GPT4 one	1.6	1.07	1.34	1.34	1.34	0.53	0.27	0.53	0.53	0.27	0.27	0	0.53	0.27	0.27	0	0	0.27	0.53	0.27	0	0.27	0.27	0	0.53	0.27	0	0	1.34	0.8	0	0.8	0	1.87	0	0.8	0.27	0.53	0.27	0.53	1.6	0.53	0.8	0.27	0.8	0	0	0.27	0.53
GPT4 one	0.57	1.43	0	2.29	1.71	1.71	1.71	1.14	2.29	0.86	0.29	0.29	1.43	0.86	1.14	0.29	0.57	0.29	0.57	1.14	0.57	1.14	0.29	0.86	0.29	0	0	0.29	0.29	0.57	0	0	1.43	0.86	0.29	0.57	0.57	0.57	0.29	0.29	0.86	0.29	0.86	0.29	0.29	0.29	0	0.29	1.43
GPT4 one	1.56	1.04	1.3	1.3	1.56	1.82	2.08	0.78	1.82	0.26	0.52	0.78	2.34	0	1.3	0	1.3	0.26	0.26	1.82	0.26	1.04	0	0	0.26	1.04	0	0.78	0.26	0.78	0	0.78	0.78	0.52	0.26	0.52	0	0.26	1.3	0	0.52	0.26	0.26	0	0.26	0	1.04	0.26	0
GPT4 one	1.69	1.94	0.48	1.21	0.73	1.45	1.21	2.18	1.94	0.73	0.73	1.21	1.69	0.24	0	0	1.21	0	0.48	1.21	0.48	1.21	0.24	0.24	0.24	0.97	0	0	0.73	1.21	0.24	0.73	0.48	0.48	0.24	0.24	0	0.73	0.48	0.24	0.48	0.48	0.24	0	0.73	0	0.24	0.24	1.21
GPT4 one	2.28	1.14	1.71	2.28	1.42	1.42	0.57	1.99	0.85	0.57	0.28	0.57	0.28	0.85	0.85	0.28	0.85	0.57	0.28	0	1.14	0.57	0.28	0.57	0	0.85	0.85	0.57	0.85	0.28	0.28	0.57	0.28	0.57	0.57	0.57	0.28	0.85	0.85	0	0.57	0.28	0.57	0.28	0.28	1.14	0.28	0.28	0.57
GPT4 one	1.59	1.27	0.63	1.27	1.59	1.27	2.22	0.63	1.27	0	0.63	0.95	1.59	0.32	1.27	0.63	0.32	0.32	0.32	1.27	0	0.63	0.63	0.32	0.32	0.63	0.63	0	0.63	0	0	0.95	0.63	0.95	0	0.95	0	0.63	0	0.32	0.95	0.32	0.32	0.32	0.32	0	0	0	0
GPT4 one	2.03	2.28	1.52	1.78	0.76	1.02	2.03	1.78	1.27	0	1.02	0.51	0.25	0.51	1.02	0	1.27	0	0.76	0	0.25	0	1.02	0	1.52	0.51	0	0.51	0.76	1.02	0	0	0.51	0	0	0.25	1.02	0.51	1.02	0.51	0	0.51	0.25	0.51	0	0	0.51	0.25	0.51
GPT4 one	2.03	1.16	1.16	0.87	2.33	1.16	2.91	1.16	1.16	1.16	0	0.58	1.74	0.29	0.87	0	1.16	0.58	0.58	0.87	0.58	1.16	0	0	0.29	0.29	0	0.29	0.58	0.87	0	1.45	1.16	0.58	0	0.29	0	0.58	0.87	0	0.58	0	0.58	0.87	0.29	0	0.58	0.87	0.87
GPT4 one	2.12	1.21	0.61	0.61	0.91	1.21	0.91	0.3	0.91	0.3	0.3	0.61	0	0.91	0.91	0	0.3	1.21	0	0	0	0.3	0.61	0	0	0.3	1.52	0.3	0.3	0	0	0.3	0.61	0.91	0.61	0.91	0.61	0.3	0.61	0	0.61	0.3	0	1.21	0	0.3	0.61	0.3	0.3
GPT4 one	2.37	2.07	2.07	0.89	1.18	0.3	1.78	2.96	2.96	0.59	0.59	0.3	0.3	0.89	1.78	0.3	0.89	0	0.3	0	0.59	0.59	0.3	0	1.48	0.59	0	0	0.3	0.89	0	1.18	0.59	0.89	0	0.3	0	0	0.59	0.59	0.89	0	0	0.3	0.3	0	0.3	0	0
GPT4 one	1.16	0.87	0.29	0.29	1.74	0.58	1.45	0.58	0	0.29	0.29	0.29	1.74	0.29	0.58	1.16	0.87	0	1.16	0.87	1.16	0	0.29	0.87	0	0.29	0.58	0	0.58	1.16	0.58	0	0	0.58	0.58	0.29	0.29	0.29	0.29	0	0.58	0.29	0.58	0	0.29	0.29	0.29	0.58	0.29
GPT4 one	2.13	1.22	1.52	0.91	0.3	0.61	2.13	0.61	0	0	1.52	0.3	0.3	0	1.82	0.91	2.13	0.3	0.3	0.3	0.3	0	0.61	0	0.91	0	0.3	0	0.61	0.91	0	0.91	0.61	0.3	0	1.22	0.3	0.61	0.3	0.61	0.3	0.3	0.91	0.3	0.3	0	0.3	0.91	0.3
GPT4 one	0.97	1.94	0.32	1.94	2.26	2.58	0	1.29	3.23	0	0.65	0.65	0.32	0.32	0.32	0.97	0.32	0	0.32	0.32	0.32	2.9	1.29	0.97	0.65	0	0.97	0.65	0.97	1.61	0.65	0.65	1.61	0.32	0	0.32	0.97	0.32	0.32	0.32	0.32	0.32	0	0.65	0	0	0	0.97	0.32
GPT4 one	0.93	1.39	0.46	1.39	0.93	1.39	2.08	0.93	0.23	0.23	0.69	0.69	1.62	0.23	1.39	1.39	0.69	0	0.23	0.93	0.46	0.23	0	0.69	0.23	0.46	0.93	0.46	0.69	0.23	0	0	0.46	0.93	0.46	0.69	0	0	0.23	0.23	0.93	0.93	0	0	0.23	0	0.46	0.46	0
GPT4 one	2.06	2.06	1.55	1.8	1.29	1.03	0.77	1.29	1.29	1.55	1.29	1.03	0	0.26	0.77	0.77	0.26	0	0	0	0.52	0.52	0.52	0.52	1.03	0.26	0.26	0.52	0.52	1.03	0	0.26	0.77	0	0.26	1.29	0.77	0	0	0	0	1.03	0.26	0.26	0.77	0	0	0.77	0
GPT4 one	1.57	1.31	0.79	1.57	1.57	1.31	1.57	2.36	1.84	1.05	0.26	0.26	1.84	0.79	1.05	0.26	0.52	0.26	0.26	1.57	0.26	1.05	0.52	0.26	0	0.52	0.52	0.52	0.52	1.05	0.26	0.26	0.52	0.79	0	1.31	0.26	0.26	0.52	0.26	0.79	0	0	0	0	0	0	0.79	0
GPT4 one	2.98	1.9	1.08	0.81	1.36	0.54	1.9	1.63	1.63	0.54	0	0.54	0.54	0.27	2.17	0.81	0.27	0.27	0.27	0.54	1.9	0.54	0.54	0.54	0	1.08	0.81	1.36	0.54	0	0.27	0	0.54	0	0.54	0.27	0.27	0.54	1.08	1.08	0	0.27	0.27	0	0.27	1.63	0.27	0	0
GPT4 one	1.5	1.8	2.7	0.6	0.3	0	2.4	1.2	0.3	0	0.9	0	1.5	0.3	1.8	0.6	0.6	0.9	0.6	0.6	1.8	0	0.3	0.3	0.3	0	0.6	1.5	0.9	0.3	0.6	0	0	0.9	0.3	0.6	0.3	0.6	0	0.3	0.9	0.3	0	1.2	0.3	0.3	0.3	0	0
GPT4 one	1.99	0.57	1.14	1.14	1.42	1.42	2.28	1.14	0.85	0.85	0.57	0.57	1.14	0.28	0.85	0	1.71	0.57	0	0.85	1.42	0.85	0.28	0.28	0.28	0.57	0	0.57	0.28	0.85	0	0.28	0	0.28	0	0.28	0	0.57	0	0.28	0.28	0	0	0.57	0	0.28	0	0.57	0
GPT4 one	3.47	0.95	1.58	1.58	1.89	1.58	1.58	0.63	0.95	0.32	0.32	0.95	1.58	0.95	1.58	0.63	0.63	0.32	0.32	1.26	0	0.95	0	0.63	0.63	1.26	0.32	0.32	0.63	0.63	0	0.32	0.32	0.95	0.63	0.63	0	1.58	0	0.32	0.95	0	0.32	0.95	0.63	0	0.32	0.63	0.32
GPT4 one	2.72	1.23	1.48	0.99	1.23	1.48	1.73	1.48	0.74	0.74	0.25	0.74	1.98	0.74	0.74	0.25	1.23	0.25	0.25	1.48	0.49	0.49	0.49	0	0	0.49	0	0.74	0.49	0.25	0.25	0	0.25	1.48	0.25	0.25	0.25	0	0.49	0.99	1.48	0.25	0	0	0	0.49	0	0.49	0
GPT4 one	2.34	2.08	1.04	0.78	1.04	1.3	1.04	1.56	0.26	1.04	1.04	1.3	0	0.26	0.78	0.78	0.52	0.26	0.26	0	0	0.26	0.78	0	0.26	0	0.78	0.26	0.26	0.52	0.26	0.26	0.26	0.52	1.3	0.52	0.78	0.52	0.26	1.56	0.52	0.26	0.26	0.78	0	0	0.26	0.78	0
GPT4 one	0.76	1.77	0.51	1.01	1.01	0.51	3.28	1.52	2.02	0	0.25	0	2.27	0	3.03	0.51	0.25	0.51	0.25	1.77	0.25	0.51	0.25	0	0.51	1.52	0.51	0.51	0.25	0.51	0.25	1.26	1.01	0	0	0	0.25	0	1.26	0.25	0	0.51	0.76	0.25	0	0.51	0.51	0	0
GPT4 one	1.83	1.31	0.78	0.78	0.52	0.52	1.57	0.78	0.78	0.78	0.78	0.52	1.57	0.78	0.78	0.26	0.52	0.78	0.26	1.04	0.52	0.78	0.52	0.26	0.26	0	0.26	0.78	0.26	0.78	0	0	0	0.78	0.26	0.78	0	0.52	0.26	1.04	0.78	0.26	0.26	0	0.52	0.26	0.52	0.26	0
GPT4 one	1.7	1.7	2.27	1.13	0.28	0.28	1.42	1.13	1.13	0.85	1.7	0	1.13	0	0.57	1.42	1.13	0.57	0	0.85	0.28	0	0.28	0.28	0	0.28	1.7	0.85	0.28	0.28	0	0.28	0.85	0.28	0.28	0	0.28	0.85	0	0.28	0.28	0.57	0.28	0	0.28	0	0.28	0	0
GPT4 one	1.67	1.94	0.83	1.11	0.56	1.11	1.94	2.5	1.94	0.56	0.56	0.83	1.67	0.28	0.83	1.11	1.39	1.11	0.56	0.83	0.56	0.56	0.28	0.56	0	0	1.39	0.56	1.39	0	0.28	0	0.28	1.11	0.28	0.28	0	0.28	0	0.56	1.11	0.28	0.56	0.28	0	0.56	0	0	0
GPT4 one	1.9	1.08	0.81	2.98	0.54	2.17	0.81	0.54	0	1.08	1.63	0.54	0.81	1.36	0.54	0.54	0.27	0	0.27	0.81	0.54	0.27	0.54	0.81	0	0	0.54	0.27	0.81	0.81	0.27	0.27	0.54	1.08	0.54	0.81	0.27	0.27	0.27	0.27	0.54	0	0.54	0.27	0	0	0.54	0.81	0.27
GPT4 one	1.95	0.97	0.65	0.32	1.3	0.97	0.97	0.97	1.95	0.97	0.32	1.3	0.97	0.32	0.32	0	0.97	0.32	0.32	0.97	0	1.95	0	0.32	0.32	0	0	0	0.32	0.65	0.65	0	1.3	0.32	1.3	0.32	0	0	0.32	0.65	0.32	0.65	0.32	0	0	0	0	0.32	0.65
GPT4 one	2.45	2.72	2.17	0.54	1.63	0.54	0.54	1.36	0.27	1.09	1.63	0.54	1.9	1.36	0.82	0.82	0.54	0.27	0	1.09	0.82	0.54	0.82	1.09	0.54	0.27	1.09	1.09	1.09	0	0	0	0.54	1.9	0	0	0.27	0.27	0	0.54	1.63	0.54	0.27	0.82	0.27	0	0.27	0	0.54
GPT4 one	1.23	2.96	0.99	1.72	0	0.25	0.99	1.23	0.25	0.49	1.23	0	0	0.25	1.23	0.49	0.25	0.49	0.49	0	1.23	0	0.74	0	0.25	0	0.74	1.72	0	0.99	0	0	0.49	0	1.48	0.25	0.49	0.49	0.49	0	0	0	0.25	0	0.49	0.74	0.49	0.49	0.25
GPT4 one	1.5	1.75	0.75	1	0.5	0.25	1.5	0.75	0.75	0	0	0.25	1.25	1	1	0.5	0.5	0	0.25	1	1.25	0.25	0	0.75	0	0.5	0.25	0.5	1.25	2.01	0.25	0	0.25	0.75	0	0.5	0	0.5	0.5	0.25	0.75	0.75	0.25	0.5	0.25	0.25	0.25	0	1
GPT4 one	2.12	0.8	0.53	0.8	1.59	0.53	0.8	0.53	0	0.27	0.27	0.27	0.53	0.8	0.53	0.27	0.8	0.53	0.27	0.27	0.53	0.27	0	0.53	0	0	0.27	0.27	0.27	0.8	0	0	0.53	1.33	0.27	1.33	0	0.53	0.27	0.27	1.33	1.06	0.27	0.27	0.27	0.53	0	0	0.27
GPT4 one	2.53	2.3	0.92	1.38	1.84	1.38	1.38	1.61	1.15	1.15	1.38	0.92	0.92	0.46	0.92	1.38	0.46	0.92	0	0.23	0	1.15	0.69	0.69	0.23	0.23	0.69	0.23	0	0	0	0	0.46	0.23	0.46	0.46	0.69	0.23	0.46	0.69	0.23	0.23	0.23	0.46	0.46	0.69	0.23	0	0
GPT4 one	1.83	1.22	0.91	0.3	0	0	2.13	1.83	0	0.91	1.22	0.3	1.83	0.61	0.61	0.91	1.22	0.61	0	0.3	0.3	0	0.3	0	0	0	0.61	0.3	0	0.61	0	0	0.3	0.91	0.61	0.61	0.3	0.3	0	0	0.91	0.61	0.61	0	0.3	0	0.3	0	0.3
GPT4 one	2.74	1.37	1.37	1.37	0.91	1.37	1.83	2.74	2.51	0.68	0.91	0.46	1.37	1.14	0.23	0.46	1.37	1.14	0	1.37	0	0	0	0.91	0.91	1.14	0.46	0.23	0.46	0	0	0	0	0.23	0.68	0.23	0.46	0.23	0	0	0.23	0.23	0	0.23	0	0.46	0.23	0.68	0.23
GPT4 one	1.84	0.46	0.92	2.3	0.92	1.15	0.46	0.23	0.92	0.92	1.61	0	0.69	0.46	0.46	0.46	0.23	0.69	0.92	0.23	0.46	0.23	0.23	0.69	0	1.15	0.23	1.38	1.38	0.23	0.69	0.69	0	0.23	0.69	0.23	0.23	0.23	0.69	0.46	0.23	0.92	0.23	0	0.46	0.23	0.46	0.92	0.23
GPT4 one	0.52	1.05	0.26	1.31	1.05	0.79	1.57	0.26	1.05	0.79	0.79	0.26	1.83	1.05	0.79	0.26	0.26	0.26	0.26	1.31	0.52	0.26	0.26	0.79	0	1.31	0	0.26	0.52	0.26	0.52	0.52	0.52	0.79	0.26	1.31	0.79	0.79	0.52	0.26	0.79	0	0.52	0.26	0	0	0.52	0.26	0.79
GPT4 one	2.43	0.61	2.43	0.91	0.61	0.91	0.61	0.91	2.13	0	0.91	0.3	0.3	0.91	0.3	0	1.52	0	0	0	0.3	0.61	0.3	0	0.91	0.3	0.61	0.3	0.61	0.3	0	0.3	0	1.52	0.61	1.52	0	0.3	0	0.61	1.52	0.3	0	1.22	0.3	0	0.3	0	0
GPT4 one	2.9	1.74	1.45	2.03	3.77	3.19	2.61	0.58	0.29	0.87	1.45	0.87	1.45	1.45	2.32	0	0.58	0.29	0	0.87	0	2.32	0	0.87	0	0	0.29	0.87	0	0	0	0.29	0.29	0.29	0.58	0	0	0	0.58	0	0.29	0.29	0.29	0	0	0.58	0.87	0.58	0.29
GPT4 one	1.79	2.08	0.89	1.49	1.19	0.89	0.89	1.49	0.3	0	0.3	0	0.89	1.19	2.08	0.3	0.3	0.3	0	0.6	0	0.3	0	0.6	0	0	0.3	0.6	1.19	0	0.3	1.19	0.6	1.19	0.6	0.89	0	0.6	0.6	0	1.19	0.3	0	0.89	0	0.6	0	0.3	0.3
GPT4 one	1.9	2.22	1.9	1.9	2.85	1.58	0.32	1.27	1.9	0	0.32	0.32	0.32	0.63	0.63	1.27	0.95	0.63	0.63	0.32	0.32	0.95	0.32	0.63	0.95	0.95	0.63	0.95	1.27	0.63	0	0.63	0.95	1.27	0	0.32	0.32	0.63	0	0	1.27	0.32	0.95	0	0.63	0	0	0.32	0.32
GPT4 one	1.06	2.92	0.8	0.8	0.27	1.06	2.65	2.12	2.12	0.8	0.53	0.27	2.92	0.53	1.33	0.8	1.06	0.27	0	1.59	0	1.06	0	0.53	0.27	0	0	0.53	0.27	0.8	0	0	0.27	0.53	0.27	0.27	0.8	0	0.53	0	0.53	0.27	0	0	0	0	0.8	0	0.27
GPT4 one	0.68	2.26	0.68	1.36	1.13	0.9	2.49	2.71	1.36	0	0.68	0	2.04	0	1.58	1.36	0.45	0.45	0.23	0.9	0	0.45	0	0.68	0	0	0.68	0	0.9	0.68	0.45	0	0.68	0	0.45	0.23	0.23	0.45	0.45	0	0	0.23	0.23	0	0.45	0	0.23	0.23	0
GPT4 one	0.84	1.4	0.56	1.68	0.56	0.28	0.56	0.56	0.56	1.96	1.12	0	0.56	0.56	0.28	0.56	0.56	0.84	0.56	0	0.28	0.56	0.56	0.56	0	0	0.28	0.28	0.84	2.24	0	0	0.56	0.28	0	0.56	1.12	1.4	0.84	0	0.28	0.84	0.56	0	1.68	0	0.28	0	0
GPT4 one	0.93	0.31	0.62	3.72	1.24	1.86	0.93	0.31	0.62	0.31	0.62	0	0.62	0.31	0.62	0.62	0	0	0.62	0.62	0.31	0	0.62	0.93	0	0.93	0.62	0.31	0.62	0.62	0.31	0.62	0	0.62	0.31	0.31	0.62	0.31	0.31	0.31	0.62	0.62	0.31	0.31	0.62	0.31	0.31	0.62	0.93
GPT4 one	2.72	2.45	1.63	1.36	1.09	0.54	1.63	2.45	0.82	0.27	1.09	0.54	1.09	1.09	1.63	1.9	0.82	1.09	0	1.09	1.09	0.27	0.27	0.82	0.27	0	1.63	0.54	0.27	0.82	0	0.27	0.27	0.27	1.36	1.36	0.82	0	0.27	0	0.27	0	0	1.36	0	0.54	0.54	0	0.27
GPT4 one	3.43	0.93	2.18	0.31	0.93	0.62	0.31	0.62	0.93	1.56	0.31	0.93	1.56	1.87	0.31	0.31	0	1.56	0.31	0.31	1.25	0.62	0.31	0.31	0	0	0.31	1.25	0.62	0.93	0	0.31	0.31	2.49	0	0.62	0	0.62	0	0.31	2.49	0.31	0.31	0.62	0.31	0	0	0	0
GPT4 one	2.36	1.18	0.29	1.47	1.18	2.65	0.59	1.18	0.59	0	0	0.88	0.59	1.77	0.29	0	0.59	0	0	0.29	0.88	0.29	0.59	0	0.29	0	0	0.88	1.47	0.88	0	0	0	2.36	0	0.29	0.29	0	0.88	0.29	2.36	0.59	0.29	0.29	0.59	0.59	0.29	0.88	0.59
GPT4 one	2.68	1.95	1.95	0.97	0.97	0.49	0.49	1.46	1.95	0	0	0.49	0.49	0	0.73	0.73	0.24	1.22	0.73	0.49	0.73	0.24	0	0	0.73	0.73	0.73	0.24	0.97	0.24	0	0.73	0.49	0.73	0.24	0	0.24	0.49	0.49	0.24	0.49	0.24	0.24	0.24	0.49	0.24	0	0.24	0
GPT4 one	1.56	1.11	0.89	0.89	1.11	1.56	2	1.78	0.89	1.11	0.89	0	0.89	0.44	1.33	0.89	0.44	0.67	0.44	0.67	1.11	0.67	0	0	0.44	0.44	0.89	0.22	0	0.22	0.67	0.22	0.22	0.22	0	0.44	0	0	0.67	0.22	0.22	0.44	0.44	0.44	0	0.22	0.67	0.44	0.22
GPT4 one	2.03	1.16	1.45	1.16	0.58	0.87	1.16	1.16	0.58	0.87	0.87	1.16	1.74	0.58	0.87	0.58	0.29	0.58	0	2.03	0.29	0	0.29	0.29	0.29	0	0.29	0.29	0.29	0	0	0.87	1.16	0.58	0	0.29	0	0.87	0.29	0.29	0.58	0	0.29	0.87	0.29	0	0	0	0
GPT4 one	2.02	1.01	1.51	0.5	2.02	1.51	0.25	1.51	1.01	1.26	0.5	1.01	0.5	0.5	0.25	0.25	0.5	0.25	0	0.5	0	0.5	0.25	0.25	0.76	0.5	0.25	0	0.5	0	0	0.5	0.25	0.76	0	0.76	0.5	0.25	0	0.25	0.76	0.5	0.25	1.01	0.25	0	0.25	0	0
GPT4 one	1.69	2.54	0	2.25	3.1	2.25	1.41	0.28	2.82	0	0	0.85	0	0.28	1.41	0.56	0.56	0.56	0	0	0.56	1.41	0	0.28	0	1.69	0.28	0.85	0.56	0.56	0	1.69	0.85	0.56	0.28	0	0.85	0	0	0.56	0.56	0.56	0	0	0	0.28	0.28	0	0.56
GPT4 one	1.21	1.45	0.48	0.48	1.94	0.24	0.48	2.18	0.73	0	0.48	0	0	0.48	0.73	0.48	0.24	0.48	0	0	0.24	0.73	0.24	0.24	0.24	0	0.24	0	0	0.97	0	0	0.73	0.48	1.45	0.97	0	0.97	0.24	0.73	0.48	1.21	0	0.48	0.48	0.73	0	0.24	0
GPT4 one	1.55	1.33	0.89	0.44	1.33	0	0.67	1.33	1.55	0	0.22	0.22	0.22	1.33	0.44	0.44	0.22	0.22	0.22	0.22	0.89	1.55	0.44	0.22	0.22	0.89	0.44	0.44	1.55	0.44	0	0.67	0.67	1.33	0.44	1.33	0	0.44	0.22	0.22	1.11	0.44	0.22	0.44	0	0.22	0.44	0.22	0.44
GPT4 one	1.81	1.21	0.6	1.51	0.3	1.81	0	0.91	1.51	0	0	0.6	0	0.3	0.6	0.3	0.3	0	0.6	0	0.3	0.91	0.91	0	0.3	0	0.3	0	1.51	1.21	0	0.3	0.3	0.6	0	0.91	0.6	0.3	0.3	0.6	0.6	1.21	0.91	0.6	0.91	0.3	0	1.21	0.3
GPT4 one	2.71	2.41	1.2	2.41	2.11	1.81	0.9	0.9	0	1.51	1.81	0.6	0.9	0.3	0.6	0.3	0	0.6	0.6	0.9	0	0	0.9	0.3	0.3	0.3	0.3	0.3	0.9	0	0.3	0	0.3	0.3	1.2	0.6	0.9	0.3	0.3	0.6	0.3	0.6	0.6	0.3	0.3	0.6	0.6	0	0
GPT4 one	2.3	2.63	1.32	1.97	0.99	0.66	0	1.64	0.99	0	0.99	0.66	0.33	0.99	0.33	0	0.66	0	0.33	0.33	0.66	0	0.99	0	0	0.66	0	0.66	0.66	0	0	0	0	0.33	0.33	0.33	0.99	0	0	0.66	0.33	0.66	0	0	1.32	0.33	0.33	0.33	0.66
GPT4 one	0.6	3.31	0.3	0.6	0.6	0.6	0.6	1.2	1.2	1.81	0.3	0	0.6	0	2.11	0.3	0	0.3	0.6	0.3	0	0.3	0.3	0.3	1.2	0	0.3	0.6	0.6	1.51	0.3	0.9	0.9	0	0	0.9	0.6	0.3	0	0	0	0	0.6	0	0.3	0.3	0	0	0
GPT4 one	0.46	2.75	0.23	1.15	0.92	0.92	1.15	1.38	1.61	0.69	0.46	0.23	1.15	0.46	0.92	0.23	0.69	0.23	0.23	0.92	0.46	0.23	0.46	1.15	0.46	0.23	0.23	0.46	0.69	0.69	0.23	0.46	0.46	0.46	0.23	0.23	0.69	0.23	0	0.23	0.46	0.46	0	0.69	0.23	0.23	0.46	0.69	0
GPT4 one	1.91	3.27	1.63	0.82	1.63	0.27	1.91	2.18	1.63	0.27	0.54	0.82	1.63	0.54	1.36	0.54	0	0.27	0.82	1.63	0.82	0.54	0.82	0.27	0	1.63	0.27	1.09	1.09	1.09	0.27	1.09	1.36	0.27	0	0.54	0.82	1.09	0	0.54	0.27	0.27	0.54	1.63	0.27	0	0.27	0.27	0.54
GPT4 one	2.97	0.33	1.32	0.66	1.32	0.66	0.66	0.33	0.66	1.32	0.33	0.66	0	0.99	0.33	0.33	0.66	0.99	0	0	0.66	0.33	0.33	0.66	0.33	0.33	0.33	0.33	0	0.99	0	0.66	0.33	0.33	0.33	0	0.33	0.66	0	0	0	1.32	0	0.99	0.66	0.33	0	0.33	0.66
GPT4 one	1.7	3.16	0.49	0.97	1.46	1.22	3.16	1.46	1.7	0.73	0.49	0.73	2.19	0	2.68	0.24	0.73	0.97	0	1.95	0	0.24	0	0.24	0.97	0.97	0.24	0.49	0.73	0	0	0.73	0.24	0.49	0	0.49	0	0	0.73	0	0.49	0.24	0.24	0.24	0	0.24	0.49	0.49	0
GPT4 one	1.63	1.09	0.54	1.09	0.54	1.63	0.27	1.09	0.82	0	0.27	1.09	0.27	0.82	0.27	0	0.27	0.27	0.27	0	0	0.54	0.82	1.09	0	0.27	0.27	0	1.63	0	0	0.27	0.27	1.09	0.54	0.54	1.36	0.54	0	1.09	0.82	0.54	0.54	0	0	0.27	0.54	0.54	0.27
GPT4 one	1.78	1.78	0.76	0.76	2.29	1.53	2.54	1.27	1.27	0.25	1.02	0.51	2.04	0.25	1.27	0.25	1.53	0.25	0.25	1.78	0.51	0.25	0.51	0.51	0.25	1.78	0	0.51	0.51	0.25	0	0.51	0.51	0	0.76	0	0.51	0.25	0	0.51	0	0	0.25	0.51	0	0	0.76	0.25	0
HM	1.97	1.61	1.07	1.07	0.72	0.36	0.54	0.54	1.61	0.36	0.54	0.72	1.79	0.89	0.54	0.18	0.18	0.36	0.18	0.36	0	0.89	0.89	0.54	1.25	0.36	0	0.18	0.54	0.36	0	1.07	1.61	1.07	0.89	0.18	0.72	0.36	0.54	0.36	1.07	0	0.18	0.54	0.36	0.36	0.89	0.18	0
HM	1.06	0.71	0.35	1.41	1.59	0.88	0.35	1.23	0.35	0.88	0.53	0.35	0.35	0.71	0.35	0	0.35	0.18	0.35	0.35	0.35	0.53	0.35	0.35	0.18	1.23	0	0.18	0.18	0.18	0	0.53	0.53	0.35	0.35	0.71	0.53	0.88	0.53	0.18	0.35	0.53	0.71	0	0.88	0	0.53	0.53	0.18
HM	0.53	2.11	0.79	1.84	1.05	0.53	1.84	1.05	0.79	0.79	1.32	0	1.32	0.53	1.05	0	0.79	0.26	0	1.05	0.53	0.26	0.53	0.26	0.26	0.26	0	0.26	0.53	0.79	0.26	0	0.53	0.79	0.26	0.26	0.53	0.26	1.05	0.26	0.79	0	0	0	0	0.26	0	0	0
HM	2.93	1.71	1.47	0	0.24	0	0.49	0.49	0.73	0.49	0.49	0	0.98	0.73	0.24	0	0	1.71	0.49	0.73	0.24	0	0.49	0.24	1.22	0.49	0	0.24	0.98	0.49	0	0.49	0.24	0.73	0.49	0	0.24	0	0.24	0.49	0.73	0	0.24	0.73	0.24	0.98	0.24	0	0
HM	1.64	1.02	1.02	1.64	1.23	1.23	0.2	0.61	1.23	1.02	0.61	0.41	0	1.02	0	0	0.2	0.61	0.41	0	0	0.61	0.41	1.02	0.61	0.61	0	0	0.41	0.61	0	0.41	0.2	0.41	0.2	0.2	0.2	0.2	1.23	0.2	0.41	0.2	0.2	1.43	0	0.2	0.41	0.82	0
HM	2.57	0.51	0.68	0.86	0.51	0.51	0.51	0.68	1.03	0.51	0.86	1.2	0.34	0.51	0.17	0.17	0.68	0.17	0	0.34	0	0.17	0.51	0.17	0.17	0.34	0.17	0	0	0	0	0.51	0.86	0.17	0	0.68	0.51	0.17	0.34	1.03	0.17	0	0	0.34	0.17	0.17	0	0	0
HM	3.22	1.88	1.34	0.8	0.54	0.27	0.8	1.07	0.54	0	1.34	0.54	0.54	0.8	0.54	0.8	0.54	0.54	0.27	0.27	0.27	0.27	0.8	0.54	1.07	0.8	0.27	0.27	0.54	0.27	0	0.54	0.54	1.07	0	1.61	0.27	0.54	2.41	0.8	1.07	0	0.27	0.27	0.54	1.07	0.27	0	0
HM	4.41	0.23	3.25	0.93	0.93	0.93	1.62	0.46	0.93	0.7	0.7	0.7	1.62	0.7	0	0.23	1.86	0.7	0	1.16	0.23	0.93	0.46	0	1.16	0	0	0.23	0	0	0	0.46	0.7	0.46	0.23	0.23	0.7	0	0.93	0.7	0.46	0	0	0.46	0	0.46	0.23	0.46	0
HM	2.18	1.09	0.82	0.82	0.82	1.91	1.36	0	0	0.27	0	0.54	0	0.54	0.82	0	1.63	1.36	0.27	0.27	0	0	0	0.54	1.09	0.54	0	0.54	0	0	0	0.27	0	0.27	1.63	0	0.27	0	1.09	0	0.27	0.27	0.54	0	0.27	0.82	0	1.36	0
HM	2.87	1.43	2.05	0.2	0.61	0.61	0.41	0.61	1.43	0.61	1.02	0.61	0.82	0.82	0.82	0.61	0.61	0.82	0.2	0.41	0	0.2	0.61	0.2	0.82	0.61	0.41	0	0	0.2	0.41	0	0	0	0.41	0	0.41	0	0	0.41	0	0	0.2	0.61	0	0.2	0	0.2	0
HM	2.41	1.03	1.38	0.86	0.52	0.52	0.86	0.34	0.69	1.55	1.55	1.03	0.34	1.03	0.52	0.34	0.34	1.03	0.69	0.34	0.34	0.17	0.17	0.34	0.17	0.34	0.17	0.69	0.17	0.17	0.17	0	0.52	0.17	0.34	0.52	0.34	0.17	0.17	0.34	0.17	0.17	0.86	0.52	0.34	0.17	0.17	0.17	0
HM	4.74	1.75	2.74	0	0.5	0	0.5	0.75	0.75	1.5	0.75	0	0.25	0.25	0.75	0.75	0.75	2.49	0	0.25	0	0.25	0.5	0	1.25	0.25	1	0.5	0	0.25	0.25	0	0	0.25	1	0.5	0.75	0	0.5	0.25	0.25	0	0	1.5	0	1	0.25	0	0
HM	1.79	3.58	1.49	1.19	0.9	0.6	0.6	0	0.3	0.6	2.99	0.6	0	0	1.49	1.19	0.6	0.9	0.9	0.3	0.3	0.3	0	1.19	1.19	0	0.9	0.9	0.3	0.6	0.6	0.3	0	0	0.6	0	0.3	0.3	0.9	0.3	0	0	0.6	0	0.3	0.6	0.3	0	0
HM	2.62	2.33	1.16	0.58	1.16	0.58	1.16	0.29	0.58	0.87	1.74	1.45	0.87	1.74	0.58	0.58	0.58	0.87	0.29	0	0.87	0.29	0.29	0	0	0.29	0	0.29	0.29	0.29	0	0.29	0.29	0.58	0	0.29	0.58	0	1.16	0.29	0.58	0	0.58	2.03	0	0.29	0.29	0	0
HM	1.59	1.13	1.13	1.59	0	0.68	1.36	1.13	0	0.45	1.13	0.68	1.36	0.45	1.59	0.91	0.91	0.23	0	0.23	0.23	0	0	0	0.68	0	0	0.45	0.23	0	0	0	0	0.45	0.23	0.45	0.23	0.23	1.59	0.23	0.45	0	0	0.68	0.45	0.45	0.45	0.45	0
HM	1.85	0.62	1.23	0.62	0.21	0.82	1.03	0.41	0.21	0	0.21	0.41	0.21	0.62	0.62	0	1.03	0.41	0	0.21	0	0.41	0	0.41	0.21	0.21	0	0	0	0.21	0	1.23	0.82	0.62	1.44	0.62	0.21	0	0.21	0	0.41	0.21	0	1.03	0	0.62	0.41	0.41	0
HM	1.18	0.95	0.24	0.95	0.47	0.24	1.65	0.71	1.65	1.42	0.71	0	0.47	0.47	0.95	0.24	0.95	0.95	0	0.47	0	0.71	0	0.24	0.24	0.24	0.47	0	0	0	0.24	0	0.24	0.24	0	0.71	0.47	0	0.24	0	0.24	0	0	0	0.24	0	0	0	0
HM	3.4	0.24	1.7	0.97	0.97	0.49	0.49	0.49	0.49	0.49	0.49	1.21	0	0.73	0.49	0	0.24	0.73	0	0.73	0.73	0	0.97	0.73	0.73	0	0	0	0.24	0	0	0.49	0.49	0.24	0.49	0.49	0.49	1.21	0.24	0.73	0.24	0	0	0.73	0.49	0.24	0.24	0.49	0.24
HM	1.72	2.46	0.99	1.23	0.99	0.49	0.74	0.49	0.25	0.25	0.99	0.49	0	0	1.23	0.25	0.74	0.74	0	0.25	0	0	0	0	0.99	0.25	0	0	0	0	0	0.74	0.49	0	0.74	0	0.25	0.49	0.74	0.25	0	0.25	0.25	0.74	0.25	0.25	0.74	0.25	0
HM	1.3	1.95	1.73	2.38	0.43	0.43	1.95	1.73	1.73	0	1.52	0	1.73	0.22	1.3	0.22	0.43	0.43	0.22	1.73	0.65	1.08	0.43	0	0.65	0.22	0.22	0.65	0.22	0.22	0	0.43	1.08	0.43	0	0	0.22	0	0.22	0.65	0.43	0.22	0	0.43	0.22	0.43	0.43	0.43	0
HM	1.24	1.24	0.25	1.24	1.73	0.74	1.73	0.74	0.5	0	0.74	0.25	1.24	0.74	1.24	1.49	0.25	0.99	0.5	0.99	0.25	0.74	0.25	0.5	0	0	0.5	0.25	0.5	0	0	0.25	0	0.5	0.25	0.25	0.74	0	1.24	0.5	0.5	0	0	0.25	0	0.5	0.25	0.5	0
HM	1.63	2.17	1.09	0.54	0.27	0.27	0.82	0.54	1.09	0.27	0.54	0.82	0	0.27	0.82	1.09	0.27	0.27	0.27	0	0.27	0.27	0.27	0	1.09	0.54	0.54	0.27	0.27	0.82	0	1.09	1.36	0.27	1.36	0.82	0.27	0	0	0.54	0.27	0.27	0	1.09	0	0.82	0.54	0	0
HM	2.67	1.07	1.07	0.8	1.34	1.07	1.34	1.34	3.48	0.27	0.27	1.07	0	1.34	1.34	0	0.53	0.53	1.6	0.27	1.6	0.53	0	0	0.27	1.07	0	0.8	0.53	0	0	0.27	0.53	0.8	0	0.27	0	0	0.27	0.53	0.8	0	1.07	0	0.27	0	0	0	0
HM	2.73	1.44	1.93	0.48	0.48	0.32	0.96	0.8	0.8	0	0.48	0.64	0	1.28	0.64	0.48	0.48	0.96	0.16	0	0.32	0.16	0.32	0.16	2.09	0.48	0.16	0	0	0	0	0	0.16	0.8	0	0.16	0	0	0.64	0.48	0.64	0	0.16	0.16	0	0.16	0	0.16	0.32
HM	3.18	1.91	3.18	0.32	0.64	0.32	0.32	0.96	0.64	0	0	0.32	0.32	0.96	0	0	0.96	0.32	0	0.32	0	0	0.96	0	2.23	0	0	0	0.96	0.64	0	0.96	0	0.64	0.32	0.32	0.32	0	0.32	0.96	0.64	0	0	1.59	0	0	0	0	0
HM	1.27	1.02	0.76	1.78	2.28	0.76	0.76	1.02	0.51	1.02	0.51	0.25	0.51	0.25	1.02	0	0.25	0.51	0	0.51	0.25	1.02	0.25	0.25	0	0.25	0	0.25	0.25	0	0	0.51	0.51	0.51	0.25	1.52	0.25	0	0	0.25	0.51	0	0	1.52	0.25	0.25	0.25	0.51	0
HM	3.4	0.43	2.55	1.06	0.85	0.85	1.7	0.85	0.85	1.28	0.64	0.64	0.43	1.28	1.28	0	0.85	1.06	0	0	0.21	0.21	0	0.21	0.85	0.21	0.21	0.43	0.21	0.21	0	0	0.21	0.64	1.06	0.21	0.21	0.21	0	0.64	0.64	0	0.43	0.21	0	0	0.64	0.64	0
HM	2.56	0	1.14	1.14	2.56	1.14	0.85	0	0.28	0.85	0.85	0.85	0.28	1.99	0.28	0.57	0.57	0.57	0.85	0.28	0	0	0	1.14	0.57	0	0.28	0	0	0.57	0	0	0	0	0.57	0.28	0	0	1.99	0	0	0	0.85	0.28	0.28	0.85	0.28	0.57	0
HM	1.68	1.47	0.21	1.68	0.63	1.47	1.89	0.63	0.84	0.42	0.63	0.63	0.84	0.42	1.68	0.42	0.63	0.42	0.21	0.21	0	0.21	0.42	0.84	0.42	0.21	0.21	0	0.42	0	0	0.21	0.21	0	0.42	0.63	0.21	0.42	1.26	0.21	0	0	0	0.84	0.42	0.63	0.42	0.21	0
HM	2.09	1.35	0.98	0.74	0.12	0.37	1.35	1.11	0.61	0.86	0.61	0.25	0.74	0.49	0.98	0.49	0.61	1.11	0.12	0.61	0	0.12	0.61	0.37	0.25	0.12	0	0.25	0.25	0.12	0	0.12	0.12	0.49	0.74	0.37	0.49	0.12	0.98	0.49	0.49	0	0	0.49	0	0.49	0.37	0.25	0
HM	1.27	1.02	0.76	1.78	2.28	0.76	0.76	1.02	0.51	1.02	0.51	0.25	0.51	0.25	1.02	0	0.25	0.51	0	0.51	0.25	1.02	0.25	0.25	0	0.25	0	0.25	0.25	0	0	0.51	0.51	0.51	0.25	1.52	0.25	0	0	0.25	0.51	0	0	1.52	0.25	0.25	0.25	0.51	0
HM	1.89	2.43	0.81	1.62	0.54	0.27	2.16	1.08	0.54	0	0.81	0.27	1.08	0	2.97	0.27	0.54	0.27	0	0.54	0	0.27	0	0	0.27	0.81	0	0	0	0.27	0	0.54	0.81	0	0.27	0	0	0.27	1.08	0	0	0.27	0.27	0.81	0	0.27	0.27	0.54	0
HM	3.9	1.2	3	0.9	1.2	0.6	0.3	0.3	0.9	1.5	0.3	0.6	0	0.3	0	0.3	0.3	0.9	0	0	0.3	0.3	0.9	0	1.2	1.2	0	0.6	0.3	0	0	0.6	0.9	0	2.1	0.6	1.5	0.3	0.9	0.3	0	0	0	0.6	0.3	1.2	1.2	0	0
HM	2.97	1.78	1.78	1.78	0.59	0	0.59	1.48	0.3	0.3	0.89	0.59	0	1.19	0.59	0.3	0.59	0.3	0.3	0.3	0.59	0.3	1.48	0.59	0.3	0.3	0	0.59	1.48	0.3	0	0	0.3	1.19	0.59	1.19	1.48	0.59	0	1.78	1.19	0	0	0	0.89	0	0.59	0	0
HM	1.68	1.4	1.12	0.56	1.4	1.4	0.56	0.84	0	0.84	1.68	0	0.28	0.28	0.28	0	0.28	0.28	0	0.28	0.56	0.56	1.4	0.56	0.84	0.56	0	0.56	0.84	0	0	0.84	0.28	0.84	0	0.56	0.56	0	0.56	0.84	0.56	0	0	0.56	0	0.28	0.28	0.28	0
HM	1.96	2.7	0.49	1.47	0.98	1.47	0.74	0.98	0.49	0.25	0.74	0.98	0.98	1.23	0.74	0.25	0	0.49	0	0.25	0	0.25	0.25	0	0.49	0.25	0	0	0.49	0	0	0.49	0.49	1.23	0	0.49	0.49	0.25	0.74	0	1.23	0	0.49	0.98	0.25	0.49	0	0.25	0
HM	1.48	1.72	0.99	1.23	1.23	0.99	2.46	0.49	0.74	0.49	0.25	0.74	0.99	0	1.48	0.25	0.99	0.25	0.49	0.99	0.25	0.25	0	0	0.25	0.99	0	0	0	0.49	0	0.25	0.74	0	0	0	0	0	2.71	0.49	0	0.25	0	0	0.25	0.49	0.99	1.48	0.25
HM	1.42	1.13	0.85	1.13	0.28	0.85	2.27	0.57	0.85	0	0.57	0.28	0.85	0	1.13	0.28	1.42	0	0	1.13	0	0.85	0	0.28	0.57	0	0.28	0	0.28	0	0	0.85	0.85	0	0	0.28	0	0.57	1.42	0	0	0	0.57	0	0	0.57	0	0	0
HM	1.3	2.59	0.26	0.78	1.04	1.55	2.07	1.3	0.78	1.81	0.26	0.78	0.52	0	1.3	0	1.04	0.26	0.52	0.52	0.78	0	0.26	0.26	0.52	0.78	0	0.78	0	0.26	0	0	0	0	0	0.26	0.26	0.26	0.78	0.26	0	0.26	0.26	0	0	0	0.52	0	0
HM	1.02	1.79	0.26	1.79	0.77	1.53	1.02	0.77	1.79	0	1.02	0.26	0.51	0	0.77	0.51	0.51	0.77	0.26	0	0.77	0.51	0.51	0	0.26	1.28	0.26	0.51	0.26	0	0	0.77	0.51	0.26	0.51	0.51	0.26	0	0	0.26	0.26	0.51	0.51	0	0	0	0	0	0.51
HM	1.27	0.21	0.42	1.27	0.64	0.21	1.48	0	0.64	0.85	0.42	0.64	1.06	1.48	0.64	0.21	0.85	1.06	0.42	0.42	0.21	0	0	0.21	1.06	0.42	0.21	0	0.42	0.21	0.21	0.21	0	1.69	0.42	0	0	0.42	0.85	0	1.69	0.42	0	0.42	0.64	0.21	0.21	0.42	0
HM	2.6	1.56	1.3	1.56	1.04	1.82	1.04	0.52	2.08	0.26	1.3	1.04	0.26	0.78	1.04	0.26	1.3	0.26	0.52	0.26	1.04	0.26	0.52	0	0.78	0	0	0.52	0.52	0.26	0	0.26	0.52	0.78	0.26	0.26	0	0	0.52	0.52	0.78	0	1.04	1.04	0	0.26	0.52	0	0
HM	1.63	1.3	0	1.95	0.98	0.33	0.98	0	0.65	0.33	0.98	0.65	0.33	0.65	0.98	0.33	0.33	0	0.65	0	0.33	0	0.33	0	0.33	0.98	0	0.33	0.33	0.33	0	0.65	0	0.33	0.33	0.33	0.98	0.65	1.3	0	0.33	0	0	0.33	0	0.33	0.33	0	0
HM	2.81	1.25	0.94	2.19	1.25	0.94	0	0.94	0.94	0	0.62	1.25	0	0.31	0.62	1.25	0	1.25	0	0	0.94	0.31	0.62	0.31	0.62	0.31	1.25	0.62	0.94	0	0	0.62	0.62	0.94	0	0.31	0.31	0.31	0	1.25	0.31	0	0	0.94	0	0	0	0	0
HM	0.69	2.07	0.69	0.69	0.92	0.46	1.38	1.38	0.69	0	0.46	0	0.46	0.46	0.92	0.69	0	0.23	0.23	0.23	0.46	0.23	0.23	0.46	0.46	0	0.46	0	1.15	0.46	0	0.46	0	0.69	0.69	0	0	0.23	0	0	0.69	0	0	0.23	0	0	0.46	0.46	0.23
HM	1.21	0.97	0.48	1.69	1.21	0.97	0	1.21	0.73	1.21	1.21	0	0.24	0.73	0.97	1.21	0	0.48	0	0	0.24	0.24	0	0.48	0.24	0.24	0.97	0.24	0.48	0	0	0.24	0	0.24	0	0.48	0	0.48	0	0	0.24	0.97	0	0.48	0.48	0	0	0	0.24
HM	2.7	0.83	1.66	1.04	0.21	0.21	1.66	0.83	1.04	0	0.83	0.83	0.21	0.42	0.62	0.83	1.25	0.42	0.62	0.21	0	0.21	0.42	0.21	0.42	0	0.42	0.21	0.21	0	0.21	0.42	0.62	0	0.83	0.42	0.21	0.62	1.25	0.42	0	0	0	0.83	0.21	0.42	0.62	0.21	0
HM	0.88	2.65	0.66	1.55	1.55	0.22	0	1.55	1.99	0.22	0.66	0	0	0	0.88	0	0.44	0.44	0.88	0	0.22	1.55	1.11	0.66	0.66	0.44	0.22	0.22	1.33	0.44	0.66	0.88	0.22	0.22	0.88	0.66	1.33	0	0.22	0.66	0.22	0	0	0.44	0.22	0.22	0.66	0.44	0
HM	1.45	1.45	0.97	1.94	0.97	0.73	1.69	0.48	0.24	0.24	0.97	0.48	0.24	0	1.45	0.48	0.73	0.73	0.48	0	0	0.73	0.24	0	0.24	0.24	0	0.48	0.24	0	0	0	1.21	0	0	0.24	0	0.97	0.24	0.24	0	0	0	0	0.97	0.24	0.24	0	0.24
HM	1.9	1.43	1.66	3.09	0.48	0	1.19	0.71	0.48	1.43	1.43	0.24	0	0	2.14	0	0.71	0.48	0	0	0.71	0.48	0.95	0	1.19	0	0	0.95	0	0	0.24	0.24	0	0	0.24	0.48	0.95	0	0.24	0.71	0	0	0	0.24	0	0.24	0.24	0	0
HM	2.15	1.61	1.34	1.61	0.27	0.54	1.34	1.34	0.81	1.88	0.27	1.08	1.08	0.54	1.61	0.27	1.08	0.81	0.54	0.54	0	0	0.54	0	0.54	0	0.27	0	0.81	0	0.27	0	0	0.54	0.27	0.54	1.08	0	0.27	0	0.54	0	0	0	0	0	0.27	0	0
HM	1.94	1.67	1.39	1.39	0.28	0.56	0.83	0	0.28	1.11	1.39	0	0.28	0.28	0.83	0	0.28	1.39	0	0	0.56	0	0.56	0.28	0.28	0	0.83	0.28	0.56	0	0	0.28	0	0.28	1.11	0.28	0.28	0.28	1.39	0.28	0.28	0	0	0.83	0	1.11	0.83	0	0
HM	1.72	1.43	0.86	0.29	0.29	0.29	0.86	0.29	0	0.29	0.57	0.29	0.86	0.86	0.57	0.57	0.29	2.01	0.29	0	0.57	0	0	0	0.29	0	0.57	0	0	0	0.29	0	0	0.86	0.29	0.29	0.29	0	0.29	0	0.86	0	1.15	0.86	0	0	0.29	0.57	0
HM	0.74	0.99	0	1.24	0.5	0.99	0.99	0.5	1.49	0.5	0.99	0.25	0.99	0.99	0.25	0	0.74	0.25	0	0.5	0.5	0.25	0	0.25	0.5	0.5	0	0	0.5	0.25	0	0.25	0	1.24	0.25	0	0	0.25	0.5	0.25	1.24	0.74	0.25	0	0.5	0	0	0	0.5
HM	1.98	1.98	1.48	0.99	0.74	0.25	1.48	0.49	1.73	1.23	1.23	0.25	0.74	0.74	1.48	0	0.49	0	0	0.25	0.49	0	0.74	0	1.23	0.74	0	0.49	0	0.49	0	0.25	0.49	0.25	0.74	0.74	0.74	0.25	0.49	0	0.25	0.25	0.25	0.25	0.49	0.25	0.49	0.25	0.25
HM	1.18	2.35	0.39	0.98	0.78	0.78	1.18	0.98	1.18	0.98	0.59	0.59	1.37	0.39	1.57	0.39	0.2	0.2	0	0.59	0.39	0.59	0	0.2	0.59	0	0.2	0.39	0.78	0.2	0	0	0	0.39	0.2	0.2	0.2	0	1.18	0.39	0.39	0	0	0.2	0	0.2	1.18	0.59	0
HM	2.31	3.56	1.26	0.84	0.21	0.84	1.89	1.47	0.63	0	1.05	0	0.84	0.42	1.68	1.05	0.84	0.84	0.21	0.63	0.21	0.42	0.21	0.42	0.63	0	0	0.63	0.42	0	0	0.21	0	0.21	0	0.84	0.42	0.42	1.05	0	0	0	0	0.21	0	0.63	0.21	0.21	0
HM	0.47	2.61	0.47	2.13	1.18	0.47	1.66	0.95	0.71	0.24	0.71	0.47	0.47	0.24	1.42	0.24	0.47	0	0.24	0.47	0.24	1.18	0	0.47	0.71	0.47	0	1.18	0.71	0.24	0	0.24	0.47	0.47	0.47	0.47	0	0.24	0.95	0	0.47	0	0	0.47	0.24	0	0.95	0.24	0
HM	1.49	1.92	0.64	1.28	0.85	0.85	0.64	1.28	0.21	0.64	0.64	0.43	0.43	1.07	0.64	0.21	0.21	0.43	0	0.85	0.21	0.43	0.64	0.64	0.85	0.85	0.21	0	0.21	0.21	0	0.85	0.64	0.43	0.21	0.43	0.85	0.43	0.43	0.64	0.43	0	0.43	0.43	0.43	0.21	0.43	0.64	0
HM	1.32	4.29	0.99	0.33	0	0.33	1.65	1.98	1.32	1.32	1.65	0	0.66	0.66	1.65	0.66	0.66	1.32	0	0	0	0	0	0.33	0.99	0	0	0.33	0	0	0	0.33	0	0	0	0	0	0	0	0	0	0	0	0.66	0	0	0	0	0
HM	0.92	1.53	0.61	0.92	0.31	0.31	1.53	0.92	1.23	0.61	1.53	0	0.61	0	0.31	0.92	1.53	0.61	0.31	0.31	0.61	0.61	0	0	0.31	0.31	0.31	1.23	0	0	0.31	0	0.31	0	0.31	0	0.61	0	0	0.61	0	0	0	0	0	0	0	0	0
HM	1.27	1.78	0.76	1.78	2.03	1.27	1.02	0.51	0	1.52	1.78	1.02	1.02	0.76	0.51	0.25	0.76	0	0	0.51	0.25	0.51	0	0.25	0.51	1.27	0	0	0.51	0	0	0.25	0.25	0.51	0.76	1.02	0	0.25	0	0	0.51	0	0.51	0.25	0.25	0	0.25	0.25	0
HM	0.66	1.66	1	1	1.66	0.66	1.33	1.33	0.66	0.33	0.33	0.66	1	0	0.33	0.33	0.66	0.66	0	1	0.66	1	0	0	0	0.66	0	0	0.66	0	0	1.66	0.33	0.66	0	0	0.33	0.33	0.33	0	0.33	0	0	0.33	0	0	0	1.33	0
HM	3.23	0.81	1.61	0.81	1.34	0.27	1.08	0.81	0.54	1.61	1.61	0.81	0.81	1.34	0.81	0.27	0.54	1.08	0	0.81	0.54	0	0.81	0.54	0.54	0.54	0.27	0.54	0	0.27	0	0	0	0.81	0.54	0.27	0	0.27	0.54	0.81	0.54	0	0.27	0.54	0.27	0.81	0.27	0	0
HM	2.37	1.18	0.99	1.18	0.39	0.99	0.99	1.18	0.59	0.39	0	0.99	0.79	0.59	0.99	0.2	0.59	0	0.39	0	0.2	0	0.59	0	0.2	0.2	0	0.59	0.2	0.2	0	0	0.2	0.59	1.78	0	0.2	0.39	0.99	0.39	0.59	0	0	0	0.2	0.2	0.79	0.79	0
HM	1.13	0.94	0.57	0.38	0.75	0.57	1.51	0.19	0.57	0.57	0.38	0.38	0.94	1.13	1.51	0.38	0.57	0.38	0	0.38	0	0.75	0.19	0.57	0.19	0	0	0.75	0	0	0	0	0.75	0.38	0	0.19	0	0.19	0.57	0.19	0.38	1.13	0.19	0	0.38	0	0.38	0.19	0
HM	1.49	1.79	0.6	0.89	0.3	1.19	0.6	0.89	0.3	0.6	1.49	0	0.6	0.89	0.6	0.3	0.3	0	0	0.3	0.89	0.3	0	1.49	0	0	0.6	0.6	0.89	0	0	0	0.3	0.89	0.3	0.3	0	0	0.3	0	0.89	0.6	0	0	0	0.3	0	0	0
HM	1.18	2.17	0.39	0.2	0.39	0.2	2.37	1.38	1.78	0.99	1.58	0.59	0.99	0.39	0.99	0.59	0.99	0.2	0.39	0.2	0.59	0.2	0.2	0.79	0.99	0.99	0.59	0	0	0	0.2	0	0	0.2	0.2	0.99	0.39	0	0.39	0	0.2	0.2	0.2	0.2	0	0	0.59	0.39	0.2
HM	2.2	0.88	1.32	0.88	0.44	0.44	1.54	0.44	0.44	0	0.88	0.44	0.88	1.32	0.88	0.44	0.66	0.44	0	0.44	0	0	0	0.44	0.44	0.22	0.44	0	0.44	0.22	0	0.22	0.22	1.32	0.44	0.88	0	0	0	0	1.1	0.22	0	1.1	0.44	0.44	0	0.22	0
HM	2.01	1	2.01	1.25	0.25	0.75	1	1.75	1.75	1.5	1.25	0	0.75	1.25	0.75	0	0.25	0.75	0	0.75	0.25	0	0	1.5	1.5	0.5	0	0.75	0.25	0	0	0	0	0	0.25	0	0	0	0.75	0.25	0	0.25	0	0.5	0	0.25	0.25	0.75	0.25
HM	3.77	1.18	1.89	0.94	1.42	1.18	0.47	1.18	0.71	0.71	0.94	1.42	0	0.47	0.47	0	0.94	1.65	0.24	0.71	0.24	0.24	0.24	0.47	0.47	1.18	0	0.71	0.24	0	0	0.24	0	0	1.42	0.94	0.71	0	0.24	0.24	0	0.24	0	0.47	0	0.47	0.24	0	0
HM	0.63	0.94	0.63	2.19	1.25	0.31	1.25	0.31	0.31	0	0	0.31	1.25	0.94	1.25	0.31	0.31	0	0	1.25	0.63	0	0.63	1.25	0.31	1.57	0.31	0.31	0.63	0	0	1.25	0.63	0.31	0	1.57	0.94	0	0	0	0.31	0.31	0	0	0	0	0	0	0
HM	2.62	0.87	0.87	0.58	1.75	0.58	1.17	0	0	0.29	0.87	1.17	0.29	0.87	1.17	0	0.58	0.58	0	0	0	0.29	0.29	0.58	1.46	0	0.29	0.29	0	0.29	0	0.58	0.58	0	0.58	0	0	0.29	0	0.58	0	0.29	0	0.87	0.29	0.58	0.58	0	0
HM	3.33	1.79	0.77	3.59	0.26	0.77	1.54	0.26	0.51	0.26	2.05	0.51	1.03	1.03	1.28	0	0.26	0.77	0	0.77	0	1.03	0.51	1.03	0	0	0	0.51	0.26	0	0	0.26	1.54	0.51	0.26	0	0.51	0	1.54	0.26	0.51	0	0	0	0	1.28	0	0.26	0
HM	1.65	2.2	1.38	1.65	1.1	0	2.75	0.83	1.93	0	0.83	0	0.28	0.28	1.65	0	2.2	0.28	0	0	0	0.28	0	0.28	0.55	0.28	0	0.28	0.28	0.28	0	0.28	1.1	0.28	0.28	0	0.83	0.28	0.83	0	0.28	0	0	1.1	0.28	0	0	0	0
HM	2.18	1.21	0.97	1.21	1.69	0.48	0.48	0	0.73	0	0.48	0.48	0.24	0	0.24	1.69	0.48	0.97	0.73	0	0.24	0.48	0	0	0	0.48	1.21	0.24	0	0	0	0.97	0.48	0	0.24	0.73	0.24	0.24	1.21	0.24	0	0.24	0	0	0	0.73	0.48	0.24	0
HM	1.17	3.72	0.59	0.39	0	0.39	2.15	0.59	1.37	0.39	0.98	0.39	1.17	0.2	0.98	1.37	1.17	0.98	0	0.98	0	0.2	0.59	0	0.98	0	0.98	0	0.2	0	0	0.39	0.59	0.39	0	0	0.78	0	1.57	0.2	0.39	0	0	0.2	0	0.39	0.2	0	0
HM	1.29	2.83	0.26	0.77	1.54	0.26	1.54	0.77	0.26	0.51	1.54	0	1.03	0.26	1.29	1.8	0.51	0.51	0	0.51	0	0.26	0.26	0.51	0	0	1.29	0	0.77	0.77	0.26	0	0.26	0	1.03	0.26	0.26	0	1.03	0	0	0	0	0	0.26	0.77	0.51	0	0
HM	0.66	0.99	0.33	0.66	0.33	0	0.33	0.33	0.99	0.33	1.32	0	0.33	0.33	1.32	0.66	0	0.33	0.33	0	0.33	0.33	0.33	0.33	0	0	0.33	0.99	0.33	0.33	0	0	0.33	0.33	0	0	1.32	0	0	0	0	0.33	0.33	0	0.33	0	0.99	0	0
HM	1.03	0.69	0.34	0.69	0.34	0.34	0.34	0	0.69	0	0.34	0	0.69	0.34	0.34	0.34	0.34	0	0	0.34	0.34	0.34	0.34	0	0	0.69	0.34	0	0.69	0	0	0.69	0.69	1.03	0.34	0.34	0	1.03	0.69	0.34	1.03	0	0	0.69	0	0.69	0.34	0	0
HM	3.47	2.89	2.31	0.87	0.58	0	1.73	0.58	0.29	0	0.58	0.87	1.16	0.87	1.16	2.02	0.29	1.45	0.29	1.16	0.29	0.29	0.29	0.58	0.58	0.29	1.16	0.29	0.29	0.29	0	0	1.16	0.87	0	0	0.29	0	0.29	0.29	0.58	0	0.29	0.87	0	0	0	0	0
HM	4.99	0.29	3.23	0.29	2.05	1.47	0.29	0.88	0.29	0.29	0.29	1.47	0	1.17	0	0	0.59	1.17	1.47	0	0.88	0	0.59	0.59	1.47	1.47	0	1.17	0.29	0	0	1.76	0.29	0.88	0.59	0.88	0.29	0	0	1.17	0.88	0	1.47	0.29	0	0.59	0.29	0.29	0
HM	2.95	1.77	1.77	1.18	0.29	0.59	0.88	1.47	0.59	0	0.59	0.88	0	0.59	1.47	0	0.29	0.29	0	0	0.29	0	0.29	0.59	0	0	0	0.88	0.59	0.29	0	0	0	0.59	0.88	0.29	0.29	0.29	1.18	0.59	0.59	0	0	0.88	0.29	2.06	0.88	0.29	0
HM	0.66	1.97	0.33	1.32	0.33	0	0	0.66	0.33	0.33	0.99	0	0.33	0	2.3	0	0	0.66	0.33	0.33	0	0	0.66	0.33	0	0.33	0	0.33	0.66	0	0	0	0	0	0.99	0	0.66	0	0.66	0	0	0	0.33	0.33	0	0.33	1.97	0	0
HM	1.23	1.23	0.25	0.25	1.23	0.98	0.74	0	0.49	0.25	0.74	0.74	0.74	1.23	0.74	0.98	0.74	0.98	0	0.25	0.25	0.25	0	0.49	0.49	0.25	1.23	0	0.25	0.49	0.49	0.49	0.25	0.74	0	0	0.25	0	0.74	0	0.49	0	0	0.74	0	0	0	0	0
HM	1.95	3.41	0.98	0.73	0.98	0.49	1.22	0.73	0.73	0.73	1.71	0.73	0.98	0.24	0.73	0	0.24	0.49	0.24	0.73	0.24	0.49	0.98	0	0.73	0	0	0.49	0.49	0.49	0	0.73	0.73	0.49	0.49	0.49	0.73	0.49	0.24	0.24	0.49	0	0.24	1.46	0.24	0.24	0.24	0	0
HM	0.62	1.56	0.31	1.56	0.93	0.62	0	1.87	0.31	0.93	0.62	0.31	0.31	0	0.31	0	0.31	0.62	0.31	0.31	0.31	0	0.93	0	1.25	0.62	0	0	0.31	0	0	0	0.31	0.62	0	2.18	1.87	0	0.31	0.31	0.62	0.31	0.31	0.31	0.31	0	0	0	0
HM	1.93	0.72	0.48	1.45	1.21	0.97	0.48	1.21	0.97	0.24	0.48	0.48	0.24	0.48	0.97	1.21	0.24	0.24	0.24	0	0.24	0.72	0	0.48	0	1.45	0	0.48	0.48	0	0	0.48	0.97	0.72	0.24	0.24	0	0	0.48	0.72	0.48	0.72	0.24	0.48	0.72	0	0.24	0.48	0.48
HM	2.56	0.57	0.28	0.57	1.42	0.57	1.14	0.85	0.85	0	0	0.28	0.28	0.57	0.57	0.85	0.85	0	0.28	0	0	0.28	0.28	0	0	0	0	0.28	0.28	0.28	0	0	0.28	0.85	3.12	0	0	0.28	0	0.28	0.57	0.57	0	1.14	0	2.84	0	0	0.57
HM	1.35	0.39	1.16	1.16	0.97	1.16	0.58	0.77	0.77	0.19	0.39	0.19	0.39	0.97	0.19	0.58	0.39	0.58	0.39	0.19	0.19	0.77	0.19	0.39	0.39	0.77	0.19	0	0.39	0	0	0.97	0.19	0.77	0.19	0.19	0	0	0.58	0.39	0.77	0	0.77	0.58	0	0	0.39	0.58	0.39
HM	0.9	0.9	0.9	3.3	1.2	2.7	0.3	0.9	0.9	0.3	0.3	0.3	0	0.3	1.2	0.3	0	0	0	0	0	0.3	0	0.3	0.3	0	0	0	0.3	0	0	0	0	0.3	0.3	0.3	0.6	0	0.6	0.3	0.3	0	0.3	0.9	0	0	0.3	0.3	0
HM	3.54	0.29	1.47	1.47	0.29	0.29	1.18	0.88	0.59	2.06	0.29	0.88	0.29	0	0	0	1.47	2.65	0	0	0	0.29	0.88	0.29	0	0.29	0	0	0.29	0	0	0	0	0	0.59	0.29	2.36	0	0.29	0.29	0	0	0	0.29	0	0.59	0.29	0	0
HM	1.25	3.12	1.87	0.93	0.93	0.93	1.56	1.25	0.62	0	0.62	0	0.93	0.31	0.93	0	0.62	0	0	0.62	0.31	0.31	0.31	0.31	0.62	0	0	0.31	0	0	0	0	0	0	0	0.31	1.25	0.93	0	0.93	0	0	0	1.56	0	0	0	0	0
HM	1.33	3.99	0.8	1.33	1.33	1.06	0.27	1.06	0.8	1.86	2.13	0.53	0.27	0.27	0.8	0	0.27	1.06	0	0	0.27	0.27	0	0	1.6	0.53	0	0.27	0.27	0	0.27	0.53	0	0	0.27	0.8	0	0	0	0	0	0	0	0.27	0	0	0	0	0
HM	1.1	1.64	0.82	2.74	0.27	0.55	0.55	0.55	1.64	0	1.1	0.27	0.82	0.55	0.27	0	0.27	0.27	0.27	0.27	0.27	0.27	0.82	0.55	1.1	1.1	0	0.82	1.1	0	0	2.19	0.55	1.1	0	0	0.55	0.55	0.27	0.27	1.1	0.55	0	0.55	0.82	0	0.27	0	0
HM	1.36	1.63	0.82	1.63	0.82	0.54	0.27	0.82	2.18	0	1.09	0.27	0.27	0.54	0	1.09	0.54	1.09	0.54	0.27	0.54	0.82	0.27	0.82	1.36	0.27	0.82	0.54	1.36	0	0	1.63	0.82	0.27	0.27	0.54	0.27	1.63	0.82	0.27	0.27	0	0	0.54	0.82	0.27	0.27	0	0
HM	0.63	0.95	0.32	1.27	0.95	0.63	0.63	0.32	0.32	0	0.95	0.32	0.95	0.95	0.95	0	0.32	0	0.32	0.63	0	0.63	0.32	0	0	0.63	0	0	0	0	0	0.32	0.63	0.32	0.32	0.32	0.95	0.95	0	0.32	0.32	0	0.32	1.27	0.95	0	0.32	0	0
HM	1.21	1.45	0	1.21	0.97	0.48	1.69	0.72	0.72	1.69	2.17	0.72	0.72	0.97	1.69	0	0.24	0.97	0	0.48	0	0	0.24	0.72	0.72	0.72	0	0.24	0.24	0	0	0.72	0.72	0.48	0.48	0	0.24	0	1.45	0.24	0	0	0	0	0.24	0.48	1.21	0	0
HM	2.77	1.39	1.94	1.66	1.11	1.39	1.39	1.11	0	0.83	0	1.11	0	1.11	0.83	0.28	1.11	0	0	0	0	0	0.28	0	1.11	0.55	0	0	0.55	0	0	0.55	0.28	0.55	0.55	0	0	0	0	0.55	0.55	0.28	0.28	1.94	0	0	0.28	0.83	0
HM	3.41	1.84	1.57	1.31	1.31	0.79	0.79	1.05	0.79	0.26	1.05	0.79	0.79	2.62	0.79	1.05	0.26	1.05	0.52	0.26	0.26	0.52	0	1.05	1.31	1.57	0	0.52	0	0	0	0	0.52	0.52	0.52	0.26	0.26	0.52	0.26	0.26	0.26	0.26	0.26	0.26	0.26	0.26	0.26	0.26	0
[truncated: 3,434 more columns]
