# Supplementary material for: Can we spot fake public comments generated by ChatGPT(-3.5, -4)?: Japanese stylometric analysis expose emulation created by one-shot learning
Source: PLoS One. 2024 Mar 13;19(3):e0299031. doi: 10.1371/journal.pone.0299031 (PMC10936841; doi:10.1371/journal.pone.0299031)
Supplement: S4 Data — (CSV) [file pone.0299031.s004.csv]

class	Ì/-AÌ»_ð/-i-êÊ	Ì/-AÌ»_ª/-i-êÊ	Í/-W_Ì/-AÌ»	Ì/-AÌ»_Ì/-AÌ»	Ì/-AÌ»_â/-À§	ª/-i-êÊ_Ì/-AÌ»	Ì/-AÌ»_É/-i-êÊ	ð/-i-êÊ_Ì/-AÌ»	ð/-i-êÊ_Ä/-Ú±	ð/-i-êÊ_ª/-i-êÊ	ð/-i-êÊ_É/-i-êÊ	â/-À§_Ì/-AÌ»	Ä/-Ú±_Ì/-AÌ»	Ì/-AÌ»_Í/-W	É/-i-êÊ_Í/-W	ª/-i-êÊ_Ä/-Ú±	É/-i-êÊ_Ì/-AÌ»	É/-i-êÊ_ð/-i-êÊ	ª/-i-êÊ_É/-i-êÊ	Å/-i-êÊ_Ì/-AÌ»	ð/-i-êÊ_ð/-i-êÊ	â/-À§_ð/-i-êÊ	Ì/-AÌ»_Å/-i-êÊ	ª/-i-êÊ_ð/-i-êÊ	É/-i-êÊ_ª/-i-êÊ	ª/-i-êÊ_ª/-i-êÊ	É/-i-êÊ_Ä/-Ú±	Å/-i-êÊ_Í/-W	ð/-i-êÊ_É/-»	Ì/-AÌ»_Æ/-À§	ª/-i-êÊ_Æ/-i-øp	Æ/-i-êÊ_Ì/-AÌ»	Í/-W_ª/-i-êÊ	Í/-W_ð/-i-êÊ	Ö/-i-êÊ_Ì/-AÌ»	Ì/-AÌ»_ÉÂ¢Ä/-i-Aê	Æ/-i-øp_Ì/-AÌ»	ð/-i-êÊ_Í/-W	à/-W_Ì/-AÌ»	ª/-i-êÊ_É/-»	ª/-i-êÊ_Í/-W	â/-À§_ª/-i-êÊ	Ä/-Ú±_Í/-W	Í/-W_É/-i-êÊ	Ä/-Ú±_ª/-i-êÊ	Æ/-i-øp_Ä/-Ú±	Æ/-À§_Ì/-AÌ»	Ì/-AÌ»_Æ/-i-êÊ	ÉÂ¢Ä/-i-Aê_Ì/-AÌ»
GPT3.5 zero	4.76	1.19	1.19	3.57	0	0	1.19	2.38	1.19	7.14	1.19	4.76	0	1.19	1.19	0	1.19	1.19	1.19	1.19	2.38	0	0	2.38	1.19	5.95	0	0	0	0	0	0	1.19	0	0	0	1.19	0	0	0	1.19	0	0	0	1.19	1.19	0	1.19	0
GPT3.5 zero	8.64	2.47	4.94	0	1.23	2.47	1.23	2.47	1.23	3.7	4.94	1.23	0	1.23	2.47	0	1.23	0	1.23	0	1.23	1.23	0	1.23	1.23	1.23	0	0	0	1.23	0	0	0	1.23	1.23	1.23	0	2.47	0	1.23	1.23	0	0	0	0	0	0	0	0
GPT3.5 zero	6.25	0	5.21	0	2.08	0	4.17	7.29	1.04	2.08	1.04	0	0	0	1.04	0	1.04	4.17	0	0	2.08	2.08	0	0	1.04	0	1.04	0	0	5.21	0	1.04	0	1.04	1.04	1.04	0	3.12	0	0	4.17	0	1.04	2.08	0	0	2.08	0	0
GPT3.5 zero	5.88	3.92	5.88	0.98	0	2.94	2.94	2.94	0.98	1.96	1.96	0.98	0	0	3.92	0.98	0	1.96	0.98	0.98	1.96	0	0	0	0	1.96	0	0	0	2.94	0	0	1.96	0	0	0	0	0	1.96	1.96	0.98	0	0.98	0	0	0.98	0.98	0	0
GPT3.5 zero	7.5	0	6.25	1.25	2.5	5	0	1.25	1.25	2.5	3.75	0	0	2.5	1.25	0	0	2.5	1.25	0	1.25	0	0	0	5	0	0	0	1.25	5	0	0	0	0	0	1.25	0	2.5	0	1.25	1.25	0	0	3.75	0	0	3.75	1.25	0
GPT3.5 zero	7.55	5.66	4.72	0.94	1.89	2.83	0.94	5.66	0	0.94	1.89	0.94	0.94	0	1.89	1.89	1.89	0	0.94	0	1.89	0.94	0	0.94	0	0	0	0	1.89	4.72	1.89	0	0	0	0	0.94	0.94	0	0	0	1.89	0.94	0	0	0.94	0.94	1.89	0	0.94
GPT3.5 zero	2.86	2.86	3.81	0.95	2.86	1.9	0.95	1.9	0.95	0.95	0	0.95	1.9	0.95	1.9	1.9	0	0.95	0.95	0	0.95	0.95	0	1.9	0	0	0	0.95	2.86	2.86	0.95	0	0	0	0.95	2.86	0	0.95	0	0.95	0	1.9	0.95	0	0	0	0	0	3.81
GPT3.5 zero	2	10	2	2	3	8	0	2	1	0	0	1	0	1	0	2	1	1	1	0	1	0	0	0	2	5	0	0	0	1	1	0	0	0	3	2	0	0	0	2	1	1	0	0	0	1	1	0	1
GPT3.5 zero	1.08	7.53	2.15	0	6.45	3.23	0	0	0	1.08	2.15	3.23	0	0	1.08	5.38	2.15	0	2.15	0	0	1.08	0	0	1.08	2.15	0	1.08	1.08	0	1.08	1.08	0	0	2.15	1.08	1.08	0	0	1.08	1.08	3.23	0	0	0	0	2.15	1.08	1.08
GPT3.5 zero	6.25	4.17	6.25	1.04	3.12	2.08	5.21	4.17	1.04	1.04	3.12	0	2.08	1.04	7.29	5.21	1.04	2.08	0	0	0	0	0	2.08	3.12	0	0	0	1.04	0	0	0	2.08	2.08	1.04	0	0	1.04	0	0	0	0	0	1.04	1.04	0	0	0	1.04
GPT3.5 zero	9.38	4.17	0	0	4.17	0	1.04	4.17	8.33	0	3.12	1.04	6.25	0	0	0	1.04	1.04	3.12	1.04	1.04	2.08	0	2.08	1.04	0	2.08	0	1.04	2.08	0	0	0	0	1.04	0	0	1.04	1.04	1.04	0	0	0	0	0	0	1.04	0	2.08
GPT3.5 zero	4.6	3.45	2.3	1.15	4.6	2.3	1.15	4.6	2.3	2.3	0	3.45	1.15	0	1.15	0	0	0	1.15	1.15	2.3	0	0	1.15	1.15	1.15	0	0	1.15	1.15	0	2.3	2.3	2.3	2.3	1.15	0	1.15	1.15	0	2.3	1.15	0	0	0	0	0	1.15	1.15
GPT3.5 zero	4.9	1.96	3.92	0	0	0.98	0	1.96	0.98	1.96	4.9	0	0	0.98	0.98	0	0.98	1.96	0	0	1.96	0	0	1.96	0.98	2.94	0	0	0	4.9	0	0	0.98	0	0	0	0.98	2.94	0.98	0.98	1.96	0.98	0	0	0	0	3.92	0	0
GPT3.5 zero	4.88	2.44	4.88	1.22	4.88	2.44	0	3.66	0	3.66	3.66	0	0	0	1.22	0	0	2.44	0	0	0	1.22	0	0	0	3.66	1.22	1.22	2.44	1.22	0	1.22	0	1.22	2.44	0	0	1.22	1.22	0	3.66	0	0	1.22	1.22	0	0	1.22	1.22
GPT3.5 zero	2.27	2.27	4.55	0	0	2.27	2.27	1.14	2.27	4.55	0	0	1.14	1.14	0	1.14	0	1.14	0	0	0	1.14	0	2.27	3.41	0	0	0	1.14	4.55	1.14	0	1.14	0	0	0	0	0	0	2.27	3.41	0	0	0	1.14	0	1.14	0	0
GPT3.5 zero	6.86	4.9	2.94	0	0.98	2.94	2.94	4.9	2.94	0.98	1.96	0.98	1.96	1.96	0.98	0	1.96	3.92	0.98	0.98	0.98	0	0	1.96	0.98	0.98	0	0	0.98	2.94	0.98	0	0.98	0	2.94	0	0	0	0.98	0.98	0	0	0	0	0	1.96	0.98	0	0
GPT3.5 zero	2.56	5.13	0	1.28	0	3.85	1.28	1.28	2.56	5.13	1.28	0	1.28	1.28	0	0	1.28	3.85	1.28	1.28	1.28	0	0	7.69	1.28	5.13	1.28	0	0	1.28	0	1.28	0	0	0	1.28	0	0	0	2.56	0	0	0	0	1.28	0	1.28	0	1.28
GPT3.5 zero	3.85	1.28	2.56	3.85	5.13	3.85	2.56	1.28	0	2.56	5.13	0	1.28	0	2.56	0	2.56	3.85	0	0	2.56	2.56	0	1.28	0	0	2.56	0	2.56	1.28	0	0	0	0	0	1.28	0	0	0	0	0	3.85	0	0	0	0	1.28	0	0
GPT3.5 zero	5.15	8.25	1.03	1.03	4.12	5.15	0	3.09	2.06	2.06	0	1.03	2.06	0	0	2.06	0	0	2.06	0	0	1.03	0	0	0	0	1.03	0	0	1.03	2.06	2.06	0	0	3.09	0	1.03	0	0	4.12	0	1.03	0	0	1.03	1.03	1.03	1.03	1.03
GPT3.5 zero	6.25	2.08	0	2.08	1.04	2.08	2.08	0	1.04	4.17	6.25	0	1.04	0	1.04	0	3.12	4.17	2.08	0	3.12	1.04	0	0	0	0	0	0	0	2.08	0	0	0	1.04	4.17	1.04	0	1.04	0	0	0	0	0	0	0	0	1.04	0	4.17
GPT3.5 zero	11.11	3.03	4.04	0	1.01	1.01	2.02	5.05	2.02	2.02	4.04	0	1.01	0	2.02	2.02	2.02	6.06	2.02	0	3.03	0	0	0	1.01	2.02	0	0	1.01	2.02	0	0	1.01	1.01	1.01	1.01	0	1.01	2.02	0	2.02	1.01	1.01	0	0	0	2.02	0	1.01
GPT3.5 zero	9.78	3.26	1.09	0	2.17	5.43	1.09	3.26	1.09	3.26	6.52	2.17	0	2.17	2.17	0	2.17	1.09	0	0	2.17	1.09	0	1.09	0	0	3.26	0	0	0	0	1.09	0	0	2.17	1.09	1.09	0	1.09	0	0	1.09	0	0	0	1.09	1.09	0	0
GPT3.5 zero	10.78	2.94	6.86	4.9	0.98	0.98	0.98	3.92	1.96	3.92	4.9	0.98	0.98	0.98	1.96	0	2.94	0.98	0.98	0	2.94	0	0	1.96	0	0	0	0	1.96	1.96	0	0	0	0.98	2.94	0	0	0	0	0	2.94	0	0	0	0	0	0.98	0	0
GPT3.5 zero	2.78	5.56	2.78	4.63	0.93	0	0.93	2.78	0.93	2.78	3.7	1.85	0.93	0.93	0.93	1.85	4.63	0.93	1.85	0.93	0	0	0	2.78	0	0.93	0.93	0	0	2.78	0	1.85	0	0	0	0	0	0.93	0.93	0.93	0	0.93	1.85	0.93	0	0	1.85	1.85	0
GPT3.5 zero	13.54	2.08	5.21	0	0	1.04	4.17	5.21	1.04	5.21	5.21	1.04	1.04	1.04	1.04	0	3.12	3.12	0	1.04	1.04	0	0	1.04	1.04	0	0	0	1.04	0	0	2.08	1.04	1.04	2.08	1.04	0	1.04	0	1.04	3.12	0	0	0	0	0	1.04	0	0
GPT3.5 zero	2.47	0	0	0	2.47	2.47	0	1.23	4.94	4.94	1.23	0	2.47	0	0	0	0	1.23	0	0	1.23	4.94	0	0	0	0	1.23	0	3.7	0	0	1.23	0	0	1.23	2.47	0	0	0	1.23	0	1.23	0	0	2.47	1.23	0	0	1.23
GPT3.5 zero	9.8	1.96	2.94	0.98	2.94	3.92	0.98	5.88	2.94	1.96	2.94	1.96	0	0.98	1.96	0	0.98	1.96	0.98	0	0.98	0.98	0.98	0.98	1.96	0.98	1.96	0	0	0.98	0	0	0	0	0	0	3.92	0	0	0	1.96	0	0	0.98	0	0	0	0	0
GPT3.5 zero	2.02	6.06	3.03	2.02	1.01	4.04	6.06	1.01	2.02	0	1.01	1.01	2.02	1.01	2.02	1.01	2.02	2.02	1.01	1.01	0	1.01	1.01	0	2.02	0	2.02	0	0	0	0	0	0	0	1.01	2.02	1.01	0	0	3.03	1.01	0	0	0	2.02	0	0	0	0
GPT3.5 zero	4.63	1.85	1.85	0.93	0.93	2.78	0.93	3.7	0.93	3.7	2.78	0.93	0	0	0.93	0	2.78	1.85	0	0	0.93	0	0	0.93	0	0.93	0	0.93	1.85	4.63	0	0	0.93	0	1.85	0	0	0	0	0	0	0	0	0.93	0	0	0.93	2.78	0.93
GPT3.5 zero	10.75	2.15	4.3	0	1.08	5.38	4.3	6.45	1.08	2.15	1.08	1.08	1.08	4.3	1.08	0	2.15	1.08	1.08	0	2.15	1.08	1.08	0	1.08	1.08	2.15	1.08	1.08	2.15	0	0	1.08	1.08	3.23	0	0	1.08	0	0	0	0	0	0	0	0	1.08	1.08	0
GPT3.5 zero	2.5	1.67	0	0.83	2.5	0.83	0.83	0.83	5	0	0	1.67	1.67	0	0	1.67	1.67	1.67	0.83	0	0.83	0	0	0.83	0	1.67	0	0	0.83	0	0.83	0.83	0.83	0.83	0	4.17	1.67	0.83	0	0.83	0	0	0.83	0	1.67	0.83	0.83	0.83	3.33
GPT3.5 zero	8.82	0	1.96	1.96	1.96	1.96	2.94	4.9	2.94	3.92	4.9	2.94	1.96	1.96	0.98	0	0.98	0.98	0.98	0	0	0.98	0	0	0	0	0	0	0.98	3.92	0	0.98	0.98	0.98	2.94	0	0	0.98	0	0	0.98	0	0	0	0	0	0.98	0	0
GPT3.5 zero	1.18	4.71	0	0	2.35	3.53	3.53	1.18	1.18	1.18	2.35	1.18	0	3.53	0	0	4.71	1.18	3.53	1.18	1.18	3.53	0	0	2.35	1.18	1.18	0	3.53	1.18	0	0	0	0	0	1.18	0	0	1.18	1.18	1.18	1.18	0	1.18	0	0	0	0	2.35
GPT3.5 zero	5.45	0.91	0.91	2.73	2.73	3.64	3.64	4.55	3.64	5.45	2.73	2.73	0.91	0	0	0.91	0.91	2.73	0.91	0	2.73	0.91	0	0.91	0.91	0.91	1.82	0.91	2.73	3.64	0	0.91	0	0	0	0	0.91	0	0	0	0	0	0	0	0	0	0	0	0
GPT3.5 zero	9.09	0	3.41	0	1.14	0	4.55	6.82	0	2.27	4.55	0	0	2.27	1.14	0	5.68	3.41	1.14	0	3.41	1.14	0	0	0	0	0	0	1.14	3.41	0	1.14	0	1.14	1.14	0	0	1.14	0	0	3.41	0	0	1.14	0	0	2.27	0	0
GPT3.5 zero	11.69	2.6	2.6	2.6	0	1.3	3.9	7.79	2.6	0	6.49	0	2.6	1.3	1.3	1.3	2.6	3.9	1.3	0	2.6	0	1.3	0	1.3	0	0	0	1.3	2.6	0	0	0	3.9	1.3	0	0	2.6	0	0	1.3	0	0	0	0	0	2.6	0	0
GPT3.5 zero	6.86	1.96	4.9	1.96	0.98	2.94	3.92	3.92	0.98	2.94	2.94	1.96	0.98	0.98	0	0	2.94	3.92	1.96	0	0.98	0.98	0	0	0	0.98	0.98	0	0.98	1.96	0	0	0	0	1.96	0	0	0.98	0.98	0	1.96	0	0	1.96	0	0	0.98	0	0
GPT3.5 zero	6.12	2.04	1.02	3.06	4.08	2.04	0	2.04	1.02	5.1	2.04	3.06	0	0	0	0	2.04	1.02	1.02	3.06	1.02	2.04	0	0	1.02	1.02	1.02	0	0	0	0	0	0	1.02	2.04	1.02	0	0	0	0	2.04	1.02	0	2.04	0	0	0	2.04	0
GPT3.5 zero	6.45	0	3.23	2.15	0	1.08	1.08	5.38	6.45	1.08	4.3	2.15	2.15	0	0	1.08	1.08	4.3	1.08	0	2.15	0	1.08	0	1.08	0	1.08	0	0	1.08	0	1.08	0	0	0	0	0	0	0	0	1.08	1.08	1.08	0	0	0	0	0	0
GPT3.5 zero	9.78	1.09	1.09	0	1.09	4.35	3.26	1.09	2.17	3.26	2.17	0	1.09	0	0	0	0	1.09	0	0	3.26	1.09	0	1.09	3.26	1.09	0	0	1.09	2.17	0	0	0	0	2.17	1.09	0	1.09	1.09	2.17	0	0	0	0	0	0	2.17	0	0
GPT3.5 zero	4.26	3.19	1.06	4.26	6.38	3.19	0	3.19	4.26	2.13	5.32	0	2.13	2.13	0	1.06	3.19	1.06	0	0	2.13	3.19	0	1.06	0	0	0	0	0	2.13	0	0	0	1.06	0	0	0	0	0	1.06	1.06	0	0	0	1.06	0	0	0	1.06
GPT3.5 zero	6.12	5.1	3.06	5.1	2.04	2.04	0	2.04	3.06	3.06	5.1	3.06	0	1.02	0	0	1.02	1.02	1.02	1.02	2.04	2.04	1.02	3.06	1.02	0	0	0	2.04	0	0	0	0	0	2.04	0	0	0	0	1.02	1.02	1.02	0	0	0	0	3.06	1.02	0
GPT3.5 zero	2.73	1.82	2.73	2.73	1.82	0.91	0	2.73	1.82	1.82	3.64	0.91	0	1.82	1.82	0.91	0	0	2.73	0	0.91	2.73	0	2.73	2.73	0.91	0	0	1.82	1.82	0	0.91	0.91	1.82	0.91	0	0	0	0	0	2.73	0	0	0	1.82	0	0.91	0.91	0.91
GPT3.5 zero	4.72	4.72	2.83	0	0	4.72	0.94	1.89	1.89	2.83	2.83	0.94	0.94	0	2.83	1.89	0.94	0.94	2.83	0	0	0	0	0.94	1.89	2.83	0	1.89	1.89	1.89	0	0	0.94	0.94	0.94	0.94	0.94	0	0	2.83	0	0	0	0	0	0	0	0	0
GPT3.5 zero	5.21	0	1.04	1.04	1.04	3.12	5.21	2.08	5.21	1.04	4.17	1.04	1.04	0	0	0	0	0	0	0	2.08	0	0	0	0	0	1.04	0	3.12	1.04	0	0	0	0	0	0	0	0	0	0	0	0	1.04	0	3.12	1.04	3.12	1.04	0
GPT3.5 zero	7.29	1.04	7.29	1.04	1.04	1.04	2.08	0	0	2.08	3.12	1.04	1.04	0	3.12	0	0	1.04	1.04	0	6.25	0	0	0	0	0	4.17	0	2.08	2.08	0	0	1.04	1.04	1.04	1.04	0	4.17	0	1.04	2.08	0	1.04	3.12	0	1.04	1.04	1.04	1.04
GPT3.5 zero	8.57	5.71	0	1.9	2.86	2.86	3.81	3.81	2.86	0.95	3.81	2.86	3.81	0	0	0	1.9	2.86	0.95	0	0.95	0.95	0	0.95	0	0.95	1.9	0	2.86	0.95	0	0	0	0	2.86	0	0	0	0	0.95	0	0	0	0	0	0	2.86	0	0
GPT3.5 zero	7.22	5.15	1.03	3.09	0	3.09	2.06	5.15	2.06	5.15	5.15	1.03	1.03	1.03	2.06	0	2.06	2.06	0	0	4.12	1.03	0	4.12	0	0	1.03	0	0	3.09	0	0	1.03	2.06	0	0	0	1.03	1.03	1.03	0	0	0	0	1.03	1.03	3.09	0	1.03
GPT3.5 zero	12.17	2.61	0.87	0.87	0.87	2.61	3.48	6.09	1.74	6.09	2.61	0.87	0	0.87	0.87	0	1.74	0.87	1.74	0.87	2.61	2.61	0	0.87	0	0	0	0	0	0.87	0	1.74	0	0	6.96	0	0.87	0	1.74	0	0	0	0	0	0	0	0	1.74	0.87
GPT3.5 zero	6.25	3.12	3.12	0	0	3.12	0	1.04	0	4.17	3.12	0	0	0	2.08	0	1.04	1.04	1.04	0	1.04	1.04	0	0	0	0	0	0	1.04	5.21	0	0	0	0	2.08	0	0	1.04	1.04	0	3.12	1.04	0	0	0	0	2.08	0	2.08
GPT3.5 zero	10.53	2.11	2.11	2.11	1.05	1.05	3.16	2.11	0	1.05	5.26	1.05	1.05	2.11	1.05	0	5.26	1.05	1.05	3.16	1.05	1.05	2.11	0	1.05	0	1.05	0	1.05	4.21	0	1.05	0	0	0	0	0	1.05	1.05	1.05	0	0	0	0	0	1.05	3.16	0	1.05
GPT3.5 zero	6.12	1.02	4.08	0	0	1.02	3.06	2.04	1.02	4.08	5.1	0	1.02	2.04	3.06	1.02	3.06	3.06	1.02	0	5.1	0	0	2.04	1.02	2.04	0	0	0	1.02	0	0	4.08	2.04	0	0	0	1.02	0	3.06	4.08	0	1.02	1.02	1.02	0	1.02	1.02	0
GPT3.5 zero	9.86	1.41	0	1.41	1.41	7.04	0	5.63	2.82	4.23	4.23	1.41	1.41	4.23	0	0	2.82	2.82	1.41	0	0	1.41	0	0	1.41	1.41	1.41	0	0	1.41	0	0	0	1.41	0	0	0	0	0	0	0	0	0	1.41	1.41	1.41	0	0	0
GPT3.5 zero	7.95	3.41	1.14	0	3.41	4.55	5.68	1.14	1.14	1.14	4.55	1.14	2.27	0	1.14	0	5.68	1.14	0	0	0	0	0	1.14	1.14	0	1.14	0	1.14	1.14	1.14	2.27	0	0	1.14	0	0	0	1.14	2.27	1.14	0	0	0	0	0	0	2.27	0
GPT3.5 zero	4.82	2.41	3.61	0	4.82	2.41	0	3.61	1.2	1.2	4.82	4.82	0	2.41	3.61	0	0	1.2	2.41	0	0	0	0	1.2	0	1.2	0	0	0	1.2	0	0	0	0	0	3.61	0	1.2	0	0	0	1.2	0	0	0	0	0	1.2	2.41
GPT3.5 zero	9.89	0	0	0	0	1.1	3.3	6.59	1.1	2.2	4.4	1.1	3.3	2.2	1.1	1.1	3.3	3.3	0	1.1	4.4	1.1	0	0	2.2	1.1	2.2	0	1.1	3.3	0	1.1	1.1	0	0	0	1.1	0	0	0	0	0	1.1	2.2	1.1	1.1	1.1	0	0
GPT3.5 zero	12.99	1.3	0	2.6	2.6	2.6	1.3	6.49	2.6	3.9	0	2.6	1.3	1.3	0	0	2.6	0	0	0	5.19	0	0	0	0	0	0	0	0	0	0	1.3	0	0	5.19	0	1.3	0	0	0	0	0	0	0	0	0	1.3	0	0
GPT3.5 zero	8.24	2.35	2.35	2.35	2.35	2.35	1.18	3.53	2.35	3.53	2.35	1.18	0	1.18	0	0	3.53	2.35	1.18	0	0	1.18	1.18	1.18	0	1.18	0	0	0	1.18	0	1.18	0	0	0	1.18	1.18	0	0	0	1.18	0	0	1.18	0	0	0	2.35	2.35
GPT3.5 zero	9.09	1.14	2.27	4.55	1.14	2.27	1.14	3.41	0	3.41	4.55	0	0	2.27	0	0	2.27	2.27	0	0	2.27	1.14	0	0	1.14	0	1.14	0	1.14	3.41	0	0	0	0	0	2.27	1.14	1.14	1.14	1.14	0	0	0	0	0	1.14	1.14	0	2.27
GPT3.5 zero	5.48	4.11	2.74	1.37	1.37	5.48	1.37	2.74	1.37	4.11	1.37	0	1.37	4.11	0	0	1.37	1.37	2.74	1.37	1.37	0	0	1.37	1.37	1.37	0	0	0	2.74	0	0	1.37	1.37	5.48	2.74	0	0	0	2.74	0	0	0	0	0	0	0	0	1.37
GPT3.5 zero	5.77	3.85	1.92	0.96	0.96	1.92	0.96	0	0.96	0.96	3.85	0.96	1.92	0	3.85	3.85	1.92	1.92	1.92	0	0	0.96	0	0.96	1.92	0.96	0	0	0.96	0.96	0	0	0.96	0	4.81	1.92	0	0.96	0.96	2.88	0.96	0	0	0.96	1.92	0	0.96	0	0.96
GPT3.5 zero	5.26	1.05	2.11	2.11	1.05	5.26	5.26	2.11	2.11	0	4.21	1.05	0	1.05	1.05	0	2.11	2.11	0	0	2.11	1.05	0	0	2.11	1.05	1.05	0	0	0	1.05	0	0	1.05	1.05	0	1.05	0	0	0	1.05	0	0	0	1.05	1.05	2.11	1.05	0
GPT3.5 zero	1.15	2.3	0	2.3	1.15	5.75	3.45	1.15	1.15	6.9	3.45	2.3	0	0	0	1.15	3.45	3.45	1.15	0	4.6	0	0	1.15	2.3	1.15	0	0	0	3.45	0	0	0	0	0	0	0	0	0	0	1.15	0	0	0	0	0	0	0	0
GPT3.5 zero	1.23	4.94	2.47	1.23	1.23	4.94	1.23	2.47	0	2.47	1.23	1.23	1.23	0	0	0	1.23	1.23	3.7	0	3.7	1.23	0	0	3.7	2.47	0	1.23	0	3.7	1.23	0	0	1.23	1.23	2.47	0	0	0	1.23	1.23	1.23	0	0	0	1.23	0	0	0
GPT3.5 zero	8.45	0	1.41	1.41	2.82	0	0	2.82	1.41	2.82	4.23	2.82	0	2.82	1.41	0	0	1.41	1.41	1.41	4.23	1.41	0	2.82	2.82	0	0	0	1.41	0	0	1.41	1.41	2.82	0	0	0	0	0	1.41	0	2.82	0	0	0	0	2.82	0	1.41
GPT3.5 zero	6.25	1.25	2.5	0	3.75	1.25	0	0	2.5	6.25	2.5	0	0	0	0	0	2.5	1.25	1.25	0	2.5	1.25	0	0	1.25	1.25	0	0	0	1.25	0	2.5	0	1.25	0	0	1.25	0	1.25	2.5	1.25	1.25	0	0	0	0	5	0	0
GPT3.5 zero	4.35	0	1.74	1.74	2.61	2.61	6.09	3.48	2.61	1.74	0.87	0	1.74	0.87	0.87	0	0	1.74	0.87	0	2.61	2.61	0	0.87	0.87	0	1.74	0	1.74	2.61	0	1.74	2.61	0	0.87	1.74	0	0.87	0	0	2.61	0	0	0	0	0.87	0	0	0.87
GPT3.5 zero	7.45	2.13	1.06	2.13	2.13	5.32	6.38	5.32	0	7.45	0	1.06	0	1.06	1.06	0	2.13	3.19	2.13	1.06	2.13	1.06	0	0	0	1.06	1.06	0	0	2.13	1.06	1.06	0	0	2.13	0	0	0	0	1.06	1.06	2.13	0	1.06	0	1.06	1.06	0	0
GPT3.5 zero	8.05	1.15	1.15	1.15	2.3	2.3	1.15	4.6	2.3	2.3	4.6	2.3	1.15	2.3	0	0	2.3	2.3	0	1.15	3.45	2.3	1.15	0	0	0	0	0	1.15	4.6	0	1.15	0	0	2.3	0	0	0	1.15	0	0	0	0	0	0	0	2.3	0	0
GPT3.5 zero	1.18	5.88	1.18	2.35	0	4.71	1.18	0	2.35	5.88	3.53	1.18	2.35	0	2.35	0	0	1.18	2.35	0	1.18	1.18	0	3.53	1.18	2.35	1.18	0	0	2.35	0	1.18	0	2.35	0	0	0	0	1.18	0	2.35	0	0	1.18	0	0	0	0	0
GPT3.5 zero	4.85	1.94	1.94	0	0.97	3.88	1.94	0.97	0.97	4.85	5.83	0	0.97	0	0.97	0	1.94	2.91	0.97	0	0.97	0.97	0	0	0	3.88	0.97	0	0.97	2.91	0	1.94	0	1.94	1.94	0	0	0	0	0.97	2.91	0	0	0	0.97	1.94	0	0	0.97
GPT3.5 zero	2.02	3.03	1.01	0	1.01	3.03	2.02	2.02	1.01	3.03	1.01	0	1.01	2.02	0	0	0	1.01	3.03	0	0	0	1.01	1.01	2.02	8.08	0	0	1.01	0	0	2.02	0	3.03	0	0	0	0	0	1.01	0	3.03	1.01	1.01	0	1.01	0	0	1.01
GPT3.5 zero	5.56	1.11	3.33	1.11	2.22	2.22	0	2.22	0	3.33	5.56	1.11	0	1.11	0	0	1.11	2.22	0	3.33	1.11	1.11	0	0	1.11	2.22	0	0	1.11	4.44	1.11	0	0	1.11	0	2.22	1.11	0	1.11	1.11	0	1.11	0	0	0	0	1.11	0	1.11
GPT3.5 zero	8.75	1.25	2.5	0	0	2.5	0	1.25	2.5	3.75	7.5	0	1.25	1.25	1.25	0	1.25	0	0	0	0	0	0	0	0	0	1.25	0	1.25	3.75	0	1.25	0	1.25	2.5	0	1.25	1.25	0	0	1.25	0	0	1.25	0	0	1.25	0	0
GPT3.5 zero	7.32	0	0	0	2.44	2.44	2.44	6.1	2.44	6.1	2.44	1.22	0	0	0	0	0	1.22	1.22	0	1.22	1.22	0	2.44	1.22	1.22	3.66	0	0	0	0	0	1.22	1.22	0	0	0	1.22	0	1.22	1.22	0	0	0	1.22	0	1.22	1.22	0
GPT3.5 zero	3.92	4.9	2.94	1.96	1.96	3.92	0.98	1.96	0.98	5.88	3.92	1.96	0	0.98	1.96	0	0	0.98	0.98	0.98	2.94	0	0.98	3.92	0	0	0	0	0.98	0	0	0	0	0.98	0.98	0.98	0	0	0.98	0	0	0.98	0	0	0	0	1.96	0.98	0
GPT3.5 zero	5.32	1.06	4.26	4.26	0	1.06	4.26	3.19	1.06	3.19	3.19	1.06	1.06	4.26	0	0	2.13	4.26	2.13	1.06	3.19	1.06	0	0	0	0	1.06	0	0	4.26	0	1.06	1.06	2.13	0	0	0	1.06	1.06	0	2.13	1.06	2.13	2.13	0	1.06	1.06	0	0
GPT3.5 zero	6.06	3.03	4.04	0	2.02	1.01	2.02	0	3.03	2.02	2.02	0	2.02	0	2.02	0	1.01	0	3.03	0	5.05	1.01	0	0	2.02	1.01	1.01	0	1.01	2.02	0	2.02	1.01	0	0	1.01	1.01	0	0	0	3.03	0	0	0	0	2.02	2.02	2.02	0
GPT3.5 zero	8.7	1.09	5.43	0	0	3.26	3.26	4.35	1.09	3.26	1.09	0	0	1.09	1.09	1.09	3.26	2.17	0	0	3.26	0	1.09	2.17	1.09	1.09	0	1.09	0	1.09	0	1.09	0	0	0	1.09	0	3.26	0	3.26	0	1.09	0	1.09	0	0	0	0	0
GPT3.5 zero	9.89	2.2	2.2	0	2.2	3.3	1.1	8.79	1.1	3.3	2.2	0	1.1	2.2	0	1.1	0	1.1	0	0	1.1	1.1	1.1	4.4	2.2	0	0	1.1	0	1.1	0	0	1.1	0	1.1	0	0	0	0	2.2	0	0	0	0	1.1	0	1.1	0	0
GPT3.5 zero	2.25	3.37	1.12	0	3.37	0	1.12	4.49	3.37	4.49	2.25	0	0	1.12	0	0	1.12	1.12	1.12	0	3.37	3.37	0	5.62	1.12	2.25	1.12	1.12	1.12	0	0	0	1.12	1.12	0	0	0	0	0	2.25	1.12	1.12	1.12	0	1.12	0	0	1.12	1.12
GPT3.5 zero	1.2	3.61	1.2	0	4.82	6.02	2.41	3.61	0	3.61	2.41	1.2	0	0	4.82	0	4.82	0	2.41	0	0	2.41	0	2.41	1.2	3.61	0	0	0	3.61	0	0	2.41	2.41	0	1.2	0	0	0	0	1.2	0	0	0	0	0	1.2	0	0
GPT3.5 zero	6.98	4.65	2.33	0	0	3.49	1.16	1.16	1.16	5.81	5.81	0	0	1.16	1.16	0	4.65	1.16	1.16	1.16	3.49	0	0	2.33	1.16	2.33	0	0	1.16	1.16	0	0	0	2.33	3.49	0	0	0	0	1.16	3.49	0	0	0	0	0	0	0	0
GPT3.5 zero	6.25	3.12	1.04	1.04	1.04	4.17	1.04	3.12	3.12	5.21	3.12	0	3.12	1.04	0	2.08	2.08	1.04	2.08	0	2.08	0	0	0	1.04	2.08	0	0	0	2.08	0	0	0	1.04	3.12	1.04	0	1.04	0	0	1.04	0	0	0	0	0	0	0	1.04
GPT3.5 zero	3.41	2.27	3.41	1.14	1.14	6.82	5.68	1.14	2.27	2.27	5.68	0	0	3.41	1.14	0	2.27	1.14	0	0	0	0	1.14	1.14	1.14	2.27	0	1.14	0	2.27	0	1.14	0	1.14	2.27	1.14	0	0	0	0	0	1.14	0	0	1.14	0	1.14	1.14	1.14
GPT3.5 zero	8.93	1.79	2.68	1.79	3.57	3.57	2.68	3.57	0	3.57	4.46	2.68	0	1.79	0.89	0	0.89	1.79	0.89	0.89	1.79	1.79	0.89	0.89	0.89	0	0	0	0.89	1.79	0	0	0	0	6.25	0.89	0	0	0	0	0.89	0	0.89	0	0	0	1.79	0	0.89
GPT3.5 zero	9.57	0	0	1.06	2.13	6.38	1.06	5.32	1.06	6.38	5.32	1.06	0	0	0	0	1.06	2.13	1.06	0	3.19	1.06	0	2.13	3.19	5.32	0	0	1.06	1.06	0	0	0	0	1.06	1.06	1.06	1.06	0	3.19	0	0	0	0	0	0	0	0	0
GPT3.5 zero	6.42	1.83	1.83	2.75	2.75	0.92	3.67	4.59	0.92	5.5	1.83	0	0.92	0	0.92	0	0	2.75	0	0	0.92	0.92	0.92	0.92	0	0.92	0.92	0	1.83	3.67	0	0.92	0	0.92	3.67	0	0	0	0.92	0	0.92	0	0	0	0	0	1.83	1.83	0
GPT3.5 zero	3.45	0	0	0	4.31	2.59	5.17	3.45	0	5.17	2.59	0.86	0.86	0	0	0	0.86	2.59	0	0	0.86	1.72	0.86	2.59	0.86	3.45	0.86	0	1.72	0	0.86	0	1.72	0	0	0.86	0	0.86	0	0.86	0	1.72	0	0	0	0	0	0	0.86
GPT3.5 zero	6.52	3.26	3.26	0	1.09	7.61	1.09	3.26	1.09	4.35	1.09	1.09	1.09	2.17	2.17	0	1.09	0	0	1.09	2.17	1.09	1.09	0	1.09	2.17	0	0	2.17	4.35	0	1.09	1.09	0	1.09	0	1.09	0	0	2.17	0	0	0	2.17	0	0	3.26	0	0
GPT3.5 zero	2.41	2.41	0	1.2	0	2.41	1.2	2.41	0	1.2	3.61	0	0	0	0	1.2	1.2	2.41	1.2	0	2.41	0	0	4.82	3.61	2.41	0	0	0	1.2	0	1.2	1.2	0	1.2	0	0	2.41	0	2.41	0	1.2	0	0	0	0	1.2	1.2	2.41
GPT3.5 zero	7.84	1.96	1.96	0	0	1.96	1.96	2.94	4.9	0.98	2.94	0	1.96	0.98	1.96	0	2.94	0	1.96	0	1.96	0.98	0	0	1.96	1.96	0	0	3.92	0	0	0	0	0	0	0.98	0	0	0	3.92	0	1.96	0	0.98	0.98	0	1.96	0.98	0
GPT3.5 zero	10.68	3.88	0	0	0	1.94	0	6.8	3.88	5.83	3.88	0.97	1.94	0	0	0	1.94	0.97	1.94	0.97	2.91	0.97	0.97	1.94	0.97	0.97	0	0	0.97	0.97	0	0	0	0	0	0	0	0.97	0.97	0.97	0	0	0	1.94	0	0	0	0	0
GPT3.5 zero	7.89	0.88	0.88	0.88	0.88	2.63	3.51	4.39	6.14	3.51	0.88	0.88	2.63	0	0	0	4.39	0.88	0	0	0.88	1.75	0.88	0.88	0.88	1.75	0	0.88	0.88	0.88	0	0	0	0	0.88	0	0	0	0.88	0	0.88	0	0	0	0	0	0	0.88	0
GPT3.5 zero	7.69	3.3	1.1	0	2.2	1.1	0	3.3	1.1	1.1	6.59	2.2	0	0	1.1	0	2.2	1.1	2.2	0	5.49	1.1	0	2.2	1.1	1.1	0	0	1.1	3.3	0	0	2.2	2.2	3.3	1.1	0	2.2	0	2.2	1.1	0	1.1	0	0	0	0	0	1.1
GPT3.5 zero	10.58	3.85	0	0	0.96	7.69	0.96	1.92	0	5.77	4.81	0	0	0	0	0	0.96	2.88	1.92	0.96	3.85	0	0.96	0	0.96	2.88	0	0	0.96	2.88	0	1.92	0	0	5.77	0.96	0	0	0	0	0	0	0	0	0	0	1.92	0	0
GPT3.5 zero	3.61	0	7.23	1.2	2.41	1.2	2.41	2.41	1.2	2.41	1.2	2.41	0	0	2.41	0	1.2	1.2	1.2	0	0	0	0	1.2	0	1.2	0	0	1.2	4.82	0	0	1.2	0	0	2.41	0	0	0	2.41	3.61	2.41	0	0	1.2	0	1.2	0	1.2
GPT3.5 zero	4.17	4.17	0.83	0.83	1.67	4.17	2.5	2.5	3.33	3.33	1.67	1.67	1.67	0.83	0	0	1.67	2.5	0.83	0	0.83	0	0	1.67	2.5	2.5	0	0	0.83	0.83	0	0.83	0	1.67	1.67	0	0	0	0	3.33	0	0.83	0.83	0.83	0.83	0	0.83	0	0
GPT3.5 zero	12.62	0.97	0	2.91	1.94	0	3.88	4.85	0	2.91	5.83	3.88	0	1.94	0	0	1.94	0.97	0	1.94	2.91	0.97	0	0	0.97	0	0	0	0	2.91	0	3.88	0	0	3.88	0.97	0	0	0.97	0	0.97	0	0	0	0	0	0.97	0	0
GPT3.5 zero	13.79	0	1.15	1.15	3.45	1.15	2.3	10.34	0	4.6	5.75	0	0	0	0	0	3.45	4.6	1.15	0	4.6	2.3	0	0	1.15	0	0	1.15	0	2.3	0	2.3	0	0	2.3	0	1.15	0	0	0	0	0	0	0	0	0	1.15	1.15	0
GPT3.5 one	2.83	1.89	0.94	2.83	0.94	1.89	2.83	0.94	3.77	0.94	0.94	0.94	1.89	0	0	0.94	0.94	2.83	0.94	0.94	1.89	0.94	0	0	1.89	0.94	0	0	1.89	0	1.89	0.94	0.94	0	0	1.89	0	0.94	0	1.89	0.94	0	2.83	0.94	0	3.77	0	0.94	0.94
GPT3.5 one	5.05	6.06	2.02	1.01	2.02	4.04	2.02	0	3.03	1.01	1.01	0	0	1.01	0	3.03	1.01	2.02	3.03	1.01	1.01	0	0	0	2.02	1.01	0	0	1.01	0	0	2.02	0	0	1.01	2.02	0	2.02	1.01	1.01	0	0	0	1.01	1.01	0	0	0	3.03
GPT3.5 one	1.82	0.91	2.73	2.73	1.82	3.64	2.73	0	3.64	2.73	0.91	0	0.91	2.73	0.91	1.82	0	2.73	0.91	1.82	0	0	0.91	0.91	0.91	0	0	0	0	2.73	0	0	0	0	0.91	0.91	0.91	0	0.91	0.91	0	0.91	0	0.91	0.91	0	0.91	0	0.91
GPT3.5 one	2.22	3.33	2.22	0	0	4.44	1.11	0	1.11	2.22	2.22	0	0	1.11	0	1.11	1.11	0	0	1.11	0	0	1.11	0	0	0	1.11	0	1.11	1.11	1.11	0	1.11	1.11	0	3.33	2.22	0	1.11	0	0	0	1.11	0	1.11	0	0	0	1.11
GPT3.5 one	9.09	3.64	0	0.91	0	2.73	0	2.73	0.91	5.45	4.55	0	0	1.82	0	0	0.91	2.73	1.82	0.91	0	0.91	0	0	0.91	0.91	0.91	0	0	0.91	0.91	0.91	0	0.91	3.64	2.73	0.91	0	1.82	0	0	0	0	0	0	0	0.91	0.91	3.64
GPT3.5 one	8.51	1.06	5.32	1.06	0	0	1.06	0	4.26	1.06	2.13	0	0	0	4.26	2.13	1.06	2.13	1.06	0	0	1.06	0	0	0	0	0	2.13	3.19	1.06	0	0	0	1.06	0	0	0	1.06	0	0	0	0	1.06	1.06	0	0	2.13	0	1.06
GPT3.5 one	5.36	1.79	2.68	4.46	1.79	1.79	0.89	0.89	1.79	2.68	0	0.89	0.89	0.89	0.89	1.79	0	0.89	4.46	0	1.79	1.79	0.89	0	2.68	0	1.79	0	0	0	0.89	0	0.89	2.68	0	0	1.79	0.89	0.89	0.89	0	0	3.57	0	0	0	0	0	1.79
GPT3.5 one	7.53	3.23	2.15	0	0	2.15	5.38	4.3	3.23	2.15	2.15	0	3.23	0	2.15	2.15	3.23	3.23	1.08	0	1.08	0	0	0	1.08	0	0	0	0	0	0	0	0	2.15	0	0	1.08	2.15	0	0	1.08	0	0	1.08	2.15	0	1.08	0	0
GPT3.5 one	1.98	2.97	1.98	0.99	0	2.97	1.98	0.99	1.98	0	0	0.99	0	3.96	0.99	0.99	0.99	0.99	1.98	0.99	0.99	0	0.99	0.99	0	0	2.97	0	0	0.99	0	0	0.99	0.99	4.95	0.99	0	0	0	0.99	0	0	0	0.99	0	0	0.99	0.99	1.98
GPT3.5 one	0.93	1.85	1.85	0.93	0	3.7	3.7	1.85	0	0.93	1.85	0	1.85	1.85	3.7	0.93	1.85	0	1.85	0	1.85	0	0	0.93	2.78	1.85	0.93	0	0.93	0.93	0.93	0	3.7	0.93	2.78	2.78	0	0.93	0	0	0	0	0	0	0	0	0	0.93	0.93
GPT3.5 one	2.53	8.86	2.53	2.53	0	0	2.53	1.27	0	2.53	0	0	5.06	0	0	10.13	0	2.53	0	0	0	0	0	1.27	1.27	5.06	0	1.27	0	2.53	2.53	2.53	1.27	0	0	1.27	3.8	1.27	0	0	0	0	0	0	0	1.27	2.53	0	2.53
GPT3.5 one	3.64	2.73	2.73	0	0.91	0	3.64	2.73	1.82	3.64	0.91	0	0.91	0	2.73	1.82	0	0.91	0.91	0	0	1.82	0.91	0.91	1.82	1.82	0	0	0	0	0.91	0	1.82	2.73	0	0.91	0	1.82	0.91	0	2.73	0	0.91	1.82	0	0	1.82	0	0
GPT3.5 one	2.7	1.35	1.35	0	0	0	0	0	2.7	1.35	2.7	1.35	0	0	2.7	1.35	1.35	4.05	1.35	0	2.7	0	1.35	2.7	1.35	1.35	0	1.35	0	0	0	0	1.35	1.35	0	0	0	6.76	0	0	1.35	0	0	4.05	1.35	0	0	0	0
GPT3.5 one	2.41	2.41	1.2	0	1.2	3.61	6.02	0	0	4.82	1.2	0	2.41	1.2	0	2.41	0	1.2	0	0	1.2	1.2	0	2.41	1.2	3.61	3.61	0	2.41	0	3.61	1.2	3.61	1.2	0	1.2	1.2	0	0	2.41	0	0	2.41	1.2	1.2	2.41	0	0	2.41
GPT3.5 one	1.67	3.33	0	0.83	0	1.67	2.5	0.83	2.5	0.83	1.67	0	2.5	0.83	1.67	0.83	0	1.67	2.5	0.83	0	0	1.67	0.83	0	3.33	1.67	1.67	0	0	0	0.83	3.33	0	0.83	0	0	0	0	0	0	0	1.67	0.83	0.83	2.5	0	0	1.67
GPT3.5 one	3.82	3.05	0.76	2.29	0	0.76	3.05	3.05	1.53	0	3.82	0.76	0.76	0.76	3.05	0.76	3.05	2.29	2.29	0	0	0	1.53	0.76	0	0.76	2.29	0	0.76	0	0	0	3.05	1.53	1.53	0	0.76	0.76	0	0	0	0	0	0.76	2.29	0	0	0	0.76
GPT3.5 one	7.95	0	3.41	1.14	2.27	3.41	1.14	2.27	3.41	3.41	2.27	1.14	1.14	2.27	2.27	0	1.14	0	0	0	2.27	0	0	1.14	0	1.14	0	0	0	2.27	0	1.14	0	1.14	1.14	3.41	1.14	0	0	0	0	0	1.14	0	1.14	1.14	0	1.14	3.41
GPT3.5 one	8.57	1.9	1.9	0.95	0	1.9	1.9	1.9	5.71	2.86	4.76	0.95	4.76	0.95	0.95	0.95	1.9	1.9	0.95	0	0	0	0.95	0	0.95	0	0.95	0.95	0	1.9	0.95	0	1.9	0	1.9	1.9	0	0.95	0	0.95	0.95	0	0	0.95	0	0.95	2.86	0	0
GPT3.5 one	4.12	1.03	4.12	1.03	0	1.03	3.09	2.06	0	2.06	4.12	1.03	0	4.12	2.06	1.03	2.06	4.12	2.06	0	0	0	0	1.03	3.09	0	3.09	1.03	0	1.03	0	2.06	1.03	1.03	0	1.03	1.03	0	0	0	0	0	1.03	1.03	0	0	1.03	1.03	0
GPT3.5 one	1.71	2.56	1.71	0.85	3.42	0.85	1.71	0	0.85	2.56	1.71	0.85	0	0.85	2.56	1.71	0.85	1.71	1.71	2.56	0	0.85	0.85	0.85	0.85	0	0.85	0.85	0	0.85	0	1.71	1.71	0.85	4.27	1.71	0	0	0	0	0	0	2.56	2.56	0	0	1.71	0.85	0.85
GPT3.5 one	5.94	3.96	3.96	2.97	0	0	0	0.99	0.99	0.99	2.97	0	1.98	3.96	0	1.98	0	0.99	0.99	2.97	3.96	0	0	0.99	0.99	0	1.98	0	1.98	0	1.98	0	0.99	2.97	0	0	0.99	4.95	0.99	0	1.98	0	0.99	0	0.99	0.99	0	0	0
GPT3.5 one	4	4	4	6	0	0	5	2	2	2	1	4	0	3	3	2	1	2	1	3	0	0	1	0	0	0	1	0	0	2	1	0	2	0	0	0	0	1	0	1	0	0	0	0	0	0	2	0	0
GPT3.5 one	8.42	6.32	6.32	3.16	0	3.16	3.16	3.16	6.32	0	1.05	0	3.16	1.05	1.05	1.05	1.05	1.05	2.11	0	0	0	0	0	2.11	2.11	1.05	1.05	0	0	0	0	0	0	0	0	1.05	0	1.05	3.16	1.05	0	0	0	0	1.05	0	0	0
GPT3.5 one	7.41	2.47	4.94	1.23	0	1.23	1.23	2.47	4.94	1.23	0	0	2.47	1.23	1.23	2.47	0	0	0	0	0	0	0	2.47	0	0	0	1.23	0	0	0	0	0	2.47	0	4.94	1.23	1.23	1.23	0	0	1.23	1.23	0	0	0	0	0	2.47
GPT3.5 one	5	5	2	2	0	8	3	1	1	3	0	2	1	0	1	0	2	1	0	2	2	2	3	2	0	2	0	3	1	1	0	0	0	0	0	2	0	1	0	1	1	0	0	1	0	1	1	2	0
GPT3.5 one	0.99	2.97	2.97	4.95	2.97	2.97	2.97	1.98	1.98	0	0	1.98	1.98	0	0.99	0	0	0.99	0	0	0	0	0	0	0	1.98	0.99	0	0	0.99	0	1.98	1.98	0	0.99	3.96	0	0	2.97	0	1.98	0	0	0.99	0.99	0	0.99	0.99	1.98
GPT3.5 one	1.09	3.26	3.26	0	0	2.17	1.09	2.17	4.35	2.17	1.09	0	1.09	1.09	3.26	0	0	2.17	1.09	0	0	0	1.09	1.09	0	0	0	2.17	2.17	2.17	0	0	3.26	3.26	0	1.09	0	1.09	1.09	2.17	1.09	0	3.26	1.09	1.09	0	2.17	0	0
GPT3.5 one	2.3	5.75	1.15	0	0	4.6	0	0	1.15	2.3	1.15	2.3	0	1.15	0	2.3	1.15	1.15	0	1.15	1.15	0	0	2.3	0	0	0	1.15	0	4.6	0	1.15	1.15	0	2.3	2.3	1.15	0	0	0	2.3	1.15	0	0	1.15	0	1.15	0	1.15
GPT3.5 one	0	6.12	3.06	2.04	2.04	2.04	2.04	0	3.06	0	0	1.02	3.06	1.02	1.02	3.06	1.02	3.06	3.06	0	0	1.02	0	0	1.02	2.04	1.02	1.02	0	0	2.04	1.02	1.02	0	1.02	2.04	2.04	1.02	1.02	0	2.04	1.02	0	0	0	0	0	0	1.02
GPT3.5 one	0	3.65	1.46	2.19	0.73	1.46	0.73	0.73	2.19	1.46	0	0	2.19	2.92	0.73	4.38	0.73	0.73	3.65	0.73	0	0	0	2.19	2.19	1.46	1.46	0	0	0	0.73	0	1.46	0	0.73	2.92	0.73	1.46	1.46	0.73	0	0	1.46	0.73	1.46	0	1.46	0	0
GPT3.5 one	1.1	6.59	2.2	0	2.2	4.4	1.1	1.1	2.2	2.2	1.1	1.1	2.2	3.3	0	1.1	4.4	2.2	2.2	0	0	0	0	0	0	1.1	3.3	0	0	0	1.1	1.1	0	1.1	1.1	3.3	0	0	4.4	1.1	0	0	0	1.1	2.2	1.1	0	1.1	0
GPT3.5 one	4.44	2.22	3.33	1.11	0	0	1.11	2.22	2.22	1.11	0	0	0	0	0	2.22	1.11	1.11	0	5.56	0	1.11	2.22	1.11	1.11	1.11	2.22	1.11	0	0	0	0	0	1.11	1.11	2.22	0	1.11	0	1.11	0	0	1.11	1.11	0	0	1.11	1.11	1.11
GPT3.5 one	7.61	1.09	2.17	1.09	0	1.09	2.17	5.43	2.17	2.17	4.35	0	3.26	3.26	3.26	0	1.09	1.09	1.09	0	1.09	0	1.09	3.26	0	0	1.09	1.09	0	3.26	0	1.09	2.17	0	0	1.09	1.09	1.09	0	1.09	0	0	0	1.09	2.17	1.09	1.09	0	1.09
GPT3.5 one	3	2	4	2	0	3	5	3	1	2	1	0	2	2	1	1	1	2	2	0	2	0	3	1	2	1	2	1	2	0	0	3	1	1	0	0	0	1	0	0	0	0	3	0	0	0	1	2	0
GPT3.5 one	4.29	0.71	2.14	3.57	0.71	2.14	2.14	1.43	4.29	0	5	0	0.71	2.14	2.14	0.71	0.71	3.57	0.71	0	1.43	0	0	1.43	0.71	0.71	0.71	0.71	0.71	0.71	0	0	2.86	2.14	1.43	0	0.71	0.71	1.43	0.71	0.71	0	3.57	0	2.14	2.86	0	0	0
GPT3.5 one	2.54	5.08	2.54	1.69	0.85	0	1.69	0.85	0	1.69	0.85	0	0.85	0.85	0.85	4.24	1.69	0.85	1.69	1.69	0	0	1.69	0	0.85	0	0	0	0	0	0.85	0	2.54	0.85	0	0.85	2.54	0	0	0	0.85	0	0	0	0	0.85	0	0.85	0
GPT3.5 one	2.41	6.02	6.02	0	0	1.2	3.61	3.61	2.41	1.2	2.41	0	3.61	3.61	2.41	2.41	2.41	0	1.2	0	1.2	0	0	7.23	1.2	0	1.2	2.41	1.2	0	0	1.2	1.2	1.2	0	0	1.2	1.2	0	0	0	0	0	0	0	0	0	0	1.2
GPT3.5 one	5.88	0.98	0.98	2.94	5.88	0	0	2.94	3.92	0	1.96	3.92	2.94	1.96	0.98	0.98	0.98	2.94	0	0.98	1.96	0.98	0.98	0	0.98	0	0	0.98	0.98	0.98	0	0	0.98	0.98	1.96	0	0.98	0	0.98	0	0	0	0	0	0	0.98	0.98	0	0
GPT3.5 one	7.62	1.9	1.9	2.86	0.95	4.76	0.95	0.95	5.71	2.86	0.95	0.95	1.9	0	0	0	0	1.9	1.9	1.9	0.95	0.95	2.86	0.95	1.9	0	0.95	1.9	0	0	0	0	0	0.95	0	0.95	0.95	0	1.9	1.9	0	0.95	0.95	1.9	0	0	0	0.95	0
GPT3.5 one	1.27	2.53	2.53	2.53	0	2.53	3.8	1.27	1.27	3.8	1.27	1.27	2.53	1.27	0	1.27	1.27	1.27	0	0	1.27	1.27	0	1.27	2.53	1.27	0	0	0	2.53	0	2.53	0	0	0	0	0	1.27	0	1.27	3.8	0	1.27	1.27	0	1.27	1.27	0	0
GPT3.5 one	1.08	9.68	2.15	2.15	0	1.08	0	0	1.08	0	1.08	2.15	3.23	3.23	2.15	7.53	2.15	0	2.15	4.3	0	0	1.08	0	1.08	1.08	3.23	4.3	0	0	0	0	2.15	0	0	1.08	0	0	0	0	1.08	0	0	2.15	2.15	0	0	0	1.08
GPT3.5 one	2.27	6.82	2.27	0	0	4.55	0	1.14	3.41	2.27	2.27	0	0	1.14	1.14	3.41	0	3.41	0	0	3.41	0	0	5.68	0	1.14	0	1.14	1.14	2.27	0	0	1.14	0	1.14	0	1.14	2.27	1.14	1.14	0	1.14	0	0	2.27	0	0	0	0
GPT3.5 one	2.3	2.3	3.45	3.45	3.45	2.3	1.15	1.15	0	0	2.3	3.45	0	2.3	4.6	1.15	2.3	0	1.15	0	1.15	1.15	0	0	1.15	1.15	2.3	1.15	0	0	2.3	0	4.6	0	0	0	2.3	0	0	0	2.3	0	0	4.6	0	1.15	0	0	0
GPT3.5 one	5.62	4.49	4.49	0	1.12	2.25	2.25	2.25	1.12	2.25	2.25	1.12	0	1.12	3.37	3.37	1.12	2.25	0	0	3.37	0	0	0	1.12	1.12	1.12	0	0	1.12	0	0	0	2.25	1.12	0	0	1.12	0	1.12	0	0	1.12	1.12	0	0	1.12	0	0
GPT3.5 one	7.07	1.01	5.05	1.01	1.01	3.03	3.03	0	4.04	0	1.01	0	3.03	2.02	1.01	0	2.02	0	0	0	2.02	0	2.02	0	0	0	1.01	0	2.02	0	0	0	2.02	0	0	0	0	0	0	2.02	1.01	0	1.01	0	1.01	0	0	0	0
GPT3.5 one	0.82	4.92	1.64	0	2.46	1.64	3.28	0.82	0.82	0.82	3.28	1.64	0.82	0	1.64	4.1	3.28	2.46	2.46	0	1.64	0.82	0	2.46	1.64	0.82	0.82	0	0	0	0	0	0	0	0.82	1.64	0	1.64	0	0	0	0	0.82	0.82	0.82	0	0	0	1.64
GPT3.5 one	5.43	2.17	3.26	1.09	1.09	1.09	1.09	0	1.09	3.26	1.09	1.09	2.17	1.09	2.17	3.26	3.26	0	2.17	1.09	2.17	1.09	0	0	0	1.09	0	1.09	0	2.17	1.09	3.26	0	0	0	1.09	1.09	1.09	0	0	1.09	0	0	0	0	0	0	2.17	1.09
GPT3.5 one	12.2	1.22	2.44	2.44	0	1.22	0	6.1	0	1.22	0	1.22	0	2.44	0	0	1.22	0	1.22	2.44	6.1	0	0	1.22	0	0	0	1.22	3.66	1.22	0	2.44	0	0	3.66	1.22	1.22	0	0	0	0	0	0	0	0	0	1.22	0	1.22
GPT3.5 one	1.09	2.17	4.35	1.09	1.09	1.09	6.52	1.09	2.17	0	1.09	2.17	1.09	1.09	3.26	1.09	1.09	2.17	1.09	2.17	0	0	0	0	1.09	0	4.35	1.09	0	0	1.09	0	1.09	1.09	1.09	1.09	0	0	1.09	1.09	0	1.09	0	1.09	1.09	1.09	0	0	0
GPT3.5 one	5.26	4.21	2.11	1.05	1.05	0	2.11	4.21	0	3.16	2.11	0	0	2.11	2.11	0	1.05	3.16	4.21	3.16	2.11	1.05	0	1.05	1.05	4.21	0	0	0	0	0	0	1.05	0	1.05	1.05	1.05	0	1.05	0	2.11	0	0	0	0	0	1.05	0	1.05
GPT3.5 one	7.69	3.85	4.81	0.96	1.92	0.96	3.85	0.96	2.88	2.88	2.88	0.96	0.96	1.92	5.77	0	0.96	0.96	0	2.88	1.92	0	1.92	0.96	0	0	0	0	0	0	0.96	0	1.92	0.96	0.96	0	0.96	0.96	1.92	0.96	1.92	0	0.96	0	0	0	0.96	0	0
GPT3.5 one	4.04	3.03	4.04	3.03	0	2.02	2.02	3.03	1.01	2.02	2.02	0	2.02	3.03	1.01	2.02	1.01	2.02	1.01	0	0	0	1.01	1.01	1.01	2.02	2.02	1.01	2.02	0	0	2.02	2.02	2.02	0	1.01	0	2.02	0	0	1.01	0	0	1.01	1.01	2.02	0	0	1.01
GPT3.5 one	3.09	1.03	3.09	0	0	0	1.03	1.03	2.06	2.06	3.09	0	1.03	1.03	1.03	2.06	1.03	1.03	1.03	0	1.03	0	0	1.03	0	1.03	1.03	0	0	0	1.03	1.03	0	1.03	2.06	1.03	0	0	1.03	0	1.03	0	1.03	0	1.03	1.03	0	0	1.03
GPT3.5 one	2.15	9.68	3.23	2.15	0	2.15	3.23	0	0	1.08	0	2.15	2.15	2.15	2.15	7.53	0	0	1.08	1.08	0	0	1.08	0	0	1.08	3.23	3.23	0	0	1.08	1.08	0	0	1.08	0	2.15	0	0	1.08	0	1.08	0	0	1.08	1.08	0	1.08	0
GPT3.5 one	7.41	3.7	0	1.23	1.23	6.17	0	0	4.94	2.47	2.47	1.23	2.47	2.47	1.23	1.23	1.23	1.23	1.23	0	1.23	0	1.23	1.23	0	1.23	1.23	0	0	1.23	0	1.23	1.23	1.23	2.47	0	0	0	0	0	0	0	0	2.47	1.23	0	1.23	0	0
GPT3.5 one	6.12	2.04	1.02	2.04	0	2.04	7.14	4.08	2.04	2.04	1.02	0	2.04	1.02	2.04	1.02	2.04	2.04	0	1.02	6.12	0	1.02	1.02	3.06	0	1.02	1.02	1.02	0	3.06	0	0	3.06	3.06	2.04	0	2.04	1.02	0	0	0	0	0	0	2.04	0	0	0
GPT3.5 one	5.21	2.08	1.04	0	0	4.17	5.21	1.04	2.08	1.04	2.08	0	0	0	1.04	2.08	0	3.12	0	2.08	2.08	0	0	0	2.08	0	1.04	1.04	0	0	1.04	0	2.08	0	0	1.04	1.04	2.08	1.04	0	0	0	0	1.04	1.04	0	0	0	0
GPT3.5 one	1.89	5.66	6.6	0.94	0.94	1.89	5.66	0.94	0.94	0.94	2.83	0.94	1.89	0.94	0.94	2.83	0.94	2.83	2.83	0	0	0	1.89	0	2.83	1.89	0.94	1.89	0	0.94	0	0.94	0.94	0.94	0.94	0	0	0.94	1.89	0	0	0	1.89	0	0.94	0	0.94	0.94	0
GPT3.5 one	3.92	2.94	3.92	1.96	2.94	1.96	2.94	0.98	0.98	3.92	1.96	1.96	0.98	0	1.96	2.94	0.98	2.94	2.94	0.98	0	0	0	0.98	0.98	0	0.98	0	0.98	0	0	0	0	0	0	2.94	0	2.94	0.98	0	0	0	0	0	0.98	0	0	0.98	0.98
GPT3.5 one	5.13	3.85	7.69	1.28	0	2.56	3.85	0	1.28	3.85	0	0	1.28	0	3.85	3.85	0	1.28	1.28	0	0	0	0	1.28	0	0	0	0	1.28	0	0	0	5.13	1.28	0	1.28	0	2.56	0	0	0	0	3.85	0	0	1.28	0	0	1.28
GPT3.5 one	5.06	5.06	8.86	1.27	0	2.53	3.8	3.8	0	1.27	3.8	0	0	3.8	1.27	0	2.53	3.8	2.53	0	0	0	0	3.8	1.27	1.27	0	1.27	0	0	0	0	0	1.27	1.27	0	0	5.06	0	0	0	0	0	1.27	0	0	0	0	0
GPT3.5 one	4.72	4.72	1.57	2.36	0.79	3.94	2.36	0.79	1.57	2.36	3.15	0	2.36	3.94	1.57	0.79	3.15	1.57	3.94	1.57	0.79	0	0	0.79	1.57	1.57	1.57	0	0	0.79	0	0	0.79	0.79	0.79	0.79	0	0	0	1.57	0.79	0	0.79	0.79	0.79	1.57	0	0	0
GPT3.5 one	11.93	0	3.67	2.75	0.92	0	3.67	3.67	7.34	0	3.67	0	0.92	0	1.83	0	1.83	4.59	0	1.83	0.92	0.92	0.92	0	0	0	0.92	0	0.92	0	0	0.92	0	0.92	0	0	0.92	0	0.92	0	0	0	3.67	0.92	0	2.75	0.92	0	0.92
GPT3.5 one	2.78	2.78	3.7	0	0.93	0	4.63	0.93	1.85	2.78	0.93	0.93	1.85	0	5.56	1.85	2.78	0.93	7.41	0	0	0	0	1.85	3.7	2.78	0.93	0.93	0	0	1.85	0	1.85	0.93	0	1.85	0.93	0.93	0.93	0	0	0.93	0	0	0.93	0.93	0.93	0	0.93
GPT3.5 one	5.31	0.88	4.42	0	0.88	2.65	5.31	2.65	0.88	3.54	3.54	1.77	0.88	0	4.42	0.88	1.77	1.77	1.77	0	0	0	0.88	2.65	0.88	0.88	1.77	0.88	2.65	0	0	1.77	1.77	0	0	0.88	0	0.88	0.88	0.88	0.88	2.65	0.88	0	0.88	0.88	0	0.88	0
GPT3.5 one	4.63	3.7	3.7	1.85	2.78	0.93	0.93	1.85	1.85	0	2.78	0.93	0.93	0.93	0	3.7	0.93	2.78	0	0.93	2.78	0	0.93	0	0.93	0	0	0.93	0	2.78	0	0.93	0	0	0.93	0.93	0.93	0.93	1.85	0.93	0.93	0	0	0	0.93	0	0	0.93	0
GPT3.5 one	5.75	4.6	4.6	1.15	0	0	1.15	3.45	2.3	2.3	2.3	0	0	2.3	2.3	1.15	1.15	0	0	0	2.3	0	0	0	2.3	1.15	0	0	0	0	0	0	1.15	1.15	0	0	0	0	0	1.15	3.45	0	0	1.15	0	0	0	0	2.3
GPT3.5 one	2.68	1.79	0.89	5.36	0.89	0.89	4.46	1.79	2.68	0	0.89	0.89	1.79	3.57	0	0.89	0	0	1.79	2.68	0	0	0.89	0.89	1.79	1.79	0.89	0	0.89	1.79	1.79	0	2.68	0	0	0	1.79	0.89	0.89	0.89	0	0	0.89	0	0.89	0	0	0	1.79
GPT3.5 one	6.32	4.21	2.11	4.21	2.11	3.16	1.05	0	1.05	0	3.16	1.05	1.05	1.05	1.05	4.21	2.11	0	1.05	1.05	0	1.05	1.05	0	2.11	1.05	1.05	1.05	2.11	2.11	0	1.05	0	0	0	1.05	1.05	0	0	0	0	1.05	1.05	1.05	2.11	0	1.05	0	1.05
GPT3.5 one	2.5	2.5	7.5	1.67	0	0.83	3.33	1.67	2.5	3.33	0.83	0	2.5	2.5	0.83	2.5	0.83	3.33	0.83	0	1.67	0	1.67	0.83	0	2.5	0.83	0.83	0	0	1.67	0	0.83	0	0	0	0	1.67	0	1.67	0	0	0	0	0	0.83	0	0	0
GPT3.5 one	4.71	4.71	0	2.35	0	5.88	1.18	1.18	2.35	2.35	0	0	2.35	0	1.18	1.18	1.18	0	1.18	0	1.18	1.18	0	1.18	1.18	4.71	0	0	0	1.18	0	0	1.18	1.18	0	1.18	0	0	1.18	1.18	1.18	1.18	0	0	0	0	0	1.18	2.35
GPT3.5 one	1.04	0	2.08	0	1.04	4.17	3.12	1.04	2.08	2.08	0	2.08	2.08	3.12	1.04	0	0	1.04	0	0	0	0	0	1.04	2.08	1.04	1.04	0	0	2.08	0	0	0	1.04	0	2.08	1.04	2.08	0	0	1.04	0	0	1.04	0	1.04	1.04	0	0
GPT3.5 one	4.4	3.3	2.2	2.2	0	5.49	1.1	1.1	4.4	1.1	1.1	0	1.1	1.1	1.1	1.1	0	0	0	0	1.1	1.1	1.1	0	0	0	1.1	1.1	0	0	1.1	0	0	3.3	0	3.3	1.1	1.1	1.1	1.1	0	0	0	0	3.3	1.1	0	0	0
GPT3.5 one	6.4	2.4	1.6	0.8	0	2.4	1.6	2.4	3.2	4	2.4	0	0.8	0.8	2.4	0	1.6	1.6	2.4	0	0	0	0	2.4	0.8	0.8	1.6	0.8	0.8	0	0.8	2.4	0.8	0.8	0	0	0.8	1.6	0	0	0.8	0	0.8	0.8	0	0	0.8	0.8	0
GPT3.5 one	3.67	3.67	3.67	2.75	0	0	2.75	0.92	8.26	2.75	0.92	0	1.83	0.92	0.92	0	0.92	0.92	0	0	0	0	0	2.75	0	0.92	0	0.92	0	2.75	2.75	0	0	0.92	0	1.83	1.83	0	1.83	0	0	0	0.92	0	0	0	1.83	0	0
GPT3.5 one	3.26	1.09	1.09	1.09	2.17	1.09	2.17	3.26	3.26	2.17	1.09	2.17	0	0	2.17	0	1.09	1.09	0	0	1.09	0	1.09	0	1.09	0	0	0	1.09	0	0	0	0	0	0	2.17	0	1.09	2.17	0	2.17	0	0	0	0	0	2.17	0	0
GPT3.5 one	0.76	6.82	4.55	1.52	0	0.76	1.52	0	2.27	0.76	0	0.76	0.76	0.76	3.03	1.52	0.76	1.52	0.76	1.52	1.52	0.76	0.76	1.52	0	1.52	0	3.03	0	0	0	0	1.52	1.52	0	1.52	0	0	2.27	1.52	1.52	0	0.76	1.52	0	0	0.76	0.76	0
GPT3.5 one	3.54	1.77	2.65	5.31	0.88	0.88	0.88	0	6.19	1.77	1.77	0.88	0.88	1.77	2.65	0.88	0.88	0.88	1.77	0	0	0	0.88	0	0	0	0.88	3.54	0	0	0	0	1.77	2.65	1.77	0	0	0.88	2.65	0.88	1.77	0	0.88	0.88	0	0	0.88	0	0
GPT3.5 one	1.96	2.94	1.96	0	0	1.96	1.96	0	3.92	2.94	0	0	0	0.98	0.98	0.98	1.96	1.96	0.98	0	0	0	0	1.96	0	0	0.98	0	0.98	0.98	3.92	0	2.94	1.96	0	1.96	0.98	0	0	1.96	0	0	2.94	0.98	0	0	1.96	0	0.98
GPT3.5 one	5.26	5.26	3.16	1.05	2.11	2.11	2.11	2.11	4.21	1.05	4.21	2.11	5.26	1.05	1.05	3.16	2.11	2.11	1.05	0	2.11	0	0	0	1.05	1.05	0	1.05	0	0	0	1.05	1.05	1.05	0	1.05	0	0	1.05	1.05	0	0	1.05	0	2.11	1.05	1.05	0	0
GPT3.5 one	2.94	2.21	2.21	0	0.74	0	3.68	0	5.15	1.47	4.41	1.47	2.21	0.74	2.94	0	1.47	7.35	1.47	0	1.47	0	0	2.94	0	0.74	0.74	0.74	0	0	1.47	0	2.21	1.47	0.74	1.47	0	0.74	0	0.74	0	0	0.74	0	0	1.47	0	0	0
GPT3.5 one	6.42	1.83	2.75	4.59	0.92	0.92	4.59	3.67	1.83	0.92	0	0	3.67	0	0.92	0.92	3.67	1.83	0	0.92	0	0	0.92	1.83	0.92	0.92	1.83	0	0.92	0.92	0	0	0	0	0.92	3.67	0	0	0.92	0	0.92	0	0.92	1.83	0.92	1.83	0.92	0	0.92
GPT3.5 one	2.06	5.15	6.19	2.06	3.09	4.12	2.06	0	0	1.03	7.22	1.03	2.06	1.03	1.03	4.12	2.06	3.09	1.03	0	0	1.03	2.06	1.03	3.09	2.06	1.03	2.06	1.03	1.03	0	0	0	0	0	0	0	1.03	1.03	0	0	1.03	2.06	0	1.03	0	0	0	0
GPT3.5 one	5.04	3.36	3.36	0	0	3.36	5.04	2.52	2.52	2.52	5.04	0	2.52	0	3.36	0	1.68	2.52	0.84	0	0.84	0	0.84	0	0	1.68	3.36	0.84	0.84	0.84	0.84	0	0.84	0	0	2.52	0	1.68	1.68	0.84	0	0	0	0.84	0	0	0.84	0	0.84
GPT3.5 one	2.11	2.11	1.05	3.16	0	3.16	1.05	0	3.16	2.11	2.11	0	0	1.05	2.11	3.16	0	0	3.16	0	0	0	1.05	2.11	1.05	0	2.11	0	0	1.05	0	0	0	1.05	1.05	1.05	1.05	0	1.05	0	0	0	0	0	1.05	0	0	0	1.05
GPT3.5 one	5.13	2.56	2.56	1.71	1.71	1.71	1.71	2.56	5.13	0.85	1.71	0.85	2.56	0.85	1.71	1.71	1.71	3.42	0.85	0.85	0	0.85	0.85	4.27	0.85	3.42	1.71	2.56	0.85	1.71	0.85	0.85	1.71	0	0	0.85	0.85	0.85	0.85	0	0	0	0	0.85	0.85	1.71	0.85	1.71	0.85
GPT3.5 one	10.42	0	3.12	2.08	0	0	1.04	3.12	2.08	1.04	4.17	0	2.08	1.04	4.17	0	4.17	1.04	2.08	0	0	0	1.04	0	0	0	0	1.04	0	1.04	1.04	0	1.04	0	0	0	0	3.12	1.04	0	0	0	0	3.12	0	3.12	0	1.04	0
GPT3.5 one	9.8	2.94	1.96	1.96	1.96	0.98	2.94	3.92	0	1.96	0	0.98	1.96	1.96	1.96	3.92	0	0	0	0.98	1.96	0	0.98	0	1.96	0	0.98	0	0	1.96	1.96	1.96	0.98	0	0	0	0.98	0.98	1.96	0	0	0	1.96	0	0	0.98	1.96	0	0
GPT3.5 one	4.59	4.59	0.92	1.83	1.83	0.92	0.92	0	2.75	1.83	0	2.75	0.92	0	0	0	0.92	0.92	0.92	0.92	0.92	0	0	2.75	0	0.92	1.83	0	0	0	0	0	0	0	0	2.75	0.92	0.92	0.92	0	0.92	0	0.92	0	0	0	2.75	0	2.75
GPT3.5 one	3.41	6.82	2.27	2.27	0	4.55	1.14	1.14	2.27	1.14	2.27	0	1.14	1.14	2.27	0	1.14	0	1.14	0	0	0	0	1.14	0	0	2.27	0	0	0	1.14	1.14	1.14	1.14	2.27	4.55	1.14	0	0	1.14	1.14	0	1.14	1.14	1.14	2.27	3.41	0	0
GPT3.5 one	3.48	3.48	0	0.87	0	0.87	0.87	1.74	0.87	0.87	2.61	0	0	2.61	1.74	0.87	0.87	1.74	0.87	2.61	0.87	0	1.74	0.87	0.87	0.87	0.87	0	0	0	3.48	0.87	0.87	1.74	0	0	0.87	0	0.87	0.87	0.87	0	0.87	1.74	0.87	1.74	0	0.87	0
GPT3.5 one	6.31	1.8	3.6	0.9	1.8	4.5	2.7	0.9	1.8	6.31	3.6	0.9	1.8	2.7	2.7	0	1.8	3.6	1.8	0.9	3.6	0.9	0.9	0.9	0	0	0.9	0.9	0	0	0	0	0	2.7	0.9	0.9	0	0	1.8	0.9	0.9	0	0	1.8	0.9	0.9	0	0	0.9
GPT3.5 one	4.44	1.11	4.44	2.22	0	2.22	2.22	2.22	4.44	3.33	2.22	1.11	0	0	3.33	1.11	0	2.22	1.11	0	2.22	1.11	1.11	0	2.22	1.11	0	2.22	0	0	2.22	0	1.11	2.22	0	0	0	1.11	0	1.11	2.22	0	0	1.11	0	2.22	0	1.11	0
GPT3.5 one	4.24	4.24	0.85	2.54	0.85	0	2.54	0.85	1.69	1.69	2.54	0.85	0	0	0.85	0	1.69	2.54	0	0	0.85	0	0.85	0.85	0.85	0.85	0.85	0.85	0.85	0	0.85	0.85	0	1.69	0	0.85	0.85	1.69	0.85	0	1.69	0	0	1.69	0	0	0	0.85	0
GPT3.5 one	3.85	4.81	1.92	1.92	0	5.77	4.81	0	0.96	3.85	2.88	0	4.81	0.96	0	4.81	1.92	4.81	2.88	0	0.96	0	0.96	0	3.85	0	0	1.92	1.92	0.96	1.92	1.92	0.96	0	0.96	0.96	0	0	0	0	0	0	0	0.96	0.96	1.92	0	0.96	0
GPT3.5 one	5.17	3.45	1.72	7.76	0	1.72	3.45	1.72	0.86	1.72	0.86	0	2.59	0.86	0.86	0.86	0.86	1.72	0	0	0.86	0	0	0	0.86	0	0.86	0	3.45	0.86	0	1.72	0.86	0	0.86	0	0.86	0.86	0.86	1.72	1.72	0	0.86	0	0	1.72	0	1.72	0
GPT3.5 one	6.67	3.33	2.22	5.56	1.11	4.44	2.22	2.22	2.22	3.33	0	2.22	0	3.33	0	0	1.11	1.11	1.11	0	0	0	0	0	1.11	1.11	1.11	0	1.11	0	0	0	0	0	0	3.33	0	0	1.11	1.11	0	0	0	2.22	0	0	1.11	2.22	1.11
GPT3.5 one	1.87	2.8	1.87	1.87	0.93	0.93	3.74	1.87	0.93	1.87	2.8	0.93	0.93	0.93	0.93	4.67	0	3.74	0	0.93	1.87	0.93	1.87	1.87	0.93	0	0.93	2.8	0	0	0	0	0.93	1.87	0	0	0.93	0.93	1.87	0	0	0	0.93	0	1.87	0	0.93	0	0
GPT3.5 one	0	2.97	1.98	0.99	0	0	2.97	0	1.98	0	0	0	0	0.99	1.98	2.97	0	1.98	0.99	4.95	0.99	0	0.99	0	0	0	0.99	1.98	0.99	0	1.98	0	1.98	1.98	0	0.99	0.99	0.99	1.98	0	0	0	1.98	0.99	0.99	0	0	0	0
GPT3.5 one	6.09	0.87	3.48	3.48	0	4.35	3.48	0.87	2.61	1.74	0	0.87	1.74	2.61	0.87	0.87	0	0.87	0.87	0.87	0.87	0	2.61	1.74	1.74	1.74	0.87	1.74	0	0.87	0	0	5.22	0.87	0	0.87	1.74	1.74	0	0	1.74	0	0	0.87	0.87	0	0.87	0.87	0
GPT4 zero	2.56	1.71	4.27	4.27	3.42	1.71	0.85	5.13	2.56	0.85	2.56	1.71	0	1.71	2.56	0.85	0	0	0.85	0	3.42	4.27	0.85	0	0	0	0.85	2.56	0.85	0	1.71	0	0	0	1.71	0	0	0	0	0	0	1.71	0	0	0	0	0	0	0
GPT4 zero	5.15	6.19	2.06	1.03	5.15	7.22	2.06	2.06	0	3.09	2.06	3.09	0	1.03	0	1.03	3.09	0	2.06	2.06	0	2.06	1.03	2.06	1.03	1.03	0	1.03	1.03	0	0	0	1.03	0	0	0	0	0	0	1.03	0	3.09	1.03	2.06	0	0	0	0	0
GPT4 zero	1.72	2.59	1.72	0	5.17	2.59	0.86	0.86	0.86	3.45	0.86	1.72	0.86	2.59	1.72	1.72	0.86	0.86	0	0.86	0	4.31	0	0	0.86	0.86	1.72	0	0.86	0	5.17	1.72	0	1.72	0	0	1.72	0	0	0.86	0	1.72	0.86	0.86	0.86	0	0	0	0
GPT4 zero	7	2	2	1	2	0	1	4	0	4	2	0	0	2	1	0	0	2	3	3	1	1	0	0	1	2	1	0	3	0	1	0	0	1	0	0	2	1	0	1	0	1	0	0	1	0	0	0	1
GPT4 zero	3.67	3.67	2.75	1.83	7.34	2.75	1.83	4.59	0.92	2.75	3.67	5.5	0	0	3.67	0	0.92	0.92	1.83	0	2.75	4.59	0	0.92	0.92	0.92	0	0	0.92	1.83	1.83	0	0	1.83	0	1.83	0.92	1.83	0	0	0	0	0	0	0	0.92	0	0	0.92
GPT4 zero	6.48	3.7	2.78	0	4.63	5.56	0.93	5.56	0.93	4.63	2.78	1.85	0.93	0.93	2.78	0.93	0	0	0.93	0	0.93	2.78	0	0	1.85	1.85	0	0	0	2.78	0	0.93	0.93	0.93	0	0	0	0	0	2.78	0	0.93	0	0	0	0	0	0.93	0.93
GPT4 zero	7.84	1.96	2.94	2.94	9.8	2.94	0.98	6.86	0.98	0.98	1.96	3.92	0.98	0.98	0.98	0	0.98	0	0	1.96	0	3.92	0.98	0	0.98	0	0.98	0	1.96	0	0.98	0.98	0	0	0	0.98	0	0	0	1.96	0.98	1.96	0	0	0	0	0	0	1.96
GPT4 zero	4.13	0.83	0.83	3.31	4.96	0.83	3.31	1.65	3.31	0	2.48	2.48	0	0.83	1.65	0.83	3.31	0	0.83	1.65	0.83	2.48	0.83	0	0.83	0	0	0	0.83	0.83	1.65	1.65	0	0.83	1.65	0.83	2.48	0	0.83	0	0	0.83	0	0	0	0	0	0	0
GPT4 zero	9.17	1.83	2.75	2.75	2.75	2.75	1.83	2.75	0	0	4.59	4.59	0.92	0.92	0	0.92	2.75	0	2.75	1.83	0	1.83	2.75	0	1.83	0	0	0	2.75	0	0.92	2.75	0.92	0	0	0	0	0.92	0	0	0.92	0.92	0	0	0	0.92	0	1.83	0
GPT4 zero	6.19	4.12	2.06	0	9.28	5.15	3.09	2.06	2.06	3.09	1.03	6.19	2.06	1.03	4.12	1.03	1.03	0	1.03	0	1.03	1.03	1.03	0	0	0	0	1.03	1.03	0	3.09	0	0	0	0	0	2.06	0	1.03	1.03	0	0	0	0	1.03	0	0	0	2.06
GPT4 zero	5.04	2.52	3.36	4.2	5.04	3.36	1.68	3.36	2.52	0.84	0.84	2.52	1.68	1.68	2.52	0.84	0	0	0	3.36	0.84	2.52	0.84	0.84	0	0	0	0.84	0.84	1.68	2.52	1.68	0.84	0	0.84	0.84	1.68	0	0.84	0	0	3.36	0	0	0	0	0	0.84	0.84
GPT4 zero	0.97	3.88	1.94	1.94	5.83	2.91	1.94	2.91	1.94	3.88	1.94	2.91	0	0	0	0.97	0.97	1.94	2.91	0	0.97	1.94	0	0.97	0.97	0	0.97	0	0	0	4.85	0	0.97	0	0	0	2.91	0	0	1.94	0	0.97	0	0	0.97	0	0	0.97	0
GPT4 zero	4.12	2.06	2.06	1.03	3.09	2.06	2.06	1.03	0	2.06	1.03	3.09	1.03	4.12	1.03	1.03	0	2.06	0	1.03	2.06	4.12	0	1.03	0	1.03	0	0	0	1.03	0	1.03	0	0	0	0	1.03	1.03	0	1.03	0	4.12	0	1.03	0	0	1.03	1.03	0
GPT4 zero	5.15	5.15	1.03	1.03	4.12	3.09	2.06	2.06	1.03	1.03	2.06	1.03	1.03	1.03	0	5.15	3.09	0	4.12	3.09	1.03	4.12	2.06	0	3.09	1.03	0	0	4.12	1.03	0	0	0	0	0	0	0	0	0	1.03	0	1.03	1.03	0	0	0	2.06	0	1.03
GPT4 zero	5.77	0.96	1.92	1.92	1.92	4.81	3.85	1.92	0.96	4.81	1.92	0.96	0.96	0.96	1.92	0.96	2.88	1.92	0.96	0	0.96	0	0.96	1.92	3.85	0.96	0	0	0.96	0.96	0	0	0.96	0	0	0	0	0	2.88	1.92	0.96	0.96	0	0	0	0	0	0	0
GPT4 zero	6.25	0.78	1.56	6.25	7.81	0.78	1.56	0.78	4.69	0	2.34	7.03	1.56	3.12	0	0.78	0.78	0.78	0	0	0	3.12	0	0	0.78	0	2.34	0.78	1.56	0	0	2.34	0	0	0	0.78	0.78	0.78	1.56	0	0	0.78	0.78	0	0	0	0	0	0.78
GPT4 zero	2.11	2.11	0	2.11	6.32	1.05	0	5.26	2.11	3.16	1.05	0	1.05	1.05	1.05	0	2.11	1.05	2.11	0	3.16	8.42	0	0	0	1.05	0	1.05	1.05	0	1.05	0	0	0	0	0	2.11	0	2.11	1.05	0	3.16	0	0	0	0	0	0	1.05
GPT4 zero	8.49	3.77	2.83	1.89	2.83	1.89	0.94	0.94	3.77	3.77	1.89	3.77	0.94	0	0	2.83	0.94	0	0	2.83	0	0	1.89	0	0	0	0	0.94	0	0	1.89	0	0.94	0	0.94	0.94	0.94	0	0	0.94	0	4.72	1.89	0	0	0	0	0	1.89
GPT4 zero	7.22	6.19	3.09	5.15	3.09	2.06	1.03	2.06	2.06	1.03	0	3.09	1.03	0	1.03	1.03	1.03	0	1.03	0	1.03	1.03	0	0	1.03	0	1.03	1.03	2.06	0	5.15	0	1.03	0	2.06	0	2.06	0	0	3.09	0	1.03	1.03	1.03	1.03	1.03	0	0	0
GPT4 zero	2.68	2.68	2.68	0	6.25	4.46	2.68	0.89	2.68	0.89	0.89	2.68	1.79	0.89	0.89	0.89	0.89	0.89	0	2.68	0.89	2.68	0.89	0	0	0	0	0	1.79	0	0	0	0	0	1.79	0	0	0	0	0	0	2.68	0	0	0	0	0	0	0
GPT4 zero	8.46	3.85	2.31	3.85	5.38	2.31	0.77	3.85	1.54	2.31	0	5.38	2.31	1.54	0	0.77	0	1.54	0.77	0	1.54	0	0.77	0.77	0.77	0	0	0.77	0.77	1.54	1.54	1.54	0.77	0	0	0	0	0	0	0	0	0	0.77	0.77	0	1.54	0	0.77	0.77
GPT4 zero	2.54	3.39	1.69	2.54	2.54	1.69	3.39	1.69	1.69	3.39	0.85	1.69	0.85	2.54	1.69	0.85	0	0.85	0	0.85	0.85	1.69	2.54	0	0	0.85	0.85	0.85	0	0.85	4.24	0.85	0	0.85	0.85	2.54	3.39	0	1.69	0	0	0.85	0	0	0	0.85	1.69	0	0.85
GPT4 zero	3.33	1.67	3.33	2.5	4.17	4.17	3.33	2.5	1.67	2.5	2.5	0	2.5	2.5	0.83	2.5	0	2.5	0	1.67	1.67	1.67	0	0.83	1.67	0.83	1.67	0	0.83	0.83	0.83	0	0	0.83	0	0	0	0	0	0.83	0.83	1.67	0.83	0	0.83	0	0	0	0.83
GPT4 zero	4.59	0.92	1.83	2.75	3.67	1.83	1.83	0	1.83	2.75	0	5.5	0.92	0.92	0.92	0.92	0.92	0.92	0.92	3.67	0.92	0.92	0.92	0	0	0.92	2.75	0	0.92	0	0.92	0	0	0	0	0.92	0.92	0.92	0	0	0	0	0	0	1.83	0	0	0.92	0.92
GPT4 zero	7.41	1.85	3.7	2.78	4.63	2.78	2.78	3.7	0	1.85	0	1.85	0.93	0.93	0.93	0	0.93	0	0	2.78	0	0	0.93	0.93	0.93	0.93	0.93	0	0	0	0.93	0.93	0.93	0.93	0	0	0.93	0.93	0	0	0.93	1.85	0	0	0	0.93	0	0.93	0
GPT4 zero	4.96	0.83	6.61	10.74	4.96	2.48	2.48	3.31	0.83	3.31	0.83	3.31	0	1.65	3.31	0	0.83	1.65	2.48	0	0	0.83	0	0.83	0.83	0	0.83	0	1.65	0	0.83	0	0.83	1.65	0	0	0	0	0	0	0.83	0.83	0	0.83	0	0	0	0	0.83
GPT4 zero	6.45	3.23	2.15	2.15	3.23	3.23	1.08	2.15	2.15	3.23	4.3	4.3	2.15	5.38	3.23	0	3.23	0	2.15	0	1.08	2.15	0	3.23	2.15	0	1.08	0	0	0	0	0	2.15	1.08	1.08	1.08	0	0	0	0	0	0	0	0	1.08	0	0	0	0
GPT4 zero	8.33	1.85	2.78	1.85	3.7	1.85	0.93	2.78	4.63	1.85	3.7	0.93	2.78	1.85	2.78	0	1.85	0.93	0.93	0	1.85	3.7	0	0	0.93	0.93	3.7	0	0.93	0.93	0.93	1.85	1.85	0.93	0.93	0	1.85	0.93	0	0	0	0	0	0.93	0.93	0	0	0	0.93
GPT4 zero	3.54	7.96	3.54	2.65	3.54	1.77	0	4.42	0	1.77	1.77	4.42	0.88	1.77	4.42	3.54	0	0.88	1.77	0	1.77	1.77	0	1.77	0	0	0.88	1.77	2.65	0.88	0	0.88	0	1.77	0	0	0.88	0	0.88	0.88	0	0	0	0	0	0	0.88	0.88	0.88
GPT4 zero	8.26	2.75	0.92	1.83	2.75	0	0.92	1.83	2.75	2.75	0.92	1.83	3.67	1.83	0.92	0.92	0.92	1.83	1.83	2.75	0.92	0.92	0	0	0	0	0	0	0	2.75	0.92	0.92	0	0	0.92	0	0.92	0.92	0	0.92	0	0	0	0	0	1.83	0.92	0	0.92
GPT4 zero	7.96	3.54	1.77	3.54	2.65	3.54	0	3.54	1.77	3.54	0.88	4.42	0.88	3.54	0	0.88	1.77	0	0	0.88	2.65	0.88	0.88	3.54	0.88	0	0	0	1.77	0	0	0	0	0.88	0	0.88	0	0.88	0	0	0	0.88	0	0	0	0	0	0.88	1.77
GPT4 zero	7.29	2.08	2.08	4.17	5.21	3.12	2.08	3.12	4.17	1.04	1.04	3.12	1.04	0	1.04	0	0	1.04	0	2.08	4.17	3.12	0	1.04	0	0	0	0	0	1.04	0	2.08	0	1.04	0	0	0	2.08	0	1.04	1.04	2.08	0	0	1.04	0	0	1.04	0
GPT4 zero	5.26	2.11	1.05	2.11	5.26	1.05	0	2.11	1.05	2.11	1.05	4.21	1.05	0	0	0	1.05	2.11	2.11	0	3.16	1.05	2.11	0	1.05	0	1.05	0	0	0	1.05	0	0	0	0	0	2.11	0	1.05	0	0	3.16	0	1.05	0	0	0	0	0
GPT4 zero	1.85	5.56	4.63	2.78	5.56	4.63	1.85	2.78	1.85	2.78	0.93	2.78	0	2.78	0	0.93	0.93	0.93	1.85	1.85	0	1.85	0	3.7	1.85	0.93	0	0.93	1.85	2.78	0	0	0	0.93	0	0.93	0	0.93	0	0	0.93	0.93	0	0	1.85	0	0.93	0	0
GPT4 zero	2.91	0.97	3.88	0	3.88	1.94	1.94	2.91	0.97	0.97	1.94	2.91	0.97	0.97	0.97	0	0.97	0.97	0.97	0.97	0	1.94	2.91	0.97	0.97	0	0	0.97	0.97	1.94	1.94	0	0.97	0	0	0.97	3.88	0	0	3.88	0	1.94	0	0	0	0	0	0.97	0
GPT4 zero	8.89	1.11	1.11	2.22	3.33	5.56	3.33	4.44	1.11	3.33	3.33	3.33	1.11	2.22	3.33	1.11	2.22	1.11	1.11	1.11	1.11	1.11	1.11	1.11	1.11	3.33	1.11	1.11	0	0	0	1.11	3.33	1.11	0	0	0	1.11	0	1.11	0	1.11	0	0	2.22	0	0	0	0
GPT4 zero	11.46	1.04	1.04	0	3.12	5.21	3.12	2.08	1.04	4.17	1.04	4.17	0	1.04	1.04	1.04	0	2.08	0	2.08	3.12	1.04	1.04	0	0	0	0	1.04	3.12	0	0	1.04	0	2.08	0	0	1.04	0	0	0	0	1.04	0	0	0	0	0	0	0
GPT4 zero	9.8	1.96	1.96	2.94	2.94	0.98	0.98	2.94	4.9	3.92	2.94	0.98	3.92	1.96	0.98	0.98	1.96	1.96	0	1.96	2.94	1.96	0	0	0	0	0	0.98	0.98	0.98	0	3.92	0.98	0	0	0	0	0	0.98	0	0	0	0	0	0	0	2.94	0	0
GPT4 zero	8.11	4.73	0.68	4.05	7.43	6.76	1.35	2.7	4.05	2.03	0	3.38	2.03	0.68	0	0	2.03	0	0	4.05	0	3.38	1.35	0	0	0	0	0.68	0.68	0	0	2.03	0.68	0.68	0	0	0	0	1.35	0.68	0	0	0	1.35	0.68	0	0	0.68	0
GPT4 zero	6.25	2.08	4.17	1.04	3.12	0	0	2.08	1.04	2.08	1.04	1.04	0	1.04	1.04	1.04	0	2.08	1.04	0	2.08	1.04	0	0	1.04	0	0	0	1.04	0	2.08	1.04	2.08	0	0	0	1.04	0	0	2.08	0	1.04	0	0	0	0	1.04	0	0
GPT4 zero	1.59	3.97	3.17	0.79	2.38	1.59	4.76	0	2.38	1.59	0.79	2.38	0	0	2.38	4.76	1.59	2.38	0.79	0	0	1.59	0	0.79	0.79	3.17	0	2.38	0.79	0	0.79	0	0	0	1.59	1.59	0.79	0.79	0	0	0	0.79	0	0	0	0	0.79	0.79	2.38
GPT4 zero	10	0.91	0	5.45	2.73	2.73	2.73	4.55	0.91	4.55	1.82	2.73	0.91	0	0.91	1.82	0.91	1.82	0	3.64	0.91	3.64	0	0.91	0	0	0	0	0	0	0	1.82	0	0	0	0.91	0	0	0	0	0	4.55	0	0.91	0.91	0	0	0	0
GPT4 zero	7.48	3.74	3.74	0	2.8	2.8	1.87	2.8	2.8	2.8	1.87	0.93	0	0.93	0.93	2.8	0.93	0.93	1.87	0.93	0.93	1.87	0	2.8	1.87	0.93	0	0	1.87	1.87	0	2.8	0	0	0	0	0	1.87	0	0.93	0	1.87	0	0	0.93	0	0.93	0	0
GPT4 zero	2.78	4.63	9.26	6.48	2.78	0	1.85	3.7	0.93	0.93	1.85	1.85	0.93	2.78	0.93	5.56	0	0	0	1.85	0.93	0	1.85	0	0	0.93	0	1.85	0	0.93	0	0	0	0	0.93	0	1.85	0	0	0.93	0.93	1.85	2.78	0	0	0	0	0	0
GPT4 zero	7.87	1.12	0	1.12	5.62	3.37	1.12	5.62	1.12	3.37	4.49	2.25	0	1.12	1.12	1.12	1.12	2.25	0	0	1.12	1.12	0	3.37	0	1.12	1.12	0	2.25	1.12	2.25	0	1.12	0	0	0	2.25	0	0	0	0	3.37	0	0	1.12	0	0	0	1.12
GPT4 zero	2.35	1.18	2.35	1.18	7.06	2.35	3.53	1.18	0	3.53	1.18	3.53	0	1.18	2.35	0	2.35	3.53	2.35	0	1.18	3.53	0	0	0	1.18	0	0	0	0	0	3.53	0	0	1.18	0	2.35	0	0	0	1.18	2.35	0	1.18	0	0	0	1.18	1.18
GPT4 zero	6.38	0	1.06	5.32	5.32	1.06	2.13	1.06	2.13	1.06	2.13	2.13	1.06	3.19	0	1.06	2.13	0	0	1.06	6.38	4.26	0	0	1.06	2.13	0	0	0	0	2.13	4.26	0	0	1.06	0	1.06	0	1.06	0	0	0	0	0	0	2.13	0	1.06	0
GPT4 zero	3.81	4.76	1.9	2.86	3.81	2.86	1.9	0	0.95	0.95	0	0.95	1.9	0	3.81	2.86	3.81	0	3.81	1.9	0	0.95	1.9	0	1.9	1.9	0.95	0.95	0.95	0	0.95	0	0	0	0	0.95	0	0.95	0.95	0	0.95	3.81	0	0	0	0	0	0	0
GPT4 zero	3	1	2	4	7	3	1	3	1	1	0	3	1	2	1	1	1	0	1	0	0	5	1	0	0	1	0	0	1	0	2	0	2	0	0	0	2	0	2	0	0	1	0	0	1	0	0	0	0
GPT4 zero	2.73	3.64	2.73	6.36	3.64	1.82	0	1.82	1.82	1.82	2.73	0.91	2.73	0.91	2.73	0	0.91	0.91	1.82	2.73	0.91	0.91	3.64	1.82	1.82	1.82	0	0	0	0.91	0.91	0	0	0.91	0	0	0.91	0.91	1.82	0	1.82	0.91	0	0.91	0	0.91	0.91	0	0
GPT4 zero	5.13	1.71	5.98	3.42	3.42	1.71	1.71	0.85	0	3.42	5.98	1.71	0.85	0.85	4.27	0.85	1.71	0.85	0	0	3.42	1.71	0.85	0.85	1.71	0.85	0.85	0.85	1.71	0.85	0	1.71	0	1.71	0	0	0	0	0.85	0	1.71	0.85	0	0.85	0	0	0	0.85	0
GPT4 zero	11.11	3.33	0	2.22	4.44	1.11	2.22	4.44	4.44	3.33	2.22	5.56	3.33	0	0	2.22	1.11	0	0	3.33	2.22	0	1.11	1.11	1.11	0	3.33	0	1.11	0	0	0	0	0	0	1.11	0	0	0	2.22	0	0	1.11	1.11	1.11	0	1.11	0	1.11
GPT4 zero	4.4	3.3	2.2	5.49	3.3	1.1	1.1	1.1	3.3	0	1.1	4.4	1.1	1.1	0	0	0	0	0	2.2	2.2	3.3	1.1	0	0	0	1.1	0	1.1	0	1.1	0	0	0	0	1.1	3.3	0	0	3.3	0	0	0	1.1	0	0	0	1.1	1.1
GPT4 zero	6.73	0.96	4.81	4.81	4.81	0	1.92	2.88	1.92	0.96	1.92	5.77	0.96	2.88	0	1.92	0	1.92	0	1.92	0.96	0	0.96	0	0	0	0	0	0	0	1.92	0	0	0	0.96	2.88	1.92	0	0	0	0	0	0	0	0	0	0.96	0	1.92
GPT4 zero	2	2	1	3	5	1	3	2	3	1	3	2	1	1	0	1	1	2	2	1	0	3	1	1	2	0	1	1	1	1	0	1	1	1	1	0	2	1	0	0	0	1	0	0	0	0	1	1	1
GPT4 zero	9.48	0.86	0.86	1.72	5.17	0.86	0	6.03	2.59	2.59	1.72	4.31	1.72	3.45	0.86	0	0	0	0	0.86	0.86	3.45	0	0	0	0	0.86	0	0.86	1.72	0.86	1.72	0	0.86	1.72	0	1.72	0	1.72	0.86	0	0	0	0	0	0.86	0	0	0
GPT4 zero	9.09	1.01	3.03	1.01	7.07	2.02	0	6.06	2.02	3.03	4.04	1.01	0	2.02	1.01	0	3.03	1.01	0	0	2.02	4.04	0	1.01	0	0	0	0	2.02	0	1.01	1.01	0	0	1.01	1.01	1.01	0	0	0	0	1.01	0	0	0	0	0	0	1.01
GPT4 zero	5.93	2.54	2.54	3.39	1.69	2.54	5.08	3.39	2.54	3.39	1.69	0.85	1.69	1.69	2.54	0.85	0.85	1.69	1.69	0	1.69	1.69	0	0.85	1.69	0	1.69	0	0	3.39	2.54	0.85	0	0	0	0	1.69	0	0.85	0.85	0	0.85	0	0	0	0	2.54	0.85	0
GPT4 zero	5.71	1.9	0	0	5.71	0.95	1.9	3.81	0	0.95	3.81	4.76	0	0	0	0	3.81	0	0.95	0.95	2.86	3.81	0.95	2.86	2.86	1.9	0	0.95	0.95	0.95	0	0.95	1.9	0	0	0.95	0.95	0	0	0	1.9	0	0	0	0.95	0	0	0.95	0
GPT4 zero	6.73	0.96	2.88	2.88	2.88	0	2.88	0.96	2.88	0	0	4.81	1.92	1.92	1.92	0	0.96	0.96	0.96	0.96	2.88	0	0	0	0	0	1.92	0	4.81	1.92	0	2.88	0	0	1.92	0	0.96	0	0.96	0	0	0	0	0.96	0	0	0.96	0	0
GPT4 zero	6.38	4.26	2.13	6.38	3.19	2.13	1.06	6.38	6.38	1.06	1.06	1.06	1.06	0	1.06	0	1.06	2.13	0	1.06	0	1.06	0	0	0	0	0	0	2.13	3.19	4.26	2.13	0	0	2.13	1.06	0	0	0	0	0	0	1.06	0	1.06	0	0	0	3.19
GPT4 zero	1.77	0.88	1.77	6.19	3.54	2.65	3.54	1.77	0.88	3.54	1.77	5.31	0	1.77	2.65	0.88	0.88	0.88	0.88	0.88	4.42	1.77	0	0.88	0.88	0	0	0	0.88	0.88	0	0	0	0.88	0.88	0.88	0	0	0.88	0.88	0	1.77	0	0.88	0	0	0	0	0
GPT4 zero	5.04	3.36	1.68	3.36	5.04	3.36	1.68	4.2	3.36	0	0.84	4.2	2.52	0.84	2.52	0.84	1.68	0.84	0.84	0.84	2.52	1.68	2.52	0	0	0.84	0	1.68	0	0.84	0.84	1.68	0.84	0	0	0	0.84	0.84	0	0.84	0	0	0	0.84	0	0.84	0	0.84	0
GPT4 zero	3.79	3.03	0.76	1.52	6.06	5.3	0	0.76	0.76	2.27	2.27	1.52	1.52	1.52	0	0	0	0.76	0	0.76	0	2.27	0.76	0	3.03	0.76	0	1.52	0	0	0	0	0	0.76	3.03	0	0.76	1.52	0	0	0	0.76	0	0	0	0	0	0.76	0
GPT4 zero	9.26	2.78	0.93	0.93	2.78	1.85	1.85	3.7	3.7	1.85	0.93	3.7	0.93	0	1.85	2.78	2.78	0.93	0	0	0.93	2.78	0	0.93	0	1.85	0	0	2.78	0	0.93	0.93	0.93	0	0	0	0	0	0	0.93	0	1.85	0	0	0.93	0	0	0.93	0
GPT4 zero	4.42	3.54	0.88	0.88	4.42	7.08	0.88	1.77	0.88	0.88	1.77	1.77	0	1.77	0.88	3.54	1.77	0.88	1.77	0.88	2.65	0.88	0.88	0	0.88	1.77	0.88	0	1.77	0	0.88	0	0	0.88	0	0	0	0.88	0	0	0	5.31	0.88	0	1.77	0	0	0	0
GPT4 zero	1.71	4.27	4.27	1.71	6.84	1.71	2.56	2.56	0.85	0	1.71	2.56	0.85	1.71	0.85	2.56	0	1.71	0	2.56	0	2.56	2.56	0.85	0	0.85	0	0.85	1.71	0.85	0.85	0	0.85	0	0	0.85	0.85	0	0.85	0.85	0.85	2.56	0	0	0	0	0.85	0	2.56
GPT4 zero	0.85	3.42	0	3.42	1.71	2.56	1.71	0	0.85	0.85	1.71	3.42	0	0.85	0.85	1.71	1.71	0.85	1.71	0.85	0	0.85	0	0	3.42	1.71	1.71	0	0.85	0.85	2.56	0	0	0	0.85	0	0	0	0	3.42	0	0	0	0.85	0	0	0	0	0
GPT4 zero	4.42	5.31	1.77	3.54	4.42	0.88	1.77	1.77	0	0.88	2.65	2.65	0.88	0.88	1.77	2.65	0.88	0	0	1.77	0.88	1.77	1.77	0.88	0.88	0	0.88	0	2.65	0.88	2.65	0	0	2.65	0	0.88	0.88	0.88	0.88	0	0	0.88	0.88	0	0	0	0.88	1.77	1.77
GPT4 zero	3.12	2.34	0.78	2.34	4.69	0	0.78	0.78	1.56	0	0.78	5.47	2.34	0.78	0	0	1.56	0	0.78	0	0	2.34	0.78	0	0.78	0.78	1.56	0	0.78	0	2.34	1.56	0.78	0	1.56	2.34	0.78	0	0	0.78	0.78	2.34	0	0	0.78	1.56	0	1.56	0
GPT4 zero	5.41	2.7	3.6	0.9	2.7	1.8	0	0.9	2.7	2.7	0.9	3.6	1.8	0.9	0.9	0	0	0.9	0.9	0	0	0.9	1.8	0.9	0	0.9	0.9	0.9	1.8	0.9	1.8	2.7	0.9	0	0	0.9	1.8	1.8	0.9	1.8	0	1.8	0.9	0.9	0.9	0.9	0	0	0
GPT4 zero	6.86	1.96	0.98	0	4.9	3.92	0.98	4.9	0.98	6.86	1.96	0.98	0.98	0.98	0.98	1.96	0	0.98	0	1.96	1.96	2.94	1.96	0.98	0	0	0	1.96	0.98	0	0.98	0	0.98	0	1.96	0	0.98	0	0	1.96	0	0.98	0	0	0	0	0	1.96	0
GPT4 zero	2.73	4.55	3.64	2.73	2.73	1.82	0.91	0.91	1.82	2.73	0.91	2.73	0.91	2.73	0.91	0.91	0	0	0	2.73	0	0.91	0.91	0.91	0.91	0	0	0	0.91	0	2.73	0.91	0	1.82	0	0	2.73	0	0	0	0	0	0	0	0.91	1.82	0	0.91	0
GPT4 zero	1.03	2.06	0	2.06	4.12	4.12	3.09	0	1.03	1.03	1.03	5.15	0	2.06	0	1.03	1.03	1.03	1.03	0	0	2.06	0	1.03	2.06	0	2.06	0	1.03	0	0	1.03	0	0	0	2.06	0	0	2.06	2.06	0	4.12	0	0	0	0	0	1.03	2.06
GPT4 zero	3.6	3.6	3.6	3.6	1.8	0.9	1.8	1.8	2.7	1.8	1.8	1.8	0.9	1.8	1.8	0.9	0.9	0.9	0.9	0.9	0.9	0.9	0	0.9	0	0	0.9	0	0	0	1.8	2.7	0	0.9	0	0.9	0.9	0	0.9	0	0.9	0	0.9	0	0.9	0	0	1.8	0
GPT4 zero	3.08	1.54	0.77	0.77	6.92	2.31	1.54	1.54	0.77	1.54	0.77	1.54	0.77	0.77	0.77	0	3.08	0	0.77	0	0.77	2.31	2.31	1.54	0	0	0	2.31	1.54	0	3.08	1.54	0	0.77	0	0.77	0.77	0.77	0.77	1.54	0	3.08	0	0.77	0	0	0.77	0	1.54
GPT4 zero	5.21	3.12	1.04	4.17	6.25	1.04	2.08	3.12	2.08	0	1.04	2.08	2.08	2.08	0	3.12	1.04	3.12	0	2.08	2.08	0	0	0	0	1.04	0	0	1.04	0	0	0	0	0	3.12	2.08	1.04	1.04	2.08	0	0	1.04	0	0	1.04	0	0	0	1.04
GPT4 zero	4.9	2.94	1.96	1.96	2.94	0	0	1.96	0	2.94	0.98	1.96	0.98	0.98	0	3.92	0.98	0	0	2.94	0	0.98	0.98	1.96	0.98	0	0	0.98	1.96	0.98	1.96	1.96	1.96	0.98	0	0	0.98	0.98	0.98	0	0.98	0	0	0	0.98	0	0	0	0
GPT4 zero	1.87	0.93	2.8	0.93	4.67	1.87	2.8	2.8	1.87	2.8	0	1.87	1.87	3.74	0	1.87	0.93	0.93	0	1.87	0	3.74	0.93	2.8	0.93	0.93	0.93	0	2.8	0.93	0	1.87	0.93	0	0	0.93	0	0.93	0.93	3.74	0	0	0	0	0.93	0	0.93	2.8	0.93
GPT4 zero	5.88	0.84	0.84	0	6.72	1.68	0	4.2	0	4.2	1.68	0	0	0.84	1.68	0.84	0.84	0	0.84	0.84	0	5.04	0	0	0.84	0	0	0	2.52	0	3.36	0.84	1.68	0.84	0	0	2.52	0.84	0	0.84	0.84	0.84	0	0	0	0.84	0	0.84	0
GPT4 zero	6.98	3.88	3.1	2.33	1.55	1.55	1.55	3.1	1.55	0.78	1.55	0.78	1.55	0.78	1.55	1.55	2.33	0.78	3.88	0.78	0	0.78	0.78	0.78	0	2.33	0.78	0	0.78	0	1.55	0	0	0.78	0.78	0	1.55	0.78	0.78	0	0.78	1.55	0.78	0	0.78	2.33	0	0.78	0
GPT4 zero	3	6	4	3	2	1	0	1	1	2	0	5	0	2	1	0	0	0	1	0	1	0	0	0	0	2	0	0	1	0	2	0	1	0	1	1	2	0	0	1	0	0	0	0	0	0	0	0	1
GPT4 zero	4.24	5.93	5.08	7.63	4.24	5.08	5.08	1.69	0	4.24	1.69	2.54	0.85	1.69	2.54	1.69	0.85	0.85	0.85	0	0	0.85	0	0.85	0	0	0	3.39	1.69	0	0.85	1.69	0.85	0.85	0	0	0	0	0	0	0.85	1.69	0	0	0	0.85	0	0	0
GPT4 zero	3.12	6.25	0	2.08	3.12	2.08	0	2.08	1.04	1.04	0	2.08	0	2.08	0	0	1.04	0	0	2.08	1.04	0	1.04	3.12	0	6.25	0	1.04	0	0	1.04	1.04	1.04	1.04	0	0	1.04	0	0	1.04	0	1.04	1.04	1.04	0	1.04	1.04	2.08	1.04
GPT4 zero	1.04	8.33	5.21	2.08	5.21	3.12	1.04	0	0	1.04	0	5.21	1.04	2.08	1.04	0	1.04	0	0	2.08	0	1.04	0	0	0	2.08	2.08	1.04	0	0	0	1.04	2.08	0	0	0	0	0	2.08	1.04	0	1.04	0	0	1.04	0	0	2.08	0
GPT4 zero	6.03	2.59	2.59	5.17	5.17	1.72	2.59	0	2.59	0.86	0.86	4.31	0	2.59	0	0.86	0.86	0	0	2.59	0	0.86	0.86	0	0.86	0	0	0.86	0	0	0.86	0	0.86	0.86	0	0.86	1.72	0	0.86	0	0.86	0	0.86	0	0.86	0.86	0	0	0
GPT4 zero	3.64	4.55	4.55	0.91	8.18	3.64	1.82	1.82	3.64	0.91	0	3.64	2.73	1.82	0	1.82	2.73	0	0	0	0.91	0.91	0.91	0.91	1.82	1.82	0	0.91	0	0	0	0	0	0	0	1.82	0	0	1.82	0	0.91	0	0	0	0	0	0	0	0.91
GPT4 zero	2.31	2.31	0	2.31	5.38	1.54	2.31	1.54	0	2.31	3.85	3.08	0	0	0	0	2.31	2.31	0.77	2.31	0.77	0.77	2.31	0	0	0.77	0.77	0	1.54	0	2.31	0.77	0	0	0	0.77	0.77	0	0.77	0.77	0	2.31	0	0	0	0	0	0	0.77
GPT4 zero	5.71	0.95	2.86	1.9	4.76	0	0	1.9	0	0.95	0	1.9	0	4.76	0.95	0	1.9	0	0.95	0	0	0.95	0	0.95	0.95	0	0	0	1.9	0	2.86	0	0	0	0	0	1.9	0	0.95	0	0.95	2.86	0	0	0	0	0	0	2.86
GPT4 zero	3.3	2.2	1.1	3.3	2.2	4.4	2.2	3.3	1.1	2.2	3.3	2.2	0	2.2	0	2.2	1.1	1.1	0	1.1	1.1	0	1.1	0	3.3	0	0	0	1.1	1.1	0	0	0	1.1	1.1	0	0	0	1.1	2.2	0	2.2	0	0	0	0	0	1.1	0
GPT4 zero	0	7.69	1.1	4.4	3.3	5.49	0	0	1.1	0	1.1	2.2	0	0	2.2	0	1.1	0	1.1	1.1	1.1	0	2.2	3.3	0	1.1	0	0	2.2	0	1.1	0	1.1	0	0	0	1.1	1.1	2.2	1.1	0	1.1	0	0	0	0	0	0	0
GPT4 zero	3.06	3.06	3.06	0	6.12	2.04	1.02	0	2.04	1.02	1.02	2.04	2.04	2.04	1.02	2.04	0	1.02	1.02	0	0	2.04	1.02	1.02	1.02	1.02	0	0	0	0	3.06	1.02	0	0	0	1.02	1.02	0	0	0	0	2.04	0	1.02	2.04	0	1.02	2.04	3.06
GPT4 zero	8.27	3.01	1.5	2.26	5.26	3.01	2.26	4.51	1.5	3.01	1.5	4.51	2.26	0.75	1.5	1.5	1.5	0.75	0	0.75	1.5	3.76	1.5	1.5	0.75	0	0.75	0.75	0.75	0	1.5	0.75	0	1.5	0	0	0.75	0	0.75	0	0	1.5	0.75	0	0.75	0.75	0	0	0
GPT4 zero	4.35	5.43	1.09	5.43	4.35	1.09	1.09	3.26	0	1.09	1.09	0	1.09	1.09	2.17	1.09	3.26	1.09	3.26	0	2.17	1.09	0	1.09	1.09	0	2.17	0	0	0	1.09	1.09	0	0	0	0	1.09	0	1.09	3.26	0	2.17	0	0	0	0	0	0	0
GPT4 zero	4.85	1.94	3.88	3.88	3.88	4.85	2.91	1.94	0.97	4.85	1.94	2.91	1.94	0	2.91	0	0	1.94	0.97	0.97	0.97	0	0	0.97	0.97	0	0.97	0	0	0	0	0.97	0.97	0	0	0	0	0	0	0.97	0	0	0	0	0	0	0	0.97	0
GPT4 zero	1.9	3.81	3.81	1.9	4.76	1.9	2.86	0	0	0	0	1.9	2.86	2.86	1.9	2.86	0.95	0	0	2.86	0	0	3.81	0	0	1.9	0	0.95	0.95	0	3.81	0	2.86	0	0	2.86	2.86	0	3.81	0	1.9	0.95	1.9	0	0.95	0.95	0	0	0
GPT4 zero	4.35	6.52	2.17	1.09	4.35	6.52	0	1.09	0	0	2.17	1.09	0	2.17	1.09	0	0	1.09	1.09	0	0	0	1.09	1.09	1.09	2.17	0	1.09	2.17	0	2.17	1.09	1.09	0	0	0	1.09	0	0	2.17	0	3.26	0	0	0	0	1.09	1.09	2.17
GPT4 zero	5.45	1.82	2.73	3.64	7.27	3.64	0.91	0	1.82	0.91	1.82	4.55	2.73	0.91	1.82	0.91	0.91	0	0	2.73	0	0.91	2.73	0	0	0.91	0.91	0.91	0.91	0	1.82	0	0.91	0	0	0	0	0	0.91	0.91	0	2.73	3.64	0.91	0	4.55	0	0	1.82
GPT4 zero	5.56	6.48	0.93	0.93	1.85	2.78	0	0.93	1.85	1.85	0.93	0.93	0.93	0	2.78	1.85	0.93	0	0	0.93	0.93	0.93	0	0	0	0.93	0	0	0.93	0.93	2.78	1.85	2.78	0	0.93	0.93	2.78	0	0.93	1.85	0.93	0	0.93	0	0	0.93	0	0	0.93
GPT4 zero	4.39	4.39	1.75	0.88	3.51	0.88	0.88	0.88	2.63	3.51	2.63	1.75	1.75	0.88	0.88	0.88	0.88	2.63	0	0.88	0.88	1.75	0	0.88	0	1.75	0	0.88	1.75	0	0	0.88	1.75	0	0	0	0.88	0	0	1.75	0	0	0	0	0	0	0	0.88	0.88
GPT4 one	6.02	3.01	1.5	2.26	2.26	2.26	0	1.5	3.01	1.5	1.5	3.01	4.51	0.75	1.5	1.5	1.5	0.75	0.75	0	0	0	0	1.5	0.75	0.75	0.75	0.75	0.75	0	3.01	0.75	0.75	0.75	0	0.75	0.75	0.75	0.75	0.75	0	2.26	0	0.75	0	2.26	0	1.5	0.75
GPT4 one	5.56	1.85	5.56	3.7	3.7	1.85	1.85	0.93	1.85	0	0	0.93	2.78	4.63	0	0.93	0	0.93	0.93	0.93	0	1.85	1.85	0.93	0	0	0	0.93	0	1.85	0	3.7	0.93	0	0	0	1.85	0	0	0.93	0	0	0	0	0.93	1.85	0.93	1.85	0
GPT4 one	4.84	5.65	6.45	0	7.26	3.23	3.23	1.61	1.61	1.61	1.61	5.65	1.61	1.61	2.42	2.42	1.61	0	0.81	0.81	0	3.23	1.61	0	0.81	1.61	0	1.61	0.81	0	0	1.61	0.81	0.81	0	0	0	0	0	0	0.81	0	0.81	0	0	0	0	0	0
GPT4 one	5.77	0.96	3.85	2.88	3.85	0.96	0	4.81	2.88	0.96	0	1.92	0.96	0	0.96	1.92	0.96	0	0	0	0	0.96	0.96	0.96	0	0	0.96	0.96	1.92	0.96	1.92	1.92	0	0	0	0.96	1.92	0.96	0	0.96	0	0.96	0.96	0	0.96	0.96	0	0.96	0.96
GPT4 one	6.48	0.93	0.93	3.7	0.93	0	0	0	0	3.7	4.63	0.93	0	2.78	0.93	0	0.93	0.93	0	0	0	0	0.93	1.85	0	1.85	0	0	0.93	0	0.93	1.85	0	0	2.78	0	0.93	0.93	1.85	0	0	0	0	0.93	0	0	0.93	0.93	0
GPT4 one	8.46	2.31	6.15	2.31	3.08	0	0.77	0.77	2.31	0.77	0.77	1.54	2.31	0	1.54	0	0.77	0	0.77	0.77	0.77	1.54	0.77	0	0	0.77	0.77	1.54	0.77	0	2.31	1.54	0	0	0.77	0	0.77	3.85	0	0	0	0	0.77	0	0	0.77	0	2.31	0
GPT4 one	3.6	5.41	2.7	2.7	0.9	2.7	1.8	0.9	1.8	0.9	2.7	2.7	1.8	0.9	0.9	2.7	0	2.7	0	0.9	0.9	0.9	1.8	0	0.9	1.8	0.9	1.8	0.9	0	0.9	0	0	0	2.7	0	1.8	1.8	0	0.9	0.9	0	0	1.8	0	0.9	0	0	0
GPT4 one	4.13	6.61	4.13	4.13	2.48	0.83	0.83	0.83	0.83	0	1.65	0	3.31	0.83	1.65	4.96	3.31	0	0.83	1.65	0	2.48	1.65	0	0	0.83	0	0.83	0.83	1.65	0	1.65	0.83	1.65	2.48	0	0	0	0	0.83	0.83	0	0.83	0	0	0	0.83	2.48	0
GPT4 one	5.5	5.5	1.83	2.75	1.83	2.75	2.75	0	4.59	0	1.83	0.92	3.67	0.92	0.92	0.92	0.92	0	0	4.59	0	0.92	2.75	1.83	0.92	0	0	0.92	0.92	0.92	0	1.83	0	0.92	0	0	0	0.92	0.92	0.92	0.92	0	0	0	0.92	0	0	0	0.92
GPT4 one	1.02	6.12	3.06	2.04	0	1.02	2.04	1.02	0	1.02	0	2.04	1.02	2.04	2.04	0	0	0	0	6.12	0	0	3.06	0	0	2.04	0	0	0	0	1.02	3.06	2.04	3.06	0	0	1.02	0	0	0	1.02	0	0	0	0	2.04	0	3.06	0
GPT4 one	6.52	7.61	1.09	4.35	0	1.09	2.17	4.35	2.17	1.09	0	0	4.35	1.09	1.09	4.35	0	0	1.09	1.09	1.09	0	1.09	2.17	1.09	3.26	0	3.26	2.17	0	1.09	1.09	0	1.09	1.09	1.09	1.09	0	0	0	0	0	1.09	0	0	0	0	1.09	1.09
GPT4 one	2.06	3.09	1.03	1.03	1.03	2.06	2.06	1.03	3.09	2.06	1.03	1.03	2.06	4.12	2.06	1.03	0	0	0	2.06	2.06	0	1.03	1.03	0	1.03	0	0	0	0	0	0	0	3.09	2.06	0	0	3.09	1.03	1.03	1.03	0	0	0	0	0	0	0	0
GPT4 one	1.96	0	3.92	0.98	0	0.98	3.92	2.94	0.98	1.96	0	0	0.98	1.96	1.96	0.98	0	3.92	1.96	0	0	1.96	0.98	0.98	3.92	1.96	0.98	0.98	1.96	0.98	0	0	0.98	0.98	0	0	0	2.94	0.98	0	0.98	0	0.98	2.94	0	0	0	0	0
GPT4 one	2.3	5.75	2.3	2.3	4.6	3.45	1.15	1.15	0	4.6	0	3.45	2.3	0	0	3.45	0	0	0	0	2.3	1.15	1.15	2.3	0	2.3	0	3.45	0	0	1.15	2.3	0	0	1.15	0	1.15	0	0	2.3	0	1.15	0	0	0	0	0	1.15	0
GPT4 one	3.15	4.72	2.36	2.36	1.57	3.15	4.72	2.36	3.94	1.57	0.79	0.79	2.36	0	2.36	1.57	0	3.94	2.36	0.79	1.57	0.79	0.79	0.79	1.57	0	2.36	0	0.79	0	0	0	0	1.57	0.79	0.79	1.57	1.57	0.79	0.79	0.79	0.79	1.57	0	0.79	0	0	0	0
GPT4 one	3.25	4.88	0	4.88	3.25	0.81	0.81	2.44	3.25	0.81	0	0	1.63	0.81	1.63	2.44	0.81	0	0	1.63	0.81	0.81	0.81	1.63	0	0	0	0	0.81	0	0.81	0.81	0.81	0.81	0	1.63	1.63	0	1.63	0	0.81	0	0	0	0.81	0	0	1.63	1.63
GPT4 one	1.59	4.76	0.79	4.76	0.79	0.79	3.17	0	3.17	0.79	0	1.59	1.59	0	0.79	3.17	0.79	0.79	0.79	0	0	0	0.79	1.59	0.79	0.79	0.79	0	0	0	0	0	0	0	0.79	2.38	0.79	0	1.59	0	0	0.79	0.79	0.79	0.79	0	0.79	0	0.79
GPT4 one	6.45	0	1.08	6.45	3.23	1.08	2.15	3.23	1.08	1.08	2.15	2.15	0	2.15	0	0	6.45	1.08	0	1.08	0	1.08	0	1.08	0	0	0	0	1.08	2.15	3.23	4.3	0	0	0	2.15	0	0	0	0	0	0	1.08	0	0	1.08	1.08	2.15	1.08
GPT4 one	4.31	6.03	2.59	2.59	4.31	4.31	1.72	1.72	0	2.59	2.59	0.86	0.86	1.72	2.59	0.86	0	2.59	0.86	0.86	0	1.72	0.86	0	1.72	0.86	0	0.86	2.59	0.86	3.45	1.72	0	1.72	2.59	0	1.72	0	0	0	0.86	1.72	0	0	0	0	0.86	0	0
GPT4 one	1.71	2.56	2.56	1.71	7.69	2.56	0	2.56	0.85	0	0	0.85	4.27	0	1.71	1.71	0	0.85	1.71	3.42	0	2.56	0.85	0.85	0.85	0	0.85	0.85	0	1.71	0.85	0	0.85	1.71	2.56	0.85	0	0.85	0	0	0	2.56	0	0	0	0.85	0	0	0.85
GPT4 one	4.55	2.73	4.55	0	1.82	0	0.91	3.64	3.64	0	0	0.91	0	0	1.82	0	0	0	0.91	1.82	0	1.82	1.82	0.91	0	0	0.91	0.91	1.82	0.91	0	0	0	0.91	0.91	0	0.91	1.82	0.91	0	0.91	0.91	1.82	0	0	0	0	0.91	0
GPT4 one	3.41	9.09	3.41	3.41	3.41	4.55	3.41	2.27	1.14	0	1.14	2.27	3.41	2.27	1.14	2.27	1.14	0	1.14	0	0	1.14	0	1.14	0	0	0	1.14	0	1.14	0	0	0	0	0	0	0	0	0	0	0	0	0	0	0	1.14	1.14	0	0
GPT4 one	7.69	5.49	7.69	5.49	3.3	1.1	4.4	1.1	3.3	1.1	0	3.3	3.3	0	0	1.1	3.3	0	2.2	1.1	0	0	0	0	1.1	1.1	1.1	2.2	0	1.1	1.1	0	0	0	0	0	2.2	0	0	0	0	0	1.1	0	0	1.1	0	0	0
GPT4 one	7	2	5	0	8	3	1	2	0	0	2	3	2	3	1	2	1	0	0	0	0	2	0	0	0	0	1	0	2	1	0	1	0	0	0	1	1	0	3	0	0	3	1	0	1	1	1	1	0
GPT4 one	4.6	6.9	1.15	1.15	2.3	3.45	0	2.3	1.15	1.15	0	2.3	1.15	0	0	0	0	1.15	0	0	2.3	2.3	1.15	1.15	0	1.15	1.15	2.3	0	0	1.15	2.3	2.3	0	0	1.15	2.3	1.15	1.15	1.15	0	0	1.15	0	1.15	0	0	1.15	0
GPT4 one	3.85	3.85	0	3.85	5.77	0.96	0	0.96	0.96	0	0	5.77	1.92	0	0	1.92	0	0	0	2.88	0	0	1.92	0	0	1.92	0.96	0.96	0	0.96	1.92	3.85	0.96	0	0	0.96	0	0	0	1.92	0	3.85	0	0	0	0	0.96	1.92	0.96
GPT4 one	8	5	6	2	1	1	2	1	3	1	2	1	5	2	2	2	1	0	0	1	0	1	2	2	0	0	2	2	1	2	0	1	0	0	0	0	0	0	1	0	0	0	1	0	1	0	2	0	0
GPT4 one	0	5.61	0.93	5.61	4.67	2.8	0.93	0	1.87	0	0	0	3.74	0.93	0	3.74	0.93	1.87	0.93	0	0.93	2.8	0	0	0	1.87	0	0.93	0.93	0	0.93	1.87	0	0.93	0.93	0.93	0	0	0.93	0.93	0	2.8	0	0	0.93	0	0	1.87	1.87
GPT4 one	2.48	4.96	2.48	5.79	1.65	0	2.48	1.65	1.65	0.83	0.83	0.83	3.31	2.48	1.65	1.65	0.83	0	0	2.48	0	1.65	0.83	0	0.83	0	0	0.83	0	0.83	0.83	0.83	0.83	1.65	1.65	1.65	3.31	0	1.65	0.83	1.65	0	0	0.83	0	0	0	0.83	0.83
GPT4 one	3.45	6.21	3.45	5.52	0.69	3.45	2.07	0.69	1.38	1.38	0	0.69	3.45	4.14	0.69	4.14	1.38	1.38	0	2.76	0	0	3.45	0	0.69	1.38	0	4.14	0.69	2.76	0	0	1.38	2.76	0	0.69	0.69	1.38	0	0.69	0.69	0	0	1.38	0.69	1.38	2.76	0	1.38
GPT4 one	2.61	1.74	2.61	0	8.7	3.48	1.74	0.87	0.87	3.48	1.74	6.09	1.74	1.74	0	0.87	1.74	0	0	0.87	0	4.35	0	0.87	1.74	0.87	0.87	1.74	0.87	0.87	0.87	2.61	0.87	0	0	1.74	0	0	0	0	0	0	0	0	0	0	1.74	0.87	1.74
GPT4 one	5.6	1.6	2.4	4.8	4.8	0.8	0.8	1.6	0.8	0.8	3.2	3.2	0	0	0.8	0	0.8	0	0	6.4	0	0.8	5.6	0	0	0.8	1.6	0.8	0	0	0.8	1.6	0	0.8	0	0	0	0	2.4	0	0.8	0.8	1.6	0	0.8	1.6	0	0	0
GPT4 one	5.5	0.92	3.67	4.59	0.92	1.83	1.83	1.83	0.92	2.75	0	0	1.83	0.92	0	0	1.83	0	0	0.92	0.92	0	0.92	0	0.92	0.92	0	0	2.75	2.75	1.83	1.83	0	0	0	0.92	0	0	0	0	1.83	0	0	0.92	0	2.75	0.92	0.92	0
GPT4 one	3.81	0.95	4.76	1.9	4.76	1.9	0	0.95	0.95	2.86	0.95	2.86	0	0.95	0.95	0.95	0.95	0.95	0.95	0.95	0	1.9	1.9	0.95	0.95	0	0.95	0.95	0.95	0	0	0.95	0	1.9	0	0	0	1.9	0	0.95	0	0	0	0	1.9	0	0	0.95	0
GPT4 one	9.57	3.19	2.13	11.7	2.13	3.19	0	3.19	2.13	1.06	5.32	4.26	1.06	2.13	0	0	3.19	1.06	0	1.06	2.13	0	0	0	1.06	1.06	0	1.06	1.06	0	0	0	0	1.06	0	0	1.06	1.06	0	1.06	0	1.06	0	0	1.06	0	0	1.06	0
GPT4 one	0	5.26	3.51	3.51	5.26	1.75	0	0.88	0.88	0.88	0	2.63	0	1.75	0.88	2.63	0.88	0	0.88	1.75	0	0.88	1.75	0.88	0	0	0	0	0	0	1.75	0	4.39	0	0.88	1.75	0.88	0	0	1.75	2.63	1.75	0.88	0.88	1.75	0.88	0	0	0
GPT4 one	4.55	2.73	3.64	2.73	4.55	1.82	2.73	2.73	2.73	0.91	0.91	2.73	5.45	0.91	1.82	0	0.91	0.91	0.91	0	0.91	2.73	0.91	0	0	0	1.82	0.91	1.82	0	1.82	0.91	0	0.91	0	0	0	0	0	0.91	0	1.82	0.91	0	0.91	0.91	0	0.91	0.91
GPT4 one	9.82	1.79	1.79	5.36	4.46	0	0.89	4.46	6.25	0	0.89	3.57	4.46	0	0	1.79	1.79	0	0	0.89	0.89	2.68	0	0	0	0	0.89	2.68	0	0.89	0	0.89	0.89	0	0	0	0	0	0	0	0	0	0	0.89	0.89	0.89	0	0	0
GPT4 one	9.6	3.2	2.4	2.4	2.4	2.4	0.8	4	4	0	0.8	3.2	1.6	0.8	0.8	0	1.6	0	0	0.8	0	1.6	2.4	0	0	0	0	0.8	0.8	0	0.8	1.6	0	0	0	0.8	0	0	0	1.6	0.8	0.8	0	0	0	0.8	0	0	0
GPT4 one	6.93	2.97	0	3.96	2.97	4.95	0	0.99	2.97	1.98	1.98	1.98	1.98	0	0.99	0.99	0	0	0	1.98	0	0.99	1.98	0	0	2.97	0.99	0	1.98	5.94	0	0.99	0.99	0	0	0	0.99	0	0	0	0	0	0	0	0.99	0	2.97	0.99	0
GPT4 one	3.23	6.45	2.15	3.23	0	2.15	2.15	2.15	1.08	1.08	0	0	4.3	2.15	0	5.38	2.15	0	0	0	0	1.08	1.08	1.08	0	0	2.15	2.15	1.08	0	0	2.15	0	0	0	2.15	0	0	1.08	0	0	0	2.15	2.15	1.08	0	0	0	0
GPT4 one	5.88	4.2	3.36	0.84	5.04	0.84	2.52	3.36	2.52	2.52	3.36	1.68	1.68	0.84	0	2.52	0.84	3.36	0	4.2	1.68	3.36	0	0.84	0	0.84	1.68	0.84	1.68	0	0	1.68	0	0.84	0	0	0	0	0.84	0	2.52	1.68	0.84	0	0.84	0.84	0	0.84	0
GPT4 one	8.41	2.8	2.8	2.8	3.74	0	0.93	3.74	0.93	1.87	0	2.8	0.93	0	1.87	5.61	0	0	0.93	0.93	0.93	1.87	0.93	0	0.93	0.93	0.93	0	1.87	0.93	1.87	2.8	0	0	0	0	0	1.87	0	0	0	0.93	0.93	0	1.87	2.8	0	0	0
GPT4 one	2.91	4.85	2.91	2.91	2.91	0.97	2.91	2.91	1.94	0.97	0.97	0.97	0.97	2.91	2.91	2.91	0.97	2.91	3.88	0	1.94	0	0.97	0.97	0	0	0	0.97	0	0	0	0.97	0	1.94	0	0	0.97	0	0	0	0.97	0.97	0.97	0	0.97	0	0	0	0.97
GPT4 one	6.36	4.55	0	1.82	6.36	5.45	1.82	3.64	6.36	0.91	0	3.64	2.73	0.91	0.91	2.73	0	1.82	0	0	0	0.91	0.91	2.73	0	0	0	0	0	0	0.91	0	0.91	0.91	0.91	0	0.91	0.91	0.91	0	0	2.73	0	0	0.91	0	0	0	0
GPT4 one	0	7.22	2.06	2.06	1.03	1.03	0	0	2.06	1.03	1.03	0	2.06	0	2.06	5.15	1.03	0	0	1.03	0	1.03	1.03	1.03	0	1.03	1.03	0	0	1.03	1.03	0	1.03	0	1.03	1.03	1.03	1.03	1.03	2.06	1.03	2.06	0	2.06	0	0	1.03	0	0
GPT4 one	5.05	2.02	2.02	1.01	3.03	1.01	0	0	6.06	4.04	2.02	0	3.03	4.04	1.01	3.03	0	1.01	1.01	2.02	0	2.02	1.01	0	0	1.01	1.01	0	2.02	0	0	3.03	1.01	2.02	0	0	0	0	0	0	1.01	1.01	2.02	1.01	1.01	0	0	0	0
GPT4 one	7.92	1.98	2.97	4.95	4.95	2.97	1.98	4.95	0.99	2.97	0	1.98	0	0.99	0	0.99	0	0	0	0.99	0	0.99	0.99	0.99	0	0	0	0	0.99	0.99	0	2.97	0	0	0	1.98	0	0	2.97	0	0	0.99	0	0	0.99	0	0.99	1.98	0
GPT4 one	4.55	3.03	5.3	1.52	3.79	0.76	2.27	2.27	2.27	1.52	1.52	0.76	0	1.52	5.3	3.03	0	0	0.76	0	0	0.76	2.27	0.76	0	0	0.76	0.76	0.76	0	0	0	0.76	1.52	0.76	0	0	0	3.03	0	0	0.76	0	0	0.76	0	0	0.76	0
GPT4 one	3.39	4.24	1.69	3.39	0.85	3.39	0.85	0.85	1.69	2.54	0.85	1.69	0	2.54	1.69	0	0.85	0	1.69	2.54	0.85	0.85	1.69	1.69	1.69	1.69	0	0	0.85	0	3.39	0	1.69	1.69	0.85	1.69	1.69	1.69	0.85	0	0	0	0	0.85	0	0	0	0	0
GPT4 one	5.38	0.77	3.08	6.15	1.54	0.77	3.08	2.31	2.31	0.77	1.54	0.77	2.31	1.54	1.54	1.54	0.77	0	0	3.08	0.77	2.31	5.38	0	0	0	2.31	2.31	0.77	0	0	0	0	0.77	0.77	0	1.54	0	0	0	0	0	0.77	0	0.77	0.77	0	0	0
GPT4 one	6.19	2.65	2.65	2.65	3.54	2.65	1.77	0	1.77	0.88	1.77	4.42	0.88	3.54	0	0.88	2.65	0	0	0.88	0	0.88	2.65	0	0	0	1.77	0	0	0	0.88	0	0.88	0	0	0	0.88	0.88	1.77	0	0.88	0	1.77	0	1.77	0.88	0	0	0.88
GPT4 one	1.06	5.32	2.13	1.06	0	0	1.06	1.06	4.26	2.13	1.06	1.06	2.13	0	0	5.32	1.06	0	2.13	0	0	0	1.06	2.13	2.13	0	2.13	2.13	0	0	0	0	1.06	2.13	0	1.06	0	1.06	0	0	2.13	1.06	4.26	0	1.06	0	0	0	1.06
GPT4 one	3.96	6.93	1.98	4.95	1.98	0.99	0.99	1.98	0.99	0	0	3.96	1.98	2.97	0	3.96	1.98	0	0.99	4.95	0	0.99	3.96	0	0	0	0	2.97	0.99	0	0	0	0	0	0.99	0	0	0.99	0	0.99	0	0	0	0	0.99	0.99	0	0	0
GPT4 one	2.04	8.16	4.08	2.04	4.08	1.02	1.02	0	3.06	1.02	1.02	4.08	3.06	0	3.06	4.08	0	1.02	3.06	0	0	2.04	0	1.02	1.02	1.02	0	0	1.02	2.04	0	1.02	0	0	1.02	0	0	0	0	0	0	0	1.02	0	1.02	0	2.04	1.02	0
GPT4 one	7.87	3.94	1.57	3.94	0.79	2.36	1.57	1.57	3.15	1.57	1.57	0	4.72	1.57	3.15	3.15	1.57	0	0	2.36	0	0	0	0.79	0.79	0	0	1.57	1.57	0	0.79	0.79	0	0.79	0.79	0.79	0.79	1.57	1.57	0	0	0	2.36	2.36	0.79	0.79	0	0.79	0.79
GPT4 one	6.2	4.65	3.1	3.1	2.33	2.33	0	0.78	0.78	2.33	1.55	1.55	0	0	0.78	1.55	0.78	2.33	0	4.65	1.55	3.1	2.33	1.55	0	0	0	0	0.78	0	0.78	0	0.78	0.78	0	0.78	0.78	4.65	0.78	0	0	0	0.78	0	0	1.55	0	1.55	0
GPT4 one	3.12	3.12	2.34	3.12	0	0.78	1.56	0.78	1.56	1.56	0	0.78	4.69	3.91	0.78	3.12	0.78	0	3.12	0.78	0	0.78	2.34	0.78	0.78	0	3.91	2.34	0	0	0.78	0.78	0.78	0	0	0	0	0	1.56	0	0	0	0	0	0.78	0	0	0.78	0
GPT4 one	6.09	0.87	2.61	5.22	5.22	0	0.87	1.74	0	1.74	0	1.74	2.61	0.87	0	0.87	0.87	0.87	0.87	0.87	0	0.87	0.87	0.87	0	0	0	0	1.74	0	2.61	2.61	0.87	0	0	0.87	0	0.87	0	0.87	1.74	0.87	0	0	0	3.48	0	0.87	0
GPT4 one	0	4.76	4.76	2.86	2.86	2.86	2.86	0	2.86	0	0.95	0	1.9	2.86	1.9	0	0.95	1.9	0.95	0.95	0.95	0	0.95	0	2.86	0.95	0	0	0.95	0	0	0	0	0.95	0.95	0	0	0.95	0	0.95	0.95	1.9	0.95	0.95	0	0.95	0	0	0
GPT4 one	5.71	7.62	5.71	2.86	0.95	0	0.95	0.95	2.86	0	2.86	0.95	2.86	1.9	1.9	4.76	0	0	0	1.9	0	0	0.95	0	0	0	1.9	0	0.95	0	0	0.95	0	1.9	0	0.95	0	0.95	1.9	0	1.9	0.95	2.86	0	0	0	0	0.95	0
GPT4 one	6.03	1.72	0.86	1.72	3.45	1.72	2.59	2.59	1.72	1.72	0.86	2.59	0.86	1.72	0.86	1.72	1.72	0.86	1.72	2.59	0.86	2.59	0.86	0	0.86	0.86	0	0	0	0	0.86	0.86	0	0.86	0	0	0	0	0.86	0	0.86	1.72	0	0.86	0.86	0	0	0.86	0.86
GPT4 one	6.32	1.05	4.21	2.11	2.11	2.11	1.05	3.16	3.16	0	2.11	3.16	1.05	0	1.05	0	2.11	0	0	1.05	0	2.11	1.05	1.05	0	0	0	3.16	0	3.16	0	0	0	0	1.05	0	2.11	1.05	0	0	0	0	1.05	0	0	1.05	1.05	0	0
GPT4 one	4.5	3.6	1.8	3.6	0.9	1.8	1.8	0	0.9	1.8	2.7	0.9	1.8	0.9	3.6	4.5	1.8	0	4.5	0	0	0.9	0.9	0	3.6	0.9	1.8	0	0.9	0	1.8	0	0	0.9	0	0	0.9	0	1.8	0.9	0	0	0	1.8	1.8	0.9	0	0	0
GPT4 one	3.08	0.77	3.08	1.54	3.85	0.77	2.31	0	2.31	3.08	4.62	2.31	0	0.77	1.54	0.77	1.54	2.31	0.77	0	0	3.85	1.54	0.77	0.77	2.31	0	1.54	0.77	0	0.77	1.54	1.54	0.77	0	0	0	0	1.54	0.77	0.77	0	0	0	0.77	0.77	0	0.77	0
GPT4 one	0.76	3.05	1.53	2.29	9.16	2.29	0.76	1.53	1.53	0	0	3.82	0.76	0	0.76	3.05	0	0	0	0.76	0	1.53	3.82	0	0	0.76	1.53	0	1.53	0	0	0.76	0	0.76	0	0	1.53	0	0.76	1.53	0	2.29	0.76	0	0	0	0	1.53	1.53
GPT4 one	0.88	3.54	3.54	8.85	2.65	0.88	1.77	0	0.88	0	0	2.65	0.88	2.65	1.77	0	0.88	0	0	0	0	0	0	1.77	0	0	0.88	0	0	0.88	0	0	0	0.88	0.88	0.88	0.88	0.88	0	0	0	0	0.88	0.88	0	1.77	0	0	0.88
GPT4 one	6.02	3.01	3.76	2.26	3.76	1.5	3.76	3.01	1.5	1.5	3.01	2.26	1.5	0.75	2.26	2.26	1.5	0.75	0	2.26	3.01	0.75	1.5	1.5	0	1.5	0.75	1.5	1.5	0	1.5	0.75	0	0.75	0	0	3.76	0	0	0	0.75	0	0	0	2.26	0.75	0	0	0
GPT4 one	4.26	3.19	1.06	3.19	4.26	2.13	1.06	1.06	2.13	2.13	0	3.19	3.19	0	0	3.19	0	1.06	0	0	3.19	1.06	1.06	0	0	0	1.06	1.06	2.13	0	0	1.06	1.06	2.13	0	0	1.06	0	0	2.13	1.06	0	2.13	0	2.13	1.06	0	0	0
GPT4 one	6.15	3.85	4.62	3.08	0	3.85	4.62	3.08	1.54	0	0	0	4.62	2.31	1.54	0.77	0	0	0.77	2.31	0	0	1.54	0.77	0.77	1.54	0	0.77	0.77	2.31	0	0.77	0.77	0	0.77	0	0.77	0.77	0.77	0	0	0	0.77	0	0.77	1.54	0.77	0.77	0
GPT4 one	1.77	4.42	1.77	1.77	3.54	3.54	1.77	1.77	0.88	0.88	0	0.88	0.88	0.88	0.88	1.77	1.77	0	1.77	2.65	0.88	1.77	1.77	2.65	0.88	2.65	0.88	0	0	0.88	0	0.88	0	0	0.88	0	0	0	0.88	0.88	0.88	0.88	0	0	0.88	0	0	0.88	0
GPT4 one	0.91	1.82	3.64	0.91	7.27	0.91	0	1.82	0	1.82	0.91	0.91	2.73	3.64	0	1.82	1.82	0	0	0.91	0	2.73	0	0	0	0	0.91	0.91	0	0	1.82	0.91	0	0.91	0	1.82	0	0	0	2.73	0	2.73	1.82	0.91	0.91	4.55	0	0.91	0
GPT4 one	6.38	6.38	2.13	4.26	0	3.19	4.26	1.06	3.19	2.13	0	1.06	3.19	0	2.13	3.19	1.06	0	0	0	0	1.06	0	1.06	0	0	1.06	1.06	0	0	1.06	0	0	0	0	2.13	2.13	2.13	1.06	1.06	0	0	0	1.06	2.13	0	0	0	1.06
GPT4 one	9.01	2.7	1.8	0.9	2.7	1.8	0	0	5.41	0.9	0.9	1.8	0.9	3.6	0	1.8	0	0.9	0	4.5	0	0	0.9	0.9	0.9	0	0	0	0	0.9	0.9	0.9	0	0.9	0.9	0	1.8	0.9	0	0	0.9	0	0	0	0.9	0	0.9	2.7	0
GPT4 one	3.77	8.49	2.83	2.83	3.77	0.94	0.94	1.89	1.89	0.94	0	3.77	0.94	0.94	0	2.83	0	0	0.94	0.94	0	0	0.94	0.94	0	0	0	1.89	0	0	0.94	0	0	0	0	0.94	0.94	0.94	2.83	0.94	0	0	1.89	0	0	0.94	0	0.94	0.94
GPT4 one	5.1	5.1	3.06	6.12	4.08	3.06	2.04	2.04	2.04	1.02	1.02	3.06	3.06	4.08	1.02	2.04	1.02	0	0	1.02	0	1.02	0	0	0	0	0	0	1.02	1.02	0	1.02	0	0	0	1.02	0	0	2.04	1.02	0	0	1.02	0	0	0	1.02	0	0
GPT4 one	5	4.17	0.83	4.17	1.67	0.83	1.67	1.67	5	0	0	1.67	3.33	1.67	0	3.33	1.67	1.67	1.67	1.67	0	0.83	2.5	0	0.83	1.67	0	2.5	0	0	1.67	0.83	0.83	0.83	0.83	0	0.83	0	0	0	0.83	0.83	0	0	0.83	0	0	0	0
GPT4 one	3.4	4.76	4.08	2.72	1.36	1.36	2.04	2.04	2.04	0	1.36	2.04	4.08	2.72	2.04	2.72	1.36	0	0	1.36	0	0	5.44	1.36	0	0	0	4.08	0.68	0.68	0	0.68	1.36	0.68	0	0	0	2.04	0.68	0	1.36	0	0	1.36	0	0	0.68	0	0
GPT4 one	1.96	2.94	3.92	0	4.9	0	0.98	1.96	0	0.98	1.96	2.94	0.98	0	3.92	0	0	0.98	0	0	0.98	2.94	0	0	0.98	0	0.98	0	0.98	0	2.94	0	0	0.98	0	0	1.96	0	0.98	0.98	2.94	0	0	0	0.98	0.98	0	0	0
GPT4 one	4.49	4.49	2.25	2.25	2.25	2.25	3.37	3.37	1.12	3.37	2.25	3.37	1.12	0	1.12	1.12	2.25	2.25	1.12	3.37	2.25	2.25	0	1.12	0	0	0	1.12	1.12	2.25	0	0	0	0	0	0	0	0	0	1.12	0	0	1.12	0	0	1.12	0	0	0
GPT4 one	5.83	3.88	4.85	2.91	3.88	3.88	3.88	1.94	2.91	2.91	0	3.88	1.94	1.94	0	2.91	0.97	0.97	0	1.94	0	0	0	0.97	1.94	0.97	0	0	0	0	0	0	0	0.97	0.97	0	0	0.97	0	1.94	1.94	0.97	0.97	0	1.94	0	0	0.97	0
GPT4 one	3.49	5.81	2.33	2.33	3.49	3.49	3.49	0	1.16	2.33	0	3.49	2.33	1.16	3.49	4.65	2.33	1.16	1.16	0	0	0	0	0	0	0	1.16	0	0	0	0	0	0	1.16	1.16	1.16	0	0	0	2.33	0	1.16	0	1.16	1.16	0	0	0	0
GPT4 one	3.74	6.54	4.67	1.87	2.8	0	0.93	0	0.93	0	0.93	1.87	1.87	0.93	1.87	7.48	0.93	0	0	2.8	0	0	1.87	0	0.93	3.74	0	3.74	0	0	0	1.87	0	0.93	0	0	0	0	0	0	1.87	1.87	0	0.93	0	0.93	0	0.93	0
GPT4 one	4.17	5.83	5	0.83	0	0.83	3.33	2.5	1.67	0	1.67	0.83	1.67	3.33	4.17	1.67	0.83	0	0.83	2.5	0	0	0.83	1.67	2.5	0	0.83	0	0	0	0.83	0	0	1.67	0	1.67	0.83	0	0	0	0.83	0.83	0	0	0	0.83	0	0	0.83
GPT4 one	3.73	4.48	8.21	2.99	0.75	0.75	2.24	2.24	2.99	0.75	0.75	0	1.49	2.99	5.22	1.49	0.75	2.24	3.73	2.24	0	0	3.73	0	0	0.75	0.75	2.24	0	0	0	0	1.49	0.75	0	0.75	1.49	0	1.49	0	0.75	2.24	0.75	0	0	0	0	0	0
GPT4 one	5.15	6.19	1.03	1.03	0	2.06	0	2.06	3.09	1.03	2.06	0	1.03	3.09	1.03	1.03	0	1.03	0	0	1.03	0	0	2.06	0	1.03	1.03	0	1.03	0	2.06	2.06	1.03	0	0	1.03	1.03	0	1.03	1.03	1.03	0	0	1.03	1.03	1.03	0	0	0
GPT4 one	6.42	6.42	3.67	2.75	1.83	0.92	1.83	1.83	0	0	4.59	0.92	0.92	1.83	3.67	0.92	3.67	0	0	4.59	0.92	1.83	3.67	0	0	0	0	0.92	0	0	3.67	0.92	0.92	0	0	0	3.67	0.92	0	0	0	0	0	1.83	0	2.75	0	0.92	0.92
GPT4 one	3.57	1.79	5.36	3.57	4.46	1.79	4.46	1.79	4.46	0.89	0.89	0.89	1.79	3.57	1.79	0.89	1.79	0.89	0	0	0	3.57	0.89	0.89	0	0	0.89	0.89	0	0	0	0	0.89	0.89	0	0	0.89	3.57	0.89	0	0	0	0	0	0	0	0	0.89	0
GPT4 one	5	1.67	3.33	7.5	0.83	2.5	3.33	2.5	0	0	0	1.67	2.5	5.83	0.83	0	0	0	0	0.83	0	0.83	1.67	0	0.83	0.83	0.83	1.67	0.83	0	0	0.83	0.83	0	0	0	0.83	1.67	0	0	0	0.83	0	0.83	0	1.67	1.67	0	0.83
GPT4 one	3.39	3.39	1.69	4.24	2.54	2.54	0.85	1.69	1.69	0.85	1.69	1.69	1.69	0.85	0.85	0.85	1.69	0.85	0.85	1.69	0.85	2.54	0.85	0.85	0.85	0.85	0.85	0	1.69	0	0.85	0.85	1.69	0.85	0	0	0.85	0	0	0	0.85	0.85	2.54	0	0	0	0	0	0
GPT4 one	3.81	5.71	3.81	1.9	5.71	3.81	0.95	0	0	1.9	0.95	0	0	1.9	1.9	0.95	0.95	0	0.95	0.95	0	0.95	0.95	0.95	0	0.95	0	0.95	1.9	0	2.86	1.9	1.9	0	1.9	0.95	0.95	0	0.95	0.95	0.95	1.9	0	0	0	0	0	0	0.95
GPT4 one	7.37	3.16	2.11	3.16	1.05	2.11	2.11	4.21	1.05	3.16	4.21	1.05	1.05	1.05	2.11	1.05	2.11	2.11	0	1.05	4.21	1.05	2.11	1.05	0	0	1.05	1.05	0	0	1.05	0	1.05	0	0	0	1.05	0	1.05	0	0	0	0	0	0	1.05	0	0	0
GPT4 one	7.78	3.33	3.33	4.44	1.11	5.56	2.22	1.11	2.22	1.11	3.33	3.33	1.11	2.22	2.22	0	1.11	1.11	0	1.11	5.56	0	1.11	1.11	2.22	0	0	0	1.11	0	2.22	0	2.22	0	0	0	0	2.22	0	0	0	0	0	0	0	0	0	0	0
GPT4 one	1.89	3.77	2.83	1.89	2.83	1.89	0.94	1.89	0	1.89	1.89	2.83	0	1.89	0.94	0.94	0	0	0.94	0	0	0.94	0	0	0.94	0	2.83	0.94	0.94	0	0	0	0	0.94	0	2.83	0.94	0	0.94	2.83	0	0	0	0	0.94	0	0	0	0.94
GPT4 one	6.67	3.7	3.7	4.44	3.7	3.7	3.7	0	1.48	1.48	1.48	2.96	0.74	2.22	1.48	1.48	0.74	0.74	0.74	0.74	0	0	0	0	0.74	2.22	0	0.74	2.22	0	1.48	1.48	0.74	0.74	1.48	0	0.74	1.48	0.74	1.48	0	0	0.74	0.74	0.74	1.48	0	0.74	0
GPT4 one	5.77	3.85	3.85	4.81	3.85	3.85	2.88	0.96	1.92	2.88	0.96	0.96	2.88	1.92	0.96	0.96	0.96	1.92	0.96	0	0	1.92	0	0.96	0.96	0	0.96	0	1.92	0	0.96	0.96	0	0	0	0	1.92	0	0	0.96	0.96	1.92	3.85	1.92	0	1.92	0.96	0	0
GPT4 one	6.17	1.23	2.47	2.47	6.17	0	0	4.94	0	2.47	0	4.94	0	3.7	1.23	2.47	0	0	1.23	0	1.23	4.94	0	0	0	0	0	0	1.23	0	1.23	1.23	0	1.23	1.23	1.23	0	0	0	0	0	1.23	0	0	1.23	0	1.23	1.23	0
GPT4 one	2.26	7.52	2.26	4.51	0	2.26	2.26	0.75	0.75	2.26	0.75	1.5	1.5	0.75	0.75	6.77	0	1.5	0	3.01	1.5	0	1.5	0	0	1.5	1.5	1.5	0.75	0.75	0.75	0	2.26	1.5	0	0	0	0.75	1.5	0	0	0	3.76	0.75	0	1.5	0.75	0.75	0
GPT4 one	2.75	2.75	0.92	1.83	0.92	1.83	1.83	0	0	1.83	1.83	0.92	0	0.92	0.92	1.83	0.92	0	0	4.59	0	0	3.67	0	1.83	0.92	0.92	0	0	0	0	0	0.92	1.83	0.92	0.92	0.92	0.92	0.92	0.92	2.75	1.83	0	0	0.92	0	0	0	0.92
GPT4 one	5.43	4.65	0.78	7.75	3.1	2.33	0.78	0	3.88	0.78	0	0	3.1	0.78	0	0	0.78	0	0	3.1	0	2.33	1.55	0	0	0	0	0	0	0.78	1.55	0.78	0.78	0	0	0.78	0	0.78	1.55	0.78	0.78	0	0	0	0.78	1.55	0.78	0.78	0.78
HM	3.97	0.66	1.32	3.97	0.66	1.32	3.31	0	0.66	1.32	0.66	0.66	1.32	0	1.32	1.32	1.32	1.32	1.32	0.66	0	0.66	0	2.65	1.32	0	0.66	0	1.32	0	0.66	0.66	0.66	1.32	0	0	0	2.65	0	0.66	0.66	0.66	0	1.32	0.66	3.31	0	0	0.66
HM	7.59	3.45	3.45	4.14	2.07	3.45	4.83	0.69	1.38	1.38	1.38	1.38	0.69	0	1.38	1.38	1.38	0	0	0	1.38	0.69	0	1.38	0.69	0	1.38	0	0.69	0.69	0	2.76	0	0.69	0.69	0.69	0.69	0	0.69	0	0	0	0.69	0.69	0	0	0.69	1.38	0.69
HM	4.67	0	1.87	0.93	0.93	2.8	2.8	1.87	0.93	1.87	0	0.93	1.87	2.8	0.93	2.8	0	0.93	0	1.87	0	0	0.93	0.93	0.93	0.93	0.93	1.87	0	0	0	0	2.8	0	0.93	0	0	0	0	0.93	0	1.87	3.74	0	0	1.87	0	0	0
HM	2.41	1.2	1.2	2.41	0	0	0	1.2	1.2	3.61	1.2	0	0	0	0	3.61	0	2.41	0	1.2	4.82	1.2	0	2.41	1.2	1.2	0	0	0	0	1.2	0	0	0	1.2	0	0	0	0	1.2	0	0	0	0	0	1.2	2.41	0	0
HM	4.29	4.29	2.14	2.86	0	0	1.43	2.14	0	2.86	1.43	0.71	0.71	0.71	2.14	1.43	0	0.71	0	0	0	0	0	0.71	0	0	0.71	0.71	0	0	1.43	2.14	0	0	2.86	0	0.71	0.71	0	0	1.43	0	0	0.71	0	0.71	1.43	1.43	0.71
HM	9.16	1.53	6.11	8.4	0.76	0.76	4.58	2.29	2.29	0.76	0.76	1.53	0.76	0	2.29	0	3.05	0	0	0	2.29	1.53	0.76	0	0	0	0.76	0.76	0.76	0	0	0.76	0.76	0	0	1.53	0.76	3.82	0	0	0	0	1.53	0.76	0	0	0	0	1.53
HM	4.44	3.33	1.11	3.33	0	0	1.11	0	2.22	2.22	0	1.11	1.11	1.11	0	3.33	1.11	2.22	1.11	3.33	2.22	0	0	3.33	1.11	2.22	2.22	1.11	2.22	0	2.22	0	1.11	2.22	0	0	2.22	3.33	0	0	1.11	0	2.22	1.11	1.11	0	0	0	0
HM	10	0	4.55	4.55	0	0	3.64	7.27	1.82	0	6.36	0.91	2.73	1.82	2.73	0	0.91	1.82	0.91	0	0.91	0	0	1.82	3.64	0	2.73	1.82	0	0	0.91	0	0	1.82	0	0	0	0.91	0	0	0	0	1.82	1.82	0	0.91	0.91	0.91	0
HM	4.63	1.85	1.85	1.85	0.93	0.93	1.85	0.93	0	0	1.85	0.93	0.93	0.93	0.93	0	0.93	0.93	0.93	3.7	0	0	0	1.85	0	1.85	2.78	0.93	0	0	0.93	0.93	0	0	2.78	0	0	0.93	0	0	0	0	2.78	0	1.85	0.93	0	0	0
HM	3.01	2.26	2.26	1.5	0	0.75	1.5	0.75	1.5	0.75	0	0.75	0.75	0.75	0.75	0	0	1.5	1.5	3.01	0.75	0	2.26	0	0.75	0.75	0.75	2.26	1.5	0	2.26	0	0	0.75	0.75	2.26	0	0	0	0	0.75	0	0	0	0	0	0.75	0.75	0.75
HM	2.82	2.11	5.63	2.82	0.7	2.11	2.82	1.41	0.7	1.41	2.11	0.7	0.7	0.7	0.7	2.11	0.7	2.11	1.41	1.41	0	0	0	0.7	2.82	0.7	0	1.41	0	1.41	0.7	0.7	0.7	0	0	0	0.7	0.7	0	0	0.7	0	0.7	1.41	0.7	0.7	0	0.7	0
HM	0	0	3.45	1.72	0	2.59	4.31	0.86	0.86	0.86	2.59	0	0.86	0	2.59	0	1.72	1.72	0	0	0.86	0	0.86	1.72	0.86	0.86	1.72	0.86	0	0	0.86	0	0.86	0	0	0	0	0.86	0	0	0	0	0.86	0	0	0	0	0	0
HM	2.02	0	1.01	0	0	0	2.02	1.01	0	2.02	4.04	1.01	2.02	1.01	2.02	0	1.01	1.01	3.03	0	1.01	0	2.02	0	2.02	0	2.02	2.02	0	0	1.01	0	2.02	3.03	0	0	0	2.02	0	0	1.01	0	0	1.01	0	0	0	0	0
HM	4.26	0	1.06	2.13	0	2.13	1.06	0	0	2.13	2.13	1.06	1.06	0	0	1.06	0	1.06	4.26	0	0	0	1.06	1.06	4.26	3.19	2.13	1.06	1.06	0	1.06	0	1.06	3.19	0	1.06	1.06	2.13	0	2.13	0	0	1.06	2.13	0	1.06	0	0	0
HM	3.82	3.05	0.76	2.29	0	0.76	3.05	3.05	1.53	0	3.82	0.76	0.76	0.76	3.05	0.76	3.05	2.29	2.29	0	0	0	1.53	0.76	0	0.76	2.29	0	0.76	0	0	0	3.05	1.53	1.53	0	0.76	0.76	0	0	0	0	0	0.76	2.29	0	0	0	0.76
HM	0.76	1.53	1.53	4.58	0.76	1.53	2.29	0.76	3.82	0.76	0.76	0.76	0	2.29	1.53	0.76	1.53	1.53	0.76	0	0.76	0	3.05	1.53	0	0.76	0.76	0	0.76	0	0	1.53	0	0	0.76	2.29	3.05	0	1.53	0	0	0	0	0	1.53	0	0	0	0
HM	0	0.86	0.86	5.17	0	0.86	4.31	0	0.86	0	0.86	0	0.86	0.86	0.86	0	3.45	0.86	0	0.86	0	0	0	0.86	0	0	4.31	0	0	0	1.72	0.86	0.86	0	0	2.59	0.86	0	1.72	0.86	0	0	0.86	0.86	0.86	0.86	0	0.86	0.86
HM	4.12	4.12	1.03	6.19	5.15	2.06	2.06	6.19	2.06	1.03	2.06	2.06	2.06	1.03	1.03	1.03	1.03	1.03	1.03	1.03	0	2.06	0	1.03	0	0	1.03	0	0	0	1.03	3.09	0	0	1.03	0	0	0	1.03	1.03	0	1.03	0	0	1.03	0	0	1.03	0
HM	4.2	0.84	3.36	4.2	0	0	0	0.84	2.52	0	0.84	0	0.84	0.84	0.84	0	0.84	1.68	0	2.52	0	0	0	0.84	0	0	0.84	3.36	0	0	0.84	0.84	0	1.68	0	0	0	1.68	1.68	0	0.84	0	0	0	0	0	0	2.52	0
HM	2.96	1.48	1.48	3.7	0	1.48	2.22	0.74	3.7	0.74	0.74	0	1.48	0.74	2.96	0.74	1.48	2.96	1.48	2.22	0	0	1.48	0.74	0.74	0	0	0	0	0.74	0.74	1.48	1.48	0	0.74	1.48	0	0.74	0	0	0	0	1.48	2.22	1.48	0.74	0	1.48	0
HM	4.24	0.85	2.54	1.69	0	0	0	0.85	3.39	0.85	0.85	0	0.85	2.54	0	1.69	0.85	0	0	2.54	3.39	0	0	0	0	0	2.54	0	0.85	0	0	0.85	0	0	0.85	0.85	0	0.85	0	0	0.85	0	2.54	1.69	0.85	2.54	0	0.85	0
HM	5.38	4.3	3.23	3.23	1.08	1.08	0	2.15	0	2.15	1.08	2.15	0	2.15	1.08	1.08	2.15	1.08	1.08	0	0	0	0	0	0	0	0	1.08	0	1.08	1.08	1.08	1.08	1.08	0	0	1.08	1.08	0	0	0	0	0	0	0	1.08	1.08	0	0
HM	8	4	6	8	0	1	6	2	3	0	2	0	1	2	1	1	4	0	1	1	0	0	2	2	1	0	3	3	0	0	1	0	1	0	0	0	3	0	0	1	0	0	2	0	1	1	0	1	0
HM	3.4	2.04	0.68	3.4	1.36	0.68	1.36	1.36	0.68	1.36	2.72	2.04	2.72	0.68	0	0.68	1.36	4.08	0	0.68	2.04	0.68	1.36	0	0	0	1.36	1.36	1.36	0	0	0	0	0.68	2.04	0	0.68	0	0.68	0	0	0	0	1.36	0	0	0	0	0
HM	2.7	5.41	1.35	1.35	0	1.35	0	0	1.35	4.05	1.35	1.35	1.35	0	0	0	1.35	2.7	0	0	0	1.35	0	1.35	0	1.35	1.35	1.35	0	1.35	1.35	2.7	0	0	0	2.7	1.35	0	0	4.05	0	0	0	0	4.05	0	0	0	0
HM	2.59	0	4.31	5.17	0.86	0	2.59	0	2.59	0	0.86	2.59	0	0	0	0	0	0	0	0.86	0	0	3.45	0	0.86	0	0.86	0.86	0	1.72	0.86	0.86	0	0	0.86	1.72	2.59	0	0	0	0.86	0	0.86	0	0	0	0.86	1.72	0
HM	3.27	0.65	1.31	1.31	0	0	1.31	2.61	2.61	0.65	0.65	0.65	0.65	0.65	0.65	0	0	0.65	0.65	2.61	0	0	2.61	2.61	0	0.65	1.31	3.27	0	0	0	0	0	1.96	0	0	0.65	1.31	0.65	0	0	0	0	0	1.96	0	0	0.65	0
HM	0.98	4.9	1.96	2.94	1.96	0	0.98	0.98	0	0.98	0	2.94	0	0	0	0	0	0.98	0.98	1.96	0	0.98	0.98	0.98	0	1.96	0	2.94	0.98	0.98	0.98	0.98	1.96	0	1.96	0	0	0	0.98	2.94	0	0	0	0	0.98	0	0.98	0.98	0
HM	5.34	3.05	2.29	5.34	0	1.53	3.82	0.76	4.58	0.76	0.76	0.76	2.29	2.29	0	1.53	2.29	1.53	0	0	0.76	0	0	0	0	0	0.76	1.53	0	0	1.53	0	0.76	0.76	0.76	2.29	1.53	0.76	1.53	0	0	0	0.76	1.53	0.76	0.76	0	0	0.76
HM	2.07	2.07	1.65	2.07	0	1.65	1.24	0	2.48	1.24	0.41	0	0	2.07	0.83	1.65	1.24	0.41	0.41	1.24	0	0	2.07	0.83	1.24	2.07	0.41	3.31	0	0	1.24	0.83	2.07	0.41	0.41	0	0	0.83	2.89	1.24	0.41	0.41	1.65	1.65	0	0.83	0.41	0.41	0.41
HM	2.59	0	4.31	5.17	0.86	0	2.59	0	2.59	0	0.86	2.59	0	0	0	0	0	0	0	0.86	0	0	3.45	0	0.86	0	0.86	0.86	0	1.72	0.86	0.86	0	0	0.86	1.72	2.59	0	0	0	0.86	0	0.86	0	0	0	0.86	1.72	0
HM	3.45	0.86	2.59	0.86	0	0.86	2.59	0.86	4.31	0.86	0.86	0.86	0	1.72	1.72	0	0	1.72	0	1.72	0.86	1.72	1.72	0.86	0	0	4.31	0	0.86	0	1.72	0	0.86	0	0.86	0	0.86	0.86	0	0	0	0	0	0	0.86	0.86	0	0	0
HM	4.95	0.99	0	2.97	0	2.97	3.96	2.97	0	4.95	0.99	0	0	0	0	0.99	0.99	0.99	0.99	0	0	0	0	1.98	0.99	0.99	0.99	0.99	0	0.99	1.98	0.99	0.99	0	0	2.97	3.96	0	0	0	1.98	0	1.98	1.98	0	0	0.99	0	0
HM	4.08	0	1.02	3.06	0	0	0	2.04	2.04	3.06	3.06	0	1.02	3.06	0	1.02	2.04	1.02	1.02	1.02	1.02	0	1.02	1.02	1.02	0	2.04	3.06	0	1.02	0	0	1.02	4.08	0	0	1.02	2.04	1.02	0	2.04	0	1.02	3.06	0	0	0	0	0
HM	3.6	1.8	0	4.5	0	1.8	6.31	2.7	2.7	0	1.8	0	1.8	0.9	3.6	0.9	1.8	0	1.8	0.9	0	0	2.7	0	3.6	0.9	0.9	1.8	0	0	0	0	0	0.9	0.9	0	1.8	1.8	0	0	0	0	0	0.9	1.8	0	0	0	0
HM	2.7	5.41	3.6	1.8	0.9	0	1.8	0.9	0	2.7	0	0	1.8	0.9	0.9	4.5	1.8	0.9	1.8	1.8	0	0	1.8	0	0	0	0	0	0	0	0.9	0	2.7	0.9	0	0.9	2.7	0	0	0	0.9	0	0	0	0	0	0	0.9	0
HM	1.65	3.31	1.65	2.48	0.83	2.48	1.65	1.65	1.65	0.83	0.83	0.83	0	4.13	0.83	3.31	0.83	0	0.83	2.48	0	0	0	2.48	0	0	1.65	0.83	0.83	0	0.83	0	0.83	2.48	3.31	0.83	0.83	0.83	0.83	0.83	0	0.83	0.83	0	0	0.83	0	0.83	1.65
HM	5.56	1.11	0	5.56	1.11	0	1.11	2.22	3.33	0	2.22	1.11	4.44	0	0	2.22	2.22	1.11	1.11	1.11	1.11	0	0	0	0	0	1.11	1.11	1.11	0	0	0	1.11	0	0	1.11	0	0	1.11	1.11	0	1.11	1.11	1.11	0	0	0	1.11	1.11
HM	5.26	3.51	0	1.75	0.88	0.88	0.88	1.75	3.51	0.88	0	0.88	5.26	1.75	0	0	1.75	0	1.75	0	0.88	0.88	1.75	0.88	0	0.88	1.75	0.88	0	0	0	0.88	0	0.88	0	0.88	2.63	0	0.88	0	0	0	0.88	0	0	0	0	0.88	0
HM	7.62	1.9	2.86	9.52	0.95	2.86	2.86	1.9	1.9	0.95	0	2.86	0.95	0.95	0.95	0.95	1.9	0.95	0	0.95	0	0	1.9	0	0	0.95	0	1.9	0	0.95	0	0.95	0	0	0	0	0.95	0.95	0	0	0	0	0	0.95	0	0.95	0	0	0
HM	1.8	0.9	3.6	5.41	0	0	2.7	0	3.6	0	0.9	0	1.8	3.6	1.8	0.9	0	0.9	0.9	2.7	0	0	0	0	0.9	0	2.7	4.5	0	0	0	0	3.6	0.9	0	0	0.9	0.9	0.9	0	0	0	3.6	0	0.9	0.9	0	0.9	0
HM	5.26	7.02	4.39	1.75	0.88	1.75	0.88	0.88	2.63	2.63	2.63	0	2.63	1.75	0.88	3.51	1.75	0	1.75	0.88	1.75	0.88	0	0	0.88	0	0.88	1.75	0	0	1.75	0	0	0.88	0	0	0.88	0	0.88	0	0.88	0	0.88	0.88	0	1.75	0	0	0
HM	0	1.28	2.56	7.69	0	0	0	0	1.28	2.56	0	0	2.56	1.28	2.56	1.28	1.28	0	1.28	0	0	1.28	2.56	1.28	2.56	1.28	1.28	1.28	0	0	2.56	1.28	1.28	1.28	0	0	0	0	1.28	0	0	0	0	1.28	0	1.28	0	0	0
HM	2.38	4.76	4.76	0	0	1.19	1.19	0	0	1.19	2.38	0	0	1.19	1.19	2.38	1.19	0	2.38	0	2.38	0	0	0	1.19	1.19	0	0	0	0	0	1.19	1.19	0	0	0	1.19	3.57	1.19	0	1.19	1.19	0	1.19	0	0	0	1.19	1.19
HM	3.1	3.88	0.78	1.55	0	1.55	0	1.55	2.33	0	0	0.78	1.55	0	0	1.55	1.55	0	0	1.55	0	0	2.33	0.78	0	0.78	0.78	0	0.78	0	0.78	0	0.78	0.78	0	2.33	0.78	0	1.55	0	0	0.78	0.78	0	1.55	0.78	0	0.78	0.78
HM	0.94	5.66	0	0.94	1.89	2.83	2.83	0.94	0.94	0.94	0	0.94	0.94	0	1.89	0	0	0.94	1.89	0	0	0	0.94	1.89	0	0	0.94	0.94	0	0.94	1.89	0	0	0	0.94	0	1.89	0	0	0	0	0	0	0	0	0	1.89	0.94	1.89
HM	4.69	3.12	1.56	0	0.78	3.12	5.47	3.12	2.34	0.78	0.78	0	1.56	1.56	3.12	1.56	0.78	2.34	1.56	0	1.56	0	0	0.78	3.12	3.12	0	0	0	0	0	1.56	0.78	0	0	0	0	0	0.78	0.78	0	0.78	0.78	1.56	0.78	0	0	0	0.78
HM	7.35	2.21	2.21	5.15	1.47	0.74	1.47	2.21	1.47	2.21	0.74	1.47	1.47	0.74	2.21	0.74	0.74	0.74	0	2.21	0.74	0	0	0	0.74	0.74	0	0.74	0.74	0	0.74	2.21	0	0.74	0	1.47	0	0	0	0.74	0.74	0	0.74	0	0	0	0	1.47	0
HM	0	1.69	1.69	2.54	0.85	1.69	1.69	0	4.24	0.85	0	0.85	0	1.69	2.54	0	0.85	0.85	0.85	0.85	0.85	0	2.54	0	0	0	0.85	2.54	0	0	0	0	1.69	2.54	0.85	0	0	0	1.69	0	0.85	0	0.85	0.85	0	0	0	1.69	0
HM	2.44	2.44	1.63	1.63	0	0.81	2.44	1.63	4.07	0.81	4.07	0	0.81	0.81	0.81	0	0.81	2.44	1.63	0.81	0.81	0.81	1.63	0	0.81	0.81	0.81	0.81	0.81	0	0	0	0.81	0.81	0	0	0	4.88	0	0	0.81	0	0	0	0	0	0	0	0
HM	5	0.83	0.83	0	0	1.67	0	0	4.17	1.67	1.67	0	0.83	0	1.67	0.83	1.67	2.5	0.83	0.83	0	0	0.83	0	0	0	0	1.67	0	0	0.83	0	0.83	0	0	0	0	2.5	0	0	0	0	0	0.83	0.83	0	0	0	0
HM	1.94	1.94	4.85	3.88	0.97	0.97	1.94	0.97	0	0	0	0	0	0.97	0	0.97	0	0	0.97	0	1.94	0	0.97	0	1.94	0.97	0.97	0.97	0.97	0	0.97	0.97	0.97	0.97	0	1.94	0.97	0.97	0	0	1.94	0	0.97	0	0	0	0	0	0
HM	1.01	1.01	3.03	0	0	1.01	1.01	1.01	0	3.03	1.01	0	2.02	1.01	2.02	2.02	0	1.01	1.01	0	1.01	0	1.01	0	0	1.01	1.01	1.01	0	0	1.01	1.01	2.02	0	2.02	0	0	0	0	0	1.01	0	1.01	1.01	0	2.02	0	0	0
HM	2.04	4.08	2.04	1.02	1.02	1.02	3.06	1.02	0	1.02	0	1.02	3.06	4.08	0	2.04	1.02	0	1.02	2.04	0	0	1.02	1.02	1.02	1.02	2.04	1.02	1.02	0	0	1.02	0	1.02	0	0	1.02	0	1.02	1.02	0	1.02	1.02	0	0	3.06	1.02	0	0
HM	4.81	3.85	0.96	2.88	0.96	2.88	2.88	0.96	3.85	1.92	1.92	0	0.96	0.96	0.96	0.96	0	3.85	1.92	1.92	0	0.96	1.92	0	0.96	0.96	1.92	1.92	0.96	0	0.96	0	0.96	0.96	0.96	0	0	0.96	0	0	0.96	0	0	0.96	1.92	0	0.96	0.96	0
HM	3.14	3.77	1.26	4.4	0.63	0	3.77	0	1.89	0.63	2.52	0.63	3.14	1.26	0.63	0.63	1.89	1.89	0.63	1.26	0.63	0	1.26	0.63	1.26	0	1.26	2.52	0	0	0.63	0	1.26	0	2.52	1.26	1.26	0.63	0.63	0.63	1.26	0.63	0.63	0	0	0	0.63	0	0.63
HM	7.14	3.97	1.59	4.76	0	4.76	0.79	3.17	3.97	2.38	2.38	0	2.38	0	0	3.17	0	1.59	0	0	0	0	0.79	1.59	1.59	0.79	0.79	0	0	0	0.79	0	0.79	0	0.79	0	0.79	0.79	0.79	0	0.79	0	0.79	0	1.59	0	0	0	0
HM	3.08	1.54	3.85	3.08	0	3.08	1.54	0.77	0.77	0.77	0.77	0	0.77	3.08	1.54	2.31	1.54	0.77	0.77	0	0	0	1.54	0	0.77	0	0	3.85	0	0	0	2.31	0.77	0	0	0	0.77	0	0	0	0	0	0.77	2.31	0	0	0	2.31	0
HM	3.97	2.38	0.79	2.38	0.79	0.79	4.76	1.59	0.79	0.79	1.59	0.79	0	0	1.59	1.59	0	3.17	1.59	1.59	0	0	0	0	0.79	0	0	0	0	0	0.79	0.79	0.79	0.79	0.79	1.59	1.59	0	0.79	0	0	0	0	0.79	0	0.79	0.79	0.79	0.79
HM	4.9	1.96	2.94	2.94	0	2.94	2.94	0	1.96	1.96	0	0	1.96	0.98	3.92	2.94	0.98	0	0.98	0	0	0	0	0.98	0.98	0	0	0	0.98	0	0	0	0.98	1.96	0	0	0	1.96	0	0	0	0	0	0.98	1.96	1.96	0	0	0
HM	3.45	1.15	4.6	0	0	0	1.15	2.3	1.15	0	1.15	0	1.15	3.45	0	2.3	1.15	2.3	1.15	2.3	0	0	2.3	0	3.45	0	1.15	4.6	0	0	0	0	1.15	2.3	0	0	0	2.3	1.15	0	1.15	0	0	1.15	0	0	0	1.15	0
HM	4.17	5	2.5	10	0	1.67	3.33	0.83	0.83	0.83	3.33	0	2.5	1.67	3.33	0.83	5	2.5	5	0.83	0	0	0.83	0.83	1.67	0	1.67	0	0.83	0.83	0	0.83	0.83	0	0.83	0.83	0	0.83	0.83	0	0	0	0	0.83	0	0	0	0	0
HM	6.41	0	2.56	12.82	1.28	0	3.85	3.85	3.85	0	3.85	0	1.28	1.28	0	0	1.28	2.56	0	1.28	0	0	0	0	0	0	2.56	0	0	0	0	1.28	0	1.28	1.28	0	0	0	0	0	0	0	2.56	1.28	0	0	0	0	0
HM	0.93	2.8	1.87	3.74	0	0.93	1.87	0	0.93	2.8	0.93	0	1.87	1.87	6.54	0.93	0	0.93	3.74	2.8	0.93	0.93	3.74	1.87	0.93	0	0.93	0.93	0.93	0	1.87	0.93	2.8	0.93	0	0.93	0.93	0	0	0	0	0.93	0	0.93	0.93	0.93	0.93	0	0
HM	6.41	0.64	1.28	2.56	1.92	2.56	2.56	1.28	2.56	3.21	1.92	0	0.64	0.64	0.64	0.64	1.92	1.92	1.28	0	0.64	1.92	0	0.64	0.64	1.28	2.56	0	0	0	0.64	1.92	0.64	0	2.56	0	0.64	1.92	0	0	1.28	0.64	0	0.64	0.64	0	0	0	0
HM	3.47	0.69	2.08	4.86	0	1.39	2.08	0.69	2.78	0.69	2.78	0	1.39	0.69	0.69	1.39	1.39	0	0.69	1.39	0.69	0	0	0	0.69	2.08	2.08	0.69	0.69	0	0.69	0	0	2.78	0.69	0.69	0	0.69	0	0	0	0	2.08	0.69	1.39	0	0	0	0
HM	1.14	3.41	3.41	6.82	2.27	1.14	4.55	1.14	0	0	1.14	2.27	1.14	1.14	5.68	1.14	0	1.14	0	0	0	0	0	1.14	0	0	2.27	0	0	0	1.14	0	1.14	0	1.14	0	0	1.14	0	0	1.14	0	1.14	3.41	0	1.14	0	0	1.14
HM	3.85	0.64	3.21	6.41	0.64	0.64	5.13	0.64	3.85	0	1.92	0	1.28	1.92	0	0	1.28	1.92	1.92	1.92	0	0	1.28	0	1.28	0.64	0.64	0	0.64	0	0.64	0	0.64	0	0.64	0.64	1.28	0	0.64	0	0	0	0.64	0.64	1.92	0.64	0	0	1.28
HM	1.67	4.17	3.33	3.33	0.83	0	2.5	1.67	0	0	1.67	1.67	1.67	0.83	0	4.17	0.83	1.67	0	0.83	0	0	0.83	0.83	1.67	0.83	0.83	1.67	1.67	0	0	0.83	0	0	0	0	0	0	0.83	0	0	0	1.67	0.83	0	0	0	0	0
HM	5.94	3.96	6.93	0.99	0	0.99	0	0.99	0.99	0	0.99	0	0.99	0	0.99	0	0.99	0.99	0.99	0.99	0.99	0	0.99	0.99	0	0.99	0	1.98	0	0	1.98	0.99	0.99	0	2.97	0	0.99	2.97	0	0	0	0	0	0	0	0	0	1.98	0
HM	4.9	4.9	0.98	4.9	0	7.84	0	1.96	3.92	1.96	1.96	0	0	0.98	1.96	0	0	0.98	0.98	1.96	0.98	0	1.96	1.96	0	1.96	0.98	0	0	0	0	0.98	0.98	0	0.98	0.98	0	0	0	0	0	0	0	0	0.98	0	0	3.92	0.98
HM	1.18	0	2.35	3.53	0	0	3.53	0	0	0	1.18	1.18	2.35	3.53	1.18	0	0	0	0	0	0	0	0	0	1.18	0	2.35	0	0	0	0	0	0	0	0	3.53	0	1.18	1.18	0	0	0	0	0	0	1.18	0	1.18	1.18
HM	5.62	1.12	2.25	2.25	0	1.12	0	0	2.25	1.12	1.12	0	1.12	2.25	2.25	0	2.25	1.12	3.37	0	1.12	1.12	1.12	0	2.25	1.12	0	1.12	0	0	1.12	0	0	1.12	0	1.12	1.12	1.12	0	0	1.12	0	0	2.25	1.12	0	0	0	1.12
HM	3.39	0	0.85	1.69	0	0.85	1.69	0	3.39	3.39	3.39	0	0	0.85	1.69	0.85	1.69	0.85	0.85	0.85	2.54	0	0	0.85	0	0.85	1.69	0	0	0	0.85	0.85	2.54	1.69	0	0.85	0	1.69	0	0	0	0	0	0	0.85	2.54	0.85	0	0
HM	0.87	3.48	0	3.48	0.87	0.87	0.87	0	2.61	0.87	0	0.87	2.61	0	0	1.74	0	0.87	1.74	0	0	0	0.87	1.74	0.87	1.74	0	0.87	0	0.87	2.61	1.74	0	0	0	0	0	0	2.61	0	2.61	0	0	0.87	3.48	2.61	0	0	0
HM	4.85	0	1.94	5.83	0.97	0	1.94	1.94	0	0.97	3.88	1.94	0.97	0.97	0	0.97	1.94	1.94	0.97	0	0.97	0	0	1.94	1.94	0	0	0	2.91	0	0	0	0.97	0.97	0.97	2.91	0	0.97	0	0	2.91	0	0	0	1.94	0	1.94	0	0
HM	2.65	4.64	1.99	3.31	0	1.32	2.65	0	3.31	0.66	0.66	0	2.65	1.32	0.66	0.66	0	1.99	1.32	0	0.66	0	0	0.66	1.32	0	0.66	3.31	0	0	0	0	1.32	0.66	0	0	0	0	2.65	0	1.32	0	1.32	0.66	0.66	0	0	0	0
HM	4.13	0	0	4.13	1.65	2.48	0.83	0.83	0.83	0	1.65	2.48	0.83	0.83	0.83	1.65	1.65	0.83	0.83	0	0	0	2.48	0	2.48	0.83	1.65	3.31	0	0.83	0	0	2.48	0.83	0.83	0.83	0.83	0.83	1.65	0.83	0	0	1.65	0.83	0.83	0	0.83	0	0
HM	0	1.18	2.35	3.53	0	1.18	0	0	0	1.18	0	0	0	1.18	2.35	0	0	0	1.18	0	2.35	0	0	0	4.71	0	2.35	0	0	0	0	0	0	1.18	0	1.18	0	0	1.18	1.18	2.35	0	0	2.35	1.18	0	0	0	1.18
HM	0	1.61	4.84	4.84	0	0	3.23	0	0	0	1.61	1.61	3.23	1.61	0	1.61	0	1.61	1.61	1.61	3.23	0	0	0	0	0	1.61	0	0	0	0	0	0	0	0	1.61	0	0	1.61	0	0	0	0	0	0	0	0	0	0
HM	1.94	0	1.94	0.97	0.97	0	0	0	3.88	0.97	0	0	0	0.97	0.97	0.97	0	0	0	0	0	0.97	0	1.94	0.97	0	0	1.94	0.97	0	2.91	0	0	4.85	0	0	0	1.94	0.97	0	1.94	0	2.91	0	0	2.91	0.97	0.97	0
HM	3.41	3.41	2.27	1.14	0	2.27	5.68	2.27	3.41	2.27	1.14	0	1.14	1.14	0	0	7.95	2.27	1.14	1.14	1.14	0	1.14	0	0	0	2.27	0	0	0	0	0	1.14	3.41	1.14	2.27	0	1.14	0	0	2.27	0	0	1.14	0	0	0	0	0
HM	3.16	5.26	1.05	3.16	1.05	2.11	3.16	0	1.05	1.05	2.11	1.05	3.16	0	0	1.05	1.05	0	1.05	2.11	0	0	2.11	1.05	2.11	2.11	2.11	2.11	0	0	1.05	0	0	0	0	0	0	1.05	1.05	0	0	0	2.11	1.05	0	0	0	0	0
HM	0.96	0.96	0.96	1.92	0	0.96	2.88	0	1.92	0.96	1.92	0	0.96	3.85	5.77	0	0	0	0	0.96	0	0	0.96	0.96	0.96	0	1.92	0	0	0	0.96	0	0	2.88	0	0	0	0	0.96	0	0	0	0	1.92	0	0	0	0	0
HM	1	1	2	1	0	0	4	1	2	0	1	1	1	4	1	0	1	2	2	1	0	0	4	0	0	0	4	5	0	0	0	0	1	2	0	1	0	0	1	0	1	0	0	2	0	0	0	0	1
HM	1.75	1.75	2.63	1.75	1.75	0	0.88	0.88	1.75	0.88	1.75	0.88	1.75	0	0.88	3.51	1.75	0.88	0.88	0.88	1.75	0	0	1.75	0	0.88	0.88	3.51	0.88	0	0.88	0.88	1.75	0	0	0.88	0	1.75	0	0	0	0	0	0.88	2.63	0.88	0	2.63	0
HM	5	3.75	2.5	7.5	0	1.25	5	1.25	1.25	0	1.25	0	1.25	0	2.5	0	7.5	1.25	1.25	1.25	1.25	0	2.5	0	0	1.25	0	1.25	0	0	1.25	0	0	1.25	0	1.25	0	0	1.25	0	0	0	0	5	0	2.5	0	0	0
HM	4.31	1.72	2.59	2.59	0.86	1.72	1.72	0.86	1.72	2.59	0.86	0	0.86	1.72	1.72	1.72	1.72	0	0	0	0	0	2.59	0	0	0	0	3.45	0	0.86	0	2.59	0.86	1.72	0	0	0	1.72	1.72	0	0	0	1.72	0.86	0	0	0	1.72	0
HM	4.81	3.85	7.69	6.73	0	0	1.92	1.92	0.96	0.96	0	0	0	2.88	0.96	2.88	0.96	0	0	0	0.96	0	1.92	0.96	0	0	0.96	2.88	1.92	0.96	0	0.96	0.96	0.96	0	0	0	0	0.96	0	1.92	0	1.92	0	0.96	0.96	0.96	0	0.96
HM	2.94	3.68	0.74	4.41	1.47	1.47	2.21	2.21	0	0	1.47	2.21	2.21	0	0.74	0.74	1.47	0	1.47	0	0	0	0	1.47	0	0	0.74	0	2.94	0	0.74	1.47	1.47	2.21	2.21	2.94	1.47	0	0.74	0	0	0	1.47	0.74	0.74	1.47	0	0	0
HM	1.9	2.86	0.95	2.86	0	0	3.81	3.81	0.95	0.95	0	0	0	1.9	1.9	0.95	0.95	0.95	3.81	1.9	0	0	2.86	0	0	0.95	0	0	0	0	0.95	0.95	0	0.95	0	0	0	0	1.9	0	0.95	0	0	0	0	0.95	0	2.86	0
HM	3.96	0	2.97	0	0.99	0	0.99	2.97	2.97	0	2.97	0.99	0	0	2.97	0	0.99	0.99	1.98	0	0	0	1.98	0	0.99	0	0.99	0.99	0.99	0	1.98	0	0	0.99	0	0	1.98	1.98	0	0	0	0	0.99	1.98	0.99	0	0	0	0
HM	4.12	2.06	3.09	3.09	0	0	1.03	1.03	1.03	0	1.03	1.03	0	1.03	1.03	1.03	3.09	1.03	3.09	1.03	0	0	0	0	1.03	0	1.03	1.03	0	0	0	0	1.03	0	0	0	0	2.06	1.03	1.03	0	0	1.03	1.03	0	0	0	1.03	0
HM	3	4	4	7	0	2	3	0	1	0	3	0	0	1	0	0	2	3	0	0	1	0	1	2	1	0	0	2	1	0	1	3	1	0	1	2	0	0	2	0	0	0	0	1	0	0	0	2	1
HM	5.75	2.3	3.45	4.6	0	5.75	4.6	1.15	0	2.3	3.45	0	3.45	1.15	2.3	4.6	1.15	3.45	1.15	0	0	0	2.3	0	2.3	1.15	0	2.3	2.3	2.3	0	1.15	1.15	0	1.15	0	0	0	1.15	0	0	0	0	0	1.15	1.15	1.15	0	0
HM	7.29	4.17	4.17	8.33	0	2.08	4.17	0	0	3.12	1.04	0	1.04	3.12	1.04	1.04	3.12	2.08	2.08	1.04	1.04	0	0	0	0	0	0	0	2.08	0	0	3.12	1.04	0	1.04	1.04	1.04	1.04	1.04	0	2.08	0	0	0	0	0	0	1.04	0
HM	7.06	0	3.53	7.06	1.18	0	1.18	0	2.35	0	2.35	1.18	2.35	2.35	1.18	0	3.53	0	0	0	0	0	1.18	0	0	0	0	0	0	0	0	0	0	1.18	0	3.53	1.18	1.18	1.18	0	0	0	0	1.18	1.18	0	0	1.18	2.35
HM	3.6	4.5	0.9	0.9	0	0.9	1.8	0	0.9	0.9	0	0	1.8	1.8	0	0.9	0	1.8	2.7	1.8	0	0	3.6	0.9	0	0.9	3.6	2.7	0	0	0	0.9	0.9	0	0	0	0.9	0.9	3.6	0	0	0	0.9	1.8	0	0.9	0	0	0
HM	2.63	0.88	3.51	1.75	0	0	6.14	0	2.63	0	0.88	0	0	0.88	0.88	1.75	4.39	0.88	0	3.51	0	0	0.88	0	0.88	0	0.88	2.63	0.88	0	0	0	1.75	0.88	0	0	0.88	0	0.88	0	0.88	0	1.75	0	0	0.88	0	0	0
HM	3.85	0.96	3.85	1.92	0	1.92	3.85	0	0.96	1.92	1.92	0	0.96	1.92	0	1.92	0.96	0.96	0.96	0.96	0	0	1.92	1.92	0.96	1.92	0.96	1.92	0	0.96	0	0	1.92	0	0	0	0	0	1.92	0	0.96	0	0	1.92	0.96	0.96	0	0.96	0
[truncated: 612 more columns]
