# Supplementary material for: Can we spot fake public comments generated by ChatGPT(-3.5, -4)?: Japanese stylometric analysis expose emulation created by one-shot learning
Source: PLoS One. 2024 Mar 13;19(3):e0299031. doi: 10.1371/journal.pone.0299031 (PMC10936841; doi:10.1371/journal.pone.0299031)
Supplement: S5 Data — (CSV) [file pone.0299031.s005.csv]

class	Í-WAL-Ç_	·é®-©§AL-Ç_	ª-Ú±AL-Ç_	É-i-êÊAL-Ç_	½ß¼-ñ©§-Â\AL-Ç_	Ü½Ú±AL-Ç_	¾®AL-Ç_	à-WAL-Ç_	É¨¢Ä-i-AêAL-Ç_	 é®AL-Ç_	Å-i-êÊAL-Ç_	¨é®-ñ©§AL-Ç_	µ©µÚ±AL-Ç_	ÁÉ-êÊAL-Ç_	È¢®AL-Ç_	ê¼-Â\AL-Ç_	ÉÂ¢Ä-i-AêAL-Ç_	Æ-Ú±AL-Ç_	Ä-Ú±AL-Ç_	Éæè-i-AêAL-Ç_	â-À§AL-Ç_	ÆµÄ-i-AêAL-Ç_	ÈÇ-AL-Ç_	ª-i-êÊAL-Ç_	êé®-ÚöAL-Ç_	©-^À§^IAL-Ç_	³çÉ-ÞÚ±AL-Ç_	Î-Ú±AL-Ç_	©ç-i-êÊAL-Ç_	Ü¸-êÊAL-Ç_	É-»AL-Ç_	á¦ÎÚ±AL-Ç_	Ê®AL-Ç_	µ½ªÁÄÚ±AL-Ç_	 é®-©§AL-Ç_	ÌÅ-Ú±AL-Ç_	Èé®-©§AL-Ç_	ÉÎµÄ-i-AêAL-Ç_	¥Ü¦é®-©§AL-Ç_	ÉÖµÄ-i-AêAL-Ç_	Æ-À§AL-Ç_	º¤®-©§AL-Ç_	»Ý¼-Â\AL-Ç_	æ¤¼-ñ©§-®ê²AL-Ç_	ÂÂ-Ú±AL-Ç_	µ©µÈªçÚ±AL-Ç_	ðÊ¶Ä-i-AêAL-Ç_	ÉÆÁÄ-i-AêAL-Ç_	¼-ñ©§-Â\AL-Ç_
GPT3.5 zero	14.29	4.76	0	0	0	0	4.76	0	0	0	4.76	0	4.76	0	0	0	0	0	0	4.76	0	4.76	0	0	0	0	0	4.76	0	4.76	0	0	0	4.76	0	0	4.76	0	0	0	0	0	0	0	4.76	0	0	0	0
GPT3.5 zero	10	5	0	10	0	0	5	0	10	10	0	0	5	0	0	5	5	0	0	5	0	0	0	0	0	0	0	0	0	0	0	0	0	0	0	0	0	0	0	0	0	5	0	0	0	0	0	0	0
GPT3.5 zero	7.14	28.57	0	7.14	0	7.14	0	0	0	7.14	0	0	0	7.14	0	0	7.14	0	0	0	0	0	0	0	0	0	0	0	0	0	0	0	0	0	0	0	0	0	0	0	0	0	0	0	0	0	0	0	0
GPT3.5 zero	14.81	11.11	0	11.11	0	7.41	0	0	0	11.11	3.7	0	3.7	0	0	0	0	3.7	0	0	0	0	0	0	11.11	0	0	0	0	0	0	0	0	3.7	0	0	0	0	0	0	0	0	0	0	0	0	0	0	0
GPT3.5 zero	41.18	11.76	5.88	0	0	5.88	5.88	0	0	5.88	0	0	0	0	0	0	0	0	0	5.88	0	0	0	5.88	0	0	0	0	0	0	0	0	0	0	0	0	0	0	0	0	0	0	0	0	0	0	0	0	0
GPT3.5 zero	23.81	9.52	4.76	4.76	0	4.76	0	0	0	0	0	0	4.76	0	0	4.76	4.76	4.76	4.76	0	0	0	4.76	0	0	0	0	0	0	0	0	0	0	0	0	0	0	0	0	0	4.76	0	0	0	4.76	0	0	0	0
GPT3.5 zero	36.36	13.64	4.55	0	0	0	0	0	4.55	4.55	0	0	0	0	0	4.55	0	4.55	0	4.55	0	0	4.55	0	0	0	0	0	0	0	0	0	0	0	0	0	0	0	0	4.55	0	0	0	0	0	0	0	0	0
GPT3.5 zero	6.67	0	0	0	6.67	0	13.33	0	6.67	0	0	0	0	0	0	6.67	0	6.67	0	0	0	0	0	13.33	13.33	6.67	0	0	0	0	0	0	6.67	0	0	0	0	0	6.67	0	0	0	0	0	0	0	0	0	0
GPT3.5 zero	13.33	0	0	13.33	0	0	6.67	0	6.67	0	0	0	0	13.33	0	0	0	0	0	0	6.67	0	0	0	6.67	0	6.67	0	0	6.67	0	0	0	6.67	0	0	0	0	0	0	0	0	0	0	0	0	0	0	0
GPT3.5 zero	27.27	18.18	18.18	0	0	0	0	0	0	0	0	0	9.09	0	0	0	9.09	0	0	0	0	0	0	0	0	0	0	0	0	0	0	0	0	0	9.09	0	0	0	0	0	0	0	0	0	0	0	0	9.09	0
GPT3.5 zero	0	16.67	0	8.33	8.33	0	0	0	8.33	0	0	0	0	8.33	0	0	0	0	0	16.67	0	0	8.33	0	0	0	0	0	0	0	0	0	0	0	0	8.33	0	0	0	0	0	0	0	0	0	0	0	0	0
GPT3.5 zero	14.29	14.29	0	0	7.14	0	0	0	7.14	14.29	7.14	7.14	0	0	0	7.14	0	0	0	0	7.14	0	0	0	0	0	0	0	0	0	0	0	0	0	0	0	0	0	0	0	0	0	0	0	0	0	0	0	0
GPT3.5 zero	4.35	8.7	4.35	8.7	4.35	4.35	0	0	4.35	4.35	0	4.35	4.35	0	4.35	0	0	4.35	0	0	0	0	0	0	4.35	0	0	0	0	4.35	0	0	0	0	0	0	0	0	0	0	0	0	0	0	4.35	0	0	0	0
GPT3.5 zero	13.33	13.33	0	0	0	0	6.67	0	0	0	0	6.67	0	0	6.67	6.67	0	0	0	0	0	0	0	0	0	0	0	0	0	0	0	0	0	0	0	0	0	0	0	0	0	0	0	0	0	0	0	0	0
GPT3.5 zero	20	10	0	0	0	5	5	0	20	5	0	5	0	5	0	5	0	5	0	0	0	0	0	0	0	0	0	0	0	0	0	0	0	0	0	0	0	0	0	0	0	0	0	0	0	0	0	5	0
GPT3.5 zero	11.11	11.11	0	11.11	0	5.56	0	0	5.56	5.56	11.11	0	0	5.56	0	0	0	0	5.56	0	0	0	0	0	0	0	0	0	0	0	0	0	0	0	0	5.56	0	0	0	0	0	0	0	0	0	0	0	0	0
GPT3.5 zero	5.88	17.65	0	0	0	0	0	0	0	0	0	0	0	5.88	0	11.76	5.88	0	0	5.88	0	0	0	0	11.76	0	0	0	0	0	0	0	0	5.88	0	0	5.88	0	0	0	0	0	0	0	0	0	0	5.88	0
GPT3.5 zero	22.22	11.11	0	0	0	0	0	0	0	0	0	0	0	11.11	0	0	0	0	0	0	0	0	0	0	0	0	0	0	0	0	0	0	0	0	0	11.11	0	0	0	0	0	0	0	0	0	0	11.11	0	0
GPT3.5 zero	7.14	7.14	0	0	14.29	0	7.14	0	7.14	0	7.14	0	0	0	0	0	0	0	7.14	0	0	0	0	0	7.14	0	0	0	0	0	0	0	0	0	0	0	0	0	0	0	0	0	0	7.14	0	0	0	0	0
GPT3.5 zero	8.33	8.33	0	16.67	0	4.17	0	0	4.17	0	0	0	0	0	0	0	0	4.17	0	0	0	0	0	4.17	8.33	0	4.17	0	0	0	0	0	0	4.17	0	0	0	0	0	0	0	0	0	0	0	0	0	0	0
GPT3.5 zero	29.41	23.53	5.88	0	0	11.76	0	5.88	5.88	5.88	0	0	0	5.88	0	0	0	0	0	5.88	0	0	0	0	0	0	0	0	0	0	0	0	0	0	0	0	0	0	0	0	0	0	0	0	0	0	0	0	0
GPT3.5 zero	9.09	27.27	18.18	9.09	0	0	0	0	18.18	0	0	0	0	0	0	0	0	0	0	0	0	0	0	0	0	0	0	0	0	0	0	0	0	0	0	0	0	0	0	0	0	0	0	0	9.09	0	0	0	0
GPT3.5 zero	33.33	19.05	0	4.76	0	4.76	0	0	0	0	0	0	0	0	0	0	0	0	0	0	0	0	0	0	0	0	0	0	0	0	0	0	0	0	0	0	0	0	0	0	0	0	0	0	0	0	0	0	0
GPT3.5 zero	10.71	10.71	0	14.29	3.57	3.57	0	3.57	3.57	0	0	3.57	0	3.57	0	0	0	3.57	0	3.57	0	3.57	3.57	0	0	0	3.57	0	0	0	0	0	0	0	0	0	0	0	0	0	0	0	0	0	0	0	0	3.57	0
GPT3.5 zero	26.32	21.05	5.26	5.26	0	15.79	0	0	10.53	0	0	0	0	5.26	0	0	0	0	5.26	0	0	0	0	0	0	0	0	0	0	0	0	0	0	0	0	0	0	0	0	0	0	0	0	0	0	0	0	0	0
GPT3.5 zero	16.67	8.33	0	0	0	8.33	0	0	0	8.33	0	0	0	16.67	0	8.33	8.33	0	0	0	0	0	0	0	0	8.33	0	0	0	0	0	0	0	0	0	0	0	0	0	0	0	0	0	0	0	0	8.33	0	0
GPT3.5 zero	12.5	12.5	6.25	0	6.25	0	6.25	0	6.25	0	0	0	0	0	6.25	6.25	0	0	0	0	0	0	6.25	0	0	0	0	0	0	0	0	0	0	6.25	0	0	0	0	0	0	0	0	0	0	6.25	0	0	0	0
GPT3.5 zero	22.22	11.11	11.11	0	0	0	5.56	0	11.11	0	0	0	0	11.11	0	0	5.56	0	5.56	0	0	0	0	0	0	0	0	0	0	0	0	0	0	0	0	0	0	0	0	0	0	5.56	0	0	0	0	0	11.11	0
GPT3.5 zero	25	20	0	5	0	0	5	0	15	5	0	0	0	0	0	0	0	0	0	0	0	0	0	0	0	0	0	0	0	0	0	0	0	0	0	0	0	0	5	0	0	0	0	0	0	0	5	0	0
GPT3.5 zero	25	25	0	0	5	0	0	0	5	5	0	0	0	0	0	0	0	0	5	5	0	0	5	0	5	0	0	0	0	0	0	5	0	0	0	0	0	0	0	0	0	0	0	0	0	0	0	0	0
GPT3.5 zero	0	7.14	0	21.43	0	7.14	7.14	0	0	0	0	7.14	0	0	0	0	7.14	0	7.14	0	0	7.14	0	0	0	14.29	7.14	0	0	0	0	0	0	0	0	0	0	0	0	0	0	0	0	0	0	0	0	0	0
GPT3.5 zero	5.26	10.53	0	5.26	0	0	5.26	0	5.26	10.53	0	0	0	0	0	0	0	0	5.26	0	0	0	5.26	0	0	0	0	0	0	0	0	0	0	5.26	0	0	0	0	0	0	0	0	0	0	5.26	0	0	0	0
GPT3.5 zero	25	6.25	0	0	6.25	12.5	0	0	12.5	0	0	0	0	0	0	0	0	0	0	6.25	0	0	6.25	0	0	6.25	0	0	0	0	0	0	0	0	0	0	0	0	0	0	0	0	0	0	0	0	0	0	0
GPT3.5 zero	0	26.32	0	0	15.79	0	5.26	5.26	15.79	0	0	0	0	0	5.26	0	0	0	0	5.26	0	0	0	0	0	0	0	0	5.26	0	0	0	0	0	0	0	0	0	5.26	0	0	0	0	0	0	0	0	0	0
GPT3.5 zero	29.17	16.67	0	4.17	0	8.33	8.33	0	0	0	0	0	0	0	0	0	0	0	0	0	0	0	8.33	0	0	0	0	0	0	0	0	0	0	0	0	0	0	0	0	0	0	0	0	0	0	0	0	0	0
GPT3.5 zero	6.25	31.25	0	12.5	6.25	6.25	0	0	0	0	0	0	0	0	0	0	0	0	6.25	0	0	0	0	0	0	0	0	0	0	0	0	0	0	6.25	6.25	0	0	0	0	6.25	0	0	0	0	0	0	0	0	0
GPT3.5 zero	35	0	0	10	0	0	0	0	15	0	0	0	0	0	0	0	0	0	0	0	0	0	0	0	5	0	0	0	0	0	0	0	0	0	0	0	0	0	0	0	0	0	0	0	0	0	0	0	0
GPT3.5 zero	0	11.11	0	0	5.56	0	5.56	0	11.11	5.56	5.56	0	0	0	0	0	0	0	0	0	5.56	5.56	11.11	0	0	0	0	0	0	0	0	5.56	0	0	0	0	0	0	5.56	0	0	0	0	5.56	5.56	0	0	0	0
GPT3.5 zero	0	22.22	0	0	5.56	0	11.11	0	5.56	5.56	0	0	0	0	0	0	0	0	11.11	0	0	0	16.67	0	0	0	0	0	0	0	0	0	0	0	0	0	0	0	0	0	0	0	0	0	0	0	0	0	0
GPT3.5 zero	5.88	11.76	0	5.88	0	0	0	0	29.41	0	0	0	0	5.88	0	0	0	0	5.88	0	0	5.88	0	5.88	5.88	0	0	0	0	0	0	0	0	5.88	0	0	0	0	0	5.88	0	0	0	0	0	0	0	0	0
GPT3.5 zero	12.5	12.5	0	12.5	0	0	6.25	0	12.5	0	0	6.25	0	0	0	0	6.25	0	12.5	0	0	0	0	0	6.25	0	0	0	0	0	0	0	0	0	0	0	0	0	0	0	0	0	0	0	6.25	0	0	0	0
GPT3.5 zero	5	15	0	25	0	5	0	0	5	5	0	0	0	0	0	0	0	0	0	10	0	0	0	0	0	0	5	0	0	0	0	0	0	0	0	0	0	0	0	0	0	0	0	0	0	0	0	0	0
GPT3.5 zero	15	20	0	15	0	5	0	0	0	5	0	0	0	0	0	0	0	0	0	5	0	5	0	0	10	0	0	0	0	0	0	0	0	0	0	0	0	0	0	0	0	0	0	0	0	0	0	0	0
GPT3.5 zero	12.5	0	8.33	4.17	8.33	4.17	0	0	16.67	0	0	0	4.17	0	0	4.17	4.17	0	0	0	0	4.17	0	0	0	0	4.17	0	0	4.17	0	0	0	0	0	0	0	0	0	0	0	0	0	0	4.17	0	0	4.17	0
GPT3.5 zero	5.88	17.65	0	5.88	5.88	0	0	0	11.76	0	0	0	0	0	5.88	5.88	0	0	0	5.88	0	0	0	5.88	0	0	0	0	0	0	0	0	0	0	0	0	0	0	0	0	0	0	0	0	0	0	0	0	0
GPT3.5 zero	40.74	11.11	0	3.7	3.7	0	0	0	0	0	0	3.7	0	0	0	0	0	0	3.7	3.7	0	3.7	0	0	0	0	0	0	0	3.7	3.7	0	0	0	0	0	0	0	0	0	0	0	0	0	0	0	0	0	0
GPT3.5 zero	0	18.75	0	31.25	0	0	0	0	12.5	0	0	0	0	12.5	0	0	0	0	0	0	0	0	0	6.25	0	0	0	0	0	0	0	0	0	0	0	0	0	0	0	0	0	0	0	0	0	0	0	0	0
GPT3.5 zero	9.52	19.05	4.76	9.52	4.76	4.76	0	0	9.52	0	0	9.52	4.76	0	0	0	4.76	0	0	0	0	0	0	0	0	0	0	0	0	0	0	0	0	0	0	0	0	4.76	0	0	4.76	0	0	0	0	0	0	0	0
GPT3.5 zero	5.56	22.22	0	16.67	0	16.67	0	0	0	0	0	0	0	0	0	0	0	0	0	0	0	0	0	16.67	0	0	0	0	0	0	0	0	0	0	0	0	0	0	5.56	0	0	0	0	0	0	0	5.56	0	0
GPT3.5 zero	33.33	16.67	0	0	0	0	8.33	0	16.67	0	0	0	0	0	0	0	0	0	0	0	0	8.33	0	8.33	0	0	0	0	0	0	0	0	0	0	0	0	8.33	0	0	0	0	0	0	0	0	0	0	0	0
GPT3.5 zero	7.14	0	7.14	21.43	7.14	7.14	0	0	7.14	7.14	0	0	0	0	0	0	0	0	0	0	0	7.14	0	7.14	7.14	0	7.14	0	0	0	0	0	0	0	0	0	0	0	0	0	0	0	0	0	0	0	0	0	0
GPT3.5 zero	33.33	19.05	0	4.76	4.76	4.76	4.76	0	0	0	0	4.76	0	0	0	4.76	0	0	0	4.76	0	0	0	0	0	0	0	0	0	0	0	0	0	0	0	0	4.76	0	0	0	0	0	0	0	0	0	0	0	0
GPT3.5 zero	11.76	5.88	0	5.88	5.88	0	5.88	5.88	11.76	0	0	0	0	0	0	0	0	0	0	0	0	0	5.88	0	5.88	0	0	0	0	5.88	0	0	0	0	0	0	0	0	0	0	0	0	0	0	0	0	5.88	0	0
GPT3.5 zero	13.33	6.67	0	40	0	6.67	0	0	0	6.67	0	6.67	0	0	6.67	0	0	0	0	0	0	0	0	0	0	0	0	0	0	0	0	0	0	0	0	0	0	0	6.67	0	0	0	0	0	0	0	0	0	0
GPT3.5 zero	43.75	25	0	0	0	0	0	0	0	0	0	0	0	0	0	0	0	0	0	18.75	0	0	0	0	0	0	0	0	0	0	0	0	0	0	0	0	0	0	0	0	0	0	0	0	0	0	0	0	0
GPT3.5 zero	5.56	16.67	0	22.22	11.11	0	5.56	0	5.56	0	0	0	0	0	0	5.56	0	0	5.56	0	0	0	0	0	0	0	0	0	0	0	0	0	0	0	0	0	0	5.56	0	0	0	0	0	0	0	0	0	0	0
GPT3.5 zero	5.26	5.26	0	5.26	0	5.26	0	0	10.53	5.26	0	0	0	0	0	0	0	0	0	5.26	0	10.53	10.53	0	0	0	0	0	0	5.26	0	0	0	5.26	0	0	0	0	5.26	0	0	0	0	0	0	0	0	0	0
GPT3.5 zero	6.25	12.5	0	18.75	12.5	0	0	0	6.25	0	0	0	0	0	6.25	0	6.25	0	0	6.25	0	12.5	0	0	0	0	0	0	0	0	0	0	0	0	6.25	0	0	0	0	0	0	0	0	0	0	0	0	0	0
GPT3.5 zero	10	20	0	15	0	5	5	0	0	5	0	0	0	0	0	5	0	0	5	5	0	5	0	0	0	0	0	0	0	0	0	0	0	5	0	0	0	5	0	0	0	0	0	0	0	0	0	0	0
GPT3.5 zero	6.67	6.67	0	6.67	6.67	0	0	0	6.67	13.33	0	0	0	0	0	0	6.67	0	0	0	0	6.67	6.67	0	13.33	0	0	0	0	0	6.67	0	0	0	0	0	0	0	0	0	0	0	0	0	0	0	0	0	0
GPT3.5 zero	22.22	16.67	0	11.11	0	5.56	0	0	5.56	5.56	0	0	0	0	0	0	0	0	5.56	0	0	11.11	0	0	0	0	5.56	0	0	0	0	0	0	0	0	5.56	0	0	0	0	0	0	0	0	0	0	0	0	0
GPT3.5 zero	9.09	4.55	0	4.55	0	4.55	0	0	0	4.55	0	0	4.55	0	0	0	0	0	0	0	0	0	9.09	4.55	4.55	0	0	0	0	0	4.55	0	0	0	0	4.55	0	4.55	0	0	0	0	0	0	4.55	0	0	0	0
GPT3.5 zero	0	5.56	0	5.56	0	0	5.56	0	27.78	0	0	5.56	0	0	0	0	0	0	0	11.11	5.56	5.56	0	5.56	5.56	0	0	0	0	0	0	5.56	0	0	0	0	0	0	0	0	0	5.56	0	0	0	0	0	0	0
GPT3.5 zero	10.53	10.53	0	5.26	5.26	0	0	0	15.79	0	5.26	0	0	0	0	0	0	0	0	10.53	0	5.26	0	0	10.53	0	0	0	0	5.26	0	0	0	0	0	0	0	0	0	0	5.26	0	0	0	0	0	0	0	0
GPT3.5 zero	26.67	6.67	0	6.67	0	0	6.67	0	6.67	0	0	0	0	0	0	0	6.67	0	0	0	0	0	0	13.33	0	0	0	0	0	0	0	0	0	0	0	0	0	0	0	0	0	0	0	0	0	0	0	0	0
GPT3.5 zero	15	35	0	10	5	10	0	0	5	0	0	0	0	0	0	0	0	0	5	0	0	0	0	10	0	0	5	0	0	0	0	0	0	0	0	0	0	0	0	0	0	0	0	0	0	0	0	0	0
GPT3.5 zero	35.29	5.88	0	0	0	5.88	5.88	0	5.88	11.76	0	0	0	0	5.88	0	0	0	5.88	5.88	0	0	0	0	0	0	0	0	0	0	0	0	0	0	0	0	5.88	0	0	0	0	0	0	0	0	0	0	0	0
GPT3.5 zero	15	25	0	5	0	0	15	0	10	0	0	0	0	0	0	0	5	0	0	0	0	0	0	5	5	0	0	0	0	0	0	0	0	0	0	0	0	0	0	0	5	0	0	0	5	0	0	0	0
GPT3.5 zero	4.17	16.67	0	12.5	0	4.17	4.17	0	8.33	8.33	0	0	0	0	0	0	0	0	4.17	0	0	0	0	0	0	0	4.17	0	0	0	0	0	0	4.17	0	0	0	0	0	0	0	0	0	0	0	0	0	0	0
GPT3.5 zero	20	6.67	0	6.67	0	0	0	0	6.67	0	0	0	0	0	0	0	0	6.67	6.67	6.67	0	0	0	0	0	0	0	0	0	0	0	0	0	6.67	0	0	6.67	0	0	0	0	0	0	0	0	0	0	0	0
GPT3.5 zero	11.11	22.22	0	5.56	0	0	0	0	5.56	0	0	0	0	11.11	0	11.11	0	0	5.56	5.56	0	5.56	0	0	0	0	0	0	0	0	0	0	0	5.56	0	0	0	0	0	0	0	0	0	0	5.56	0	0	0	0
GPT3.5 zero	10.34	6.9	0	6.9	0	3.45	0	0	0	3.45	3.45	0	0	0	0	6.9	3.45	6.9	0	6.9	0	3.45	0	0	6.9	0	3.45	0	0	0	0	0	0	6.9	0	0	0	0	0	0	0	3.45	0	0	0	0	0	0	0
GPT3.5 zero	25.93	11.11	0	3.7	0	3.7	0	0	0	3.7	0	0	3.7	0	0	0	0	7.41	0	0	0	0	0	3.7	0	0	0	0	0	0	0	0	0	7.41	0	0	0	0	0	0	0	0	0	0	0	0	0	0	0
GPT3.5 zero	31.25	12.5	0	6.25	0	0	6.25	0	12.5	0	0	6.25	0	0	0	0	0	0	0	0	0	6.25	0	0	0	0	0	0	0	0	0	0	0	0	0	0	0	0	0	0	0	0	0	0	6.25	0	0	0	0
GPT3.5 zero	0	26.67	0	0	0	0	0	0	6.67	0	0	6.67	0	0	0	6.67	0	6.67	20	0	0	0	0	0	0	0	0	0	0	0	0	0	0	0	0	0	0	0	0	0	0	0	0	0	0	0	0	0	0
GPT3.5 zero	10.34	10.34	0	10.34	3.45	3.45	3.45	0	0	3.45	3.45	3.45	0	0	0	0	0	3.45	0	3.45	0	3.45	3.45	3.45	0	0	3.45	0	0	0	0	0	0	0	0	0	0	0	0	0	0	0	0	0	0	0	0	0	0
GPT3.5 zero	12.5	12.5	0	8.33	0	0	0	0	0	4.17	0	0	0	0	0	0	0	0	0	0	0	0	0	0	8.33	0	4.17	0	0	0	0	0	0	0	0	0	0	0	0	0	8.33	0	0	4.17	0	0	0	0	0
GPT3.5 zero	16.67	16.67	5.56	11.11	0	5.56	0	0	5.56	5.56	0	0	5.56	0	0	0	0	0	0	0	0	11.11	0	5.56	0	0	0	0	0	0	0	0	0	0	0	0	0	0	5.56	0	0	0	0	0	0	0	0	0	0
GPT3.5 zero	25	10	5	10	0	0	0	0	10	5	0	0	5	5	5	5	0	0	0	0	0	0	0	0	5	0	0	0	0	0	0	0	0	0	0	0	0	5	0	0	0	0	0	0	0	0	0	0	0
GPT3.5 zero	6.67	20	0	6.67	0	0	13.33	0	0	0	0	6.67	0	0	0	0	0	0	0	0	0	0	0	0	0	0	0	0	0	0	0	0	0	0	0	0	0	20	0	0	0	0	0	6.67	0	0	0	0	0
GPT3.5 zero	11.76	23.53	0	5.88	0	0	0	0	0	0	0	5.88	0	5.88	0	0	5.88	0	0	0	0	0	0	0	0	0	0	0	0	0	0	0	0	0	5.88	0	0	0	5.88	0	0	0	0	5.88	0	0	5.88	5.88	0
GPT3.5 zero	36.36	9.09	0	0	27.27	0	9.09	0	0	0	0	9.09	0	0	0	0	0	0	0	0	0	0	0	0	0	0	0	0	0	0	0	0	0	0	0	0	0	0	0	0	0	0	0	0	0	0	0	0	0
GPT3.5 zero	23.53	23.53	0	5.88	0	0	0	0	5.88	0	0	0	5.88	11.76	5.88	0	0	0	0	0	0	0	0	0	0	0	0	0	0	0	0	0	0	0	0	0	0	0	0	0	0	0	0	0	0	0	0	0	0
GPT3.5 zero	0	6.25	6.25	0	18.75	6.25	6.25	0	18.75	0	0	0	0	0	0	0	0	0	6.25	0	0	0	0	0	0	0	0	0	0	0	0	0	0	0	0	0	0	0	0	0	0	6.25	0	0	0	0	6.25	0	0
GPT3.5 zero	23.08	7.69	0	3.85	0	0	3.85	0	0	0	0	0	0	7.69	0	0	3.85	0	0	0	0	0	0	0	7.69	0	0	0	0	0	0	0	0	0	0	0	3.85	0	0	0	0	3.85	0	0	7.69	0	0	0	0
GPT3.5 zero	18.52	11.11	0	3.7	7.41	3.7	0	0	0	0	0	0	0	0	0	3.7	0	0	0	7.41	3.7	0	0	0	0	0	0	0	0	0	0	3.7	0	0	0	0	0	3.7	0	0	0	0	0	0	0	0	0	0	0
GPT3.5 zero	0	31.25	0	12.5	18.75	6.25	0	0	6.25	0	0	0	0	0	0	12.5	0	0	0	0	0	0	0	6.25	0	0	0	0	0	0	6.25	0	0	0	0	0	0	0	0	0	0	0	0	0	0	0	0	0	0
GPT3.5 zero	10	15	0	0	5	0	0	0	5	0	5	0	0	0	0	0	0	0	5	15	0	0	0	5	0	0	0	0	0	0	0	0	0	0	0	0	0	5	0	0	5	0	0	0	0	0	0	0	0
GPT3.5 zero	5.26	31.58	0	0	0	0	0	0	0	0	0	0	0	0	0	0	5.26	0	0	0	0	0	0	0	5.26	15.79	0	0	0	0	5.26	0	0	5.26	0	0	0	0	0	0	0	0	0	0	0	0	0	0	0
GPT3.5 zero	28.57	28.57	0	7.14	7.14	0	0	0	7.14	7.14	7.14	0	0	0	0	0	0	0	0	0	0	0	0	7.14	0	0	0	0	0	0	0	0	0	0	0	0	0	0	0	0	0	0	0	0	0	0	0	0	0
GPT3.5 zero	0	0	0	17.65	11.76	17.65	5.88	0	0	0	0	0	0	0	0	0	0	0	0	0	0	0	0	0	0	5.88	0	0	0	0	0	0	0	0	0	0	0	0	0	5.88	0	0	0	0	0	0	0	0	0
GPT3.5 zero	20	26.67	0	6.67	0	6.67	0	0	0	0	0	0	0	0	0	0	13.33	0	0	0	0	0	0	0	0	0	0	0	0	0	0	0	0	0	0	0	0	0	0	0	0	0	0	0	0	0	0	0	0
GPT3.5 zero	5	25	0	0	0	0	0	5	15	5	5	0	0	0	0	0	0	0	0	0	0	0	10	0	0	0	0	0	0	0	0	0	0	0	0	0	0	0	0	0	0	0	0	0	0	0	5	0	0
GPT3.5 zero	4.76	23.81	0	4.76	4.76	0	9.52	0	19.05	0	0	4.76	0	0	0	0	0	0	0	0	0	4.76	0	0	0	0	0	0	0	0	0	4.76	0	0	0	0	0	0	0	0	0	0	0	4.76	0	0	0	0	0
GPT3.5 zero	16.67	27.78	5.56	5.56	0	5.56	0	0	5.56	5.56	0	0	5.56	5.56	0	0	0	0	0	0	0	0	0	0	5.56	0	0	0	0	0	0	0	0	0	0	0	0	0	5.56	0	0	0	0	0	0	0	0	0	0
GPT3.5 zero	0	31.25	0	25	0	0	0	0	6.25	0	6.25	0	0	0	0	6.25	12.5	0	0	0	0	0	0	0	0	0	0	0	0	0	0	0	0	0	0	0	0	0	0	0	6.25	0	0	0	0	0	0	0	0
GPT3.5 zero	34.78	8.7	0	0	0	8.7	0	0	0	0	0	0	0	0	0	0	0	0	0	0	4.35	0	4.35	0	4.35	0	0	0	0	0	0	0	0	0	0	0	0	0	0	0	0	0	0	0	0	0	0	0	0
GPT3.5 zero	8.33	16.67	4.17	4.17	0	8.33	4.17	0	4.17	8.33	0	0	0	4.17	0	4.17	0	0	4.17	0	0	0	0	8.33	4.17	0	0	0	0	4.17	0	0	0	0	0	0	0	0	4.17	0	0	0	0	0	0	0	0	0	0
GPT3.5 zero	15.38	38.46	0	7.69	0	0	0	0	7.69	0	0	0	0	0	0	0	0	0	0	0	0	0	0	7.69	0	0	0	0	0	0	0	0	0	0	0	0	0	0	0	0	0	0	0	0	0	0	0	0	0
GPT3.5 zero	6.25	12.5	0	6.25	6.25	0	12.5	0	0	0	0	0	0	0	0	0	6.25	0	0	0	0	0	0	0	0	0	0	0	0	0	0	0	0	0	0	0	0	6.25	0	0	0	0	0	0	0	0	0	0	0
GPT3.5 one	16	4	8	4	0	8	0	0	0	8	4	0	4	0	4	20	4	0	0	0	4	0	0	0	0	0	0	0	0	0	0	0	4	0	0	0	0	0	0	0	0	0	0	0	0	0	0	0	0
GPT3.5 one	15.38	0	7.69	15.38	0	7.69	0	0	0	0	7.69	7.69	0	0	0	0	15.38	0	0	0	0	0	0	0	7.69	7.69	0	0	0	7.69	0	0	0	0	0	0	0	0	0	0	0	0	0	0	0	0	0	0	0
GPT3.5 one	4.55	4.55	0	0	4.55	4.55	0	4.55	0	13.64	4.55	4.55	0	0	4.55	0	4.55	4.55	4.55	0	0	4.55	0	0	4.55	0	0	0	0	0	4.55	0	0	0	0	0	0	0	0	0	0	0	0	0	0	0	0	0	0
GPT3.5 one	17.65	0	11.76	0	5.88	5.88	11.76	0	5.88	0	0	0	0	0	0	0	5.88	0	0	0	0	0	5.88	5.88	0	0	0	0	0	5.88	0	5.88	0	0	0	0	0	0	0	0	0	0	5.88	0	0	0	0	0	0
GPT3.5 one	0	5.26	0	21.05	0	5.26	10.53	5.26	0	5.26	0	0	5.26	5.26	0	5.26	15.79	0	5.26	0	0	0	0	0	0	0	0	0	5.26	0	0	0	0	5.26	0	0	0	0	0	0	0	0	0	0	0	0	0	0	0
GPT3.5 one	25	4.17	4.17	4.17	0	4.17	0	0	4.17	4.17	0	4.17	4.17	0	4.17	0	0	0	4.17	0	0	0	0	0	0	0	4.17	0	0	0	0	0	0	0	4.17	0	0	0	0	0	0	0	0	0	0	0	0	0	0
GPT3.5 one	24	4	0	4	8	4	4	0	0	0	4	4	8	0	0	0	8	0	0	4	0	0	0	0	0	0	0	0	0	4	0	0	4	0	0	0	0	0	0	4	0	0	0	0	0	0	0	0	0
GPT3.5 one	8.33	8.33	0	0	8.33	16.67	0	0	0	0	0	16.67	0	8.33	0	0	0	0	0	8.33	0	0	0	0	8.33	0	0	0	8.33	0	0	0	0	0	0	0	0	0	0	0	0	0	0	0	0	0	0	0	0
GPT3.5 one	22.22	5.56	11.11	0	5.56	5.56	0	0	0	5.56	0	0	5.56	5.56	0	5.56	5.56	5.56	0	0	0	0	0	0	0	0	5.56	0	0	5.56	0	0	0	0	0	0	0	0	0	0	0	0	0	0	0	0	0	0	0
GPT3.5 one	13.64	13.64	18.18	4.55	0	9.09	0	0	0	0	0	0	0	0	0	0	0	0	4.55	0	0	0	0	0	0	0	0	4.55	0	4.55	0	0	0	4.55	0	0	0	0	0	0	0	0	4.55	0	0	0	0	9.09	0
GPT3.5 one	18.18	0	0	0	0	9.09	0	0	9.09	0	0	18.18	0	0	0	9.09	0	0	0	0	0	0	0	0	0	0	0	0	0	0	0	0	0	0	0	0	0	0	0	0	9.09	0	0	0	0	0	0	0	0
GPT3.5 one	17.39	13.04	0	0	0	0	0	0	0	8.7	8.7	0	4.35	0	0	8.7	0	4.35	0	0	0	0	0	0	0	0	4.35	0	0	4.35	0	0	0	0	0	0	0	0	0	0	0	0	0	0	4.35	0	0	0	0
GPT3.5 one	26.09	4.35	0	4.35	0	0	4.35	0	0	4.35	0	0	0	0	8.7	4.35	0	0	0	0	0	0	0	0	0	0	4.35	8.7	0	0	0	0	4.35	0	0	0	0	0	0	0	4.35	0	0	0	0	0	0	0	0
GPT3.5 one	21.05	10.53	5.26	0	5.26	5.26	0	0	0	0	0	0	5.26	0	0	15.79	5.26	0	0	0	0	0	0	0	5.26	0	0	10.53	0	0	0	0	5.26	0	0	0	0	0	0	0	0	0	0	0	0	0	0	0	0
GPT3.5 one	8.33	0	4.17	0	12.5	4.17	0	4.17	4.17	0	0	0	8.33	4.17	0	0	8.33	8.33	4.17	4.17	0	0	0	0	0	0	4.17	0	0	0	0	0	4.17	0	0	0	0	0	0	0	0	0	0	0	0	0	0	0	0
GPT3.5 one	15	0	0	0	0	10	0	0	5	5	0	0	0	0	5	0	5	5	0	0	0	0	5	5	0	0	0	0	0	0	5	0	5	0	5	0	0	5	0	0	0	0	0	0	0	0	0	0	0
GPT3.5 one	20.83	8.33	0	0	4.17	4.17	0	8.33	0	0	4.17	0	0	4.17	0	0	4.17	0	0	0	0	0	0	0	0	0	0	0	0	0	0	0	0	0	0	0	4.17	0	0	0	0	0	0	4.17	4.17	0	0	0	0
GPT3.5 one	14.29	14.29	0	19.05	9.52	4.76	0	4.76	0	0	0	0	0	0	0	0	4.76	0	0	4.76	0	0	0	0	0	0	9.52	0	0	4.76	0	0	0	0	0	0	0	0	0	0	0	0	0	0	0	0	4.76	0	0
GPT3.5 one	17.39	8.7	4.35	0	4.35	4.35	0	8.7	0	4.35	0	4.35	0	0	4.35	0	4.35	0	0	4.35	0	0	0	0	0	0	0	0	0	0	0	4.35	4.35	4.35	0	0	0	0	0	0	0	0	4.35	0	0	0	0	4.35	0
GPT3.5 one	29.17	4.17	8.33	0	4.17	4.17	0	0	4.17	0	0	4.17	4.17	0	0	0	8.33	0	0	4.17	0	0	0	0	0	0	0	0	0	4.17	0	0	0	0	0	0	0	0	4.17	0	0	0	4.17	0	0	0	0	0	0
GPT3.5 one	18.52	25.93	7.41	0	3.7	0	7.41	7.41	0	0	0	0	7.41	0	3.7	0	0	0	3.7	0	0	0	0	0	0	0	3.7	0	0	0	0	0	0	0	0	0	0	0	0	0	0	0	0	0	0	0	0	0	0
GPT3.5 one	17.39	0	0	0	0	4.35	0	0	0	4.35	0	4.35	8.7	0	0	0	0	0	0	8.7	0	0	0	0	0	0	4.35	8.7	0	0	0	0	0	4.35	0	0	0	0	0	0	0	0	4.35	0	0	0	0	0	0
GPT3.5 one	31.82	4.55	4.55	4.55	13.64	0	0	4.55	4.55	0	0	0	0	0	0	4.55	0	0	0	0	0	0	4.55	0	0	0	0	0	0	0	0	0	0	0	0	0	0	0	0	0	0	0	0	0	4.55	4.55	0	0	0
GPT3.5 one	33.33	0	0	0	0	0	6.67	0	6.67	0	0	6.67	6.67	6.67	6.67	0	0	6.67	6.67	0	0	0	0	0	0	0	0	0	0	0	0	6.67	0	0	0	0	0	0	0	0	0	0	0	0	0	0	0	0	0
GPT3.5 one	18.18	4.55	0	0	4.55	0	4.55	0	0	0	4.55	0	4.55	4.55	0	9.09	4.55	4.55	0	0	0	0	0	0	4.55	0	0	0	0	0	0	0	0	0	4.55	0	4.55	0	0	0	4.55	0	0	0	0	0	0	0	0
GPT3.5 one	21.05	0	10.53	0	15.79	10.53	0	0	0	0	0	5.26	0	0	0	10.53	0	5.26	0	0	0	0	0	0	0	0	0	0	5.26	5.26	0	0	0	0	0	0	0	0	0	0	0	0	0	0	0	0	0	0	0
GPT3.5 one	11.11	0	11.11	0	11.11	0	0	5.56	11.11	0	0	0	0	0	0	0	0	0	0	5.56	0	0	0	0	16.67	0	0	5.56	0	0	0	0	0	0	0	0	0	0	0	0	0	0	0	0	0	0	0	0	0
GPT3.5 one	0	7.14	7.14	0	0	7.14	0	0	7.14	7.14	7.14	0	0	0	0	7.14	7.14	0	0	0	0	14.29	0	0	7.14	0	7.14	0	0	7.14	0	0	0	7.14	0	0	0	0	0	0	0	0	0	0	0	0	0	0	0
GPT3.5 one	9.52	0	19.05	0	0	9.52	0	0	4.76	4.76	0	4.76	4.76	0	0	0	0	4.76	4.76	0	0	0	0	0	0	0	0	0	0	4.76	0	0	0	0	4.76	0	0	0	0	0	0	0	0	0	0	0	0	0	0
GPT3.5 one	6.67	10	0	0	3.33	0	0	0	0	13.33	0	6.67	6.67	0	0	3.33	6.67	0	3.33	3.33	0	0	0	0	0	0	6.67	3.33	0	0	0	0	0	3.33	6.67	0	0	0	0	0	0	0	0	0	0	0	0	0	0
GPT3.5 one	20	0	0	0	6.67	6.67	0	6.67	0	6.67	0	0	6.67	0	0	6.67	6.67	0	6.67	0	0	0	0	0	0	0	0	0	0	6.67	0	0	0	0	13.33	0	0	0	0	0	0	0	0	0	0	0	0	0	0
GPT3.5 one	5	10	5	0	0	5	5	0	5	5	10	0	0	0	10	0	0	5	0	0	0	0	0	0	0	0	0	0	0	5	0	0	0	0	0	0	0	0	0	0	0	0	0	0	0	0	0	0	0
GPT3.5 one	33.33	14.29	0	4.76	0	0	0	4.76	0	0	0	0	0	0	0	0	0	0	4.76	4.76	0	0	0	4.76	4.76	0	4.76	0	0	0	0	0	0	4.76	0	0	0	0	0	9.52	0	0	0	0	0	0	0	0	0
GPT3.5 one	22.73	18.18	0	9.09	0	4.55	4.55	0	0	4.55	0	4.55	0	0	4.55	0	0	0	0	0	0	0	0	0	4.55	0	0	0	4.55	0	0	0	0	0	0	0	0	0	0	0	0	0	4.55	0	0	4.55	4.55	0	0
GPT3.5 one	20	0	8	4	0	0	0	0	4	8	0	4	12	0	8	0	0	0	0	0	0	0	0	0	4	0	0	0	0	0	0	0	4	0	0	0	0	4	0	0	0	0	0	0	0	0	0	0	0
GPT3.5 one	21.43	0	10.71	0	3.57	7.14	0	0	0	3.57	3.57	7.14	3.57	0	0	3.57	0	0	0	0	0	0	0	0	0	3.57	3.57	0	0	0	0	3.57	0	0	0	0	0	0	0	0	0	0	0	0	0	3.57	0	0	0
GPT3.5 one	25	18.75	0	6.25	6.25	0	0	0	0	12.5	0	0	0	0	0	6.25	0	0	6.25	0	0	0	0	0	0	0	0	0	0	0	0	0	0	12.5	0	0	0	0	0	0	0	6.25	0	0	0	0	0	0	0
GPT3.5 one	10.71	10.71	0	7.14	0	0	0	3.57	3.57	0	3.57	0	0	0	0	0	0	0	3.57	3.57	0	17.86	0	0	0	0	3.57	0	7.14	0	0	0	0	0	0	0	0	3.57	0	0	0	0	0	0	0	0	0	0	0
GPT3.5 one	9.68	6.45	0	6.45	0	3.23	0	3.23	3.23	0	6.45	9.68	3.23	0	0	0	3.23	0	0	0	0	3.23	3.23	0	0	0	0	0	0	3.23	3.23	3.23	0	0	0	0	0	0	0	0	0	0	0	0	0	0	0	0	0
GPT3.5 one	31.58	5.26	0	10.53	5.26	5.26	0	0	5.26	0	0	0	5.26	0	0	0	0	5.26	0	5.26	0	0	0	0	5.26	0	0	0	0	0	0	0	0	5.26	0	0	0	0	0	0	0	0	5.26	0	0	0	0	5.26	0
GPT3.5 one	5	5	5	5	20	5	0	5	0	0	5	10	0	5	0	0	0	0	0	0	0	0	0	5	0	0	0	0	5	0	0	0	0	0	5	0	0	0	0	0	0	0	0	0	0	0	0	0	0
GPT3.5 one	12	20	4	4	4	0	8	0	0	0	0	4	0	0	0	0	4	0	4	4	4	0	4	0	8	0	0	0	0	0	4	4	0	0	0	0	0	0	0	0	0	0	0	0	0	0	0	0	0
GPT3.5 one	0	5.56	5.56	5.56	5.56	11.11	0	0	0	11.11	0	0	0	0	0	0	0	5.56	0	0	0	0	5.56	0	0	0	0	0	0	5.56	0	5.56	11.11	5.56	0	0	0	0	0	0	0	0	0	0	0	0	0	0	0
GPT3.5 one	22.22	0	11.11	5.56	0	0	5.56	0	0	5.56	5.56	0	0	5.56	0	0	0	5.56	0	0	0	0	0	5.56	0	0	0	5.56	0	0	0	0	0	5.56	0	0	0	0	0	0	0	0	5.56	0	0	0	0	0	0
GPT3.5 one	19.05	0	0	0	4.76	4.76	0	4.76	0	0	0	9.52	4.76	4.76	0	4.76	0	0	0	0	0	4.76	0	0	9.52	0	0	0	0	0	0	0	0	0	0	0	0	4.76	0	0	0	0	4.76	0	0	0	0	4.76	0
GPT3.5 one	7.41	7.41	3.7	14.81	0	7.41	3.7	0	0	0	0	0	0	0	0	0	7.41	0	0	0	0	3.7	3.7	3.7	0	14.81	3.7	3.7	0	3.7	0	3.7	0	0	0	0	0	0	0	0	0	0	0	0	0	0	3.7	3.7	0
GPT3.5 one	19.05	14.29	4.76	4.76	4.76	0	0	0	4.76	0	0	4.76	0	0	4.76	4.76	0	0	0	4.76	4.76	0	0	0	0	0	0	0	0	0	0	0	0	0	0	0	0	0	0	0	4.76	0	4.76	0	0	0	0	0	0
GPT3.5 one	0	16.67	4.17	0	4.17	4.17	0	4.17	0	4.17	0	0	0	0	8.33	0	8.33	0	4.17	4.17	0	0	0	0	0	0	0	0	0	4.17	0	0	0	0	0	0	0	0	0	4.17	0	0	0	0	0	0	0	0	0
GPT3.5 one	31.58	0	10.53	0	0	5.26	0	0	0	5.26	0	5.26	10.53	5.26	0	0	0	0	0	0	0	0	0	0	0	0	0	0	0	0	0	0	0	0	0	0	0	5.26	0	0	0	0	0	0	0	0	0	0	0
GPT3.5 one	10.53	10.53	5.26	10.53	0	10.53	0	0	5.26	0	0	0	5.26	0	5.26	5.26	0	0	0	0	0	0	0	0	5.26	0	0	5.26	0	5.26	0	0	0	0	10.53	0	0	0	0	0	0	0	0	0	0	0	0	0	0
GPT3.5 one	5	10	5	5	0	0	10	0	10	0	0	0	15	0	0	0	0	0	0	0	0	5	0	0	5	0	0	5	0	0	5	0	0	0	5	0	0	0	0	0	0	0	0	0	0	0	0	0	0
GPT3.5 one	5.56	0	5.56	5.56	0	0	5.56	5.56	0	5.56	0	5.56	0	0	5.56	0	5.56	5.56	0	11.11	0	0	5.56	0	0	0	0	0	0	0	0	0	0	0	0	0	0	0	0	0	0	0	0	0	0	0	0	5.56	0
GPT3.5 one	0	0	22.22	0	0	11.11	0	0	0	0	0	0	0	0	0	11.11	11.11	0	0	0	0	0	0	0	0	0	0	0	0	0	0	0	11.11	0	0	0	11.11	0	0	0	0	0	0	0	0	0	0	0	0
GPT3.5 one	11.54	7.69	3.85	0	3.85	0	3.85	0	0	0	3.85	7.69	0	3.85	0	0	0	0	3.85	7.69	0	0	7.69	0	0	0	0	0	3.85	0	0	0	0	0	3.85	0	0	0	0	0	0	0	3.85	0	0	0	0	0	0
GPT3.5 one	15.79	5.26	0	5.26	0	5.26	0	0	5.26	0	0	10.53	0	0	0	0	0	5.26	5.26	5.26	0	0	0	5.26	0	0	0	0	0	5.26	0	0	0	0	0	0	0	0	0	0	0	0	0	0	0	0	0	0	0
GPT3.5 one	16.67	22.22	0	5.56	5.56	5.56	0	0	0	0	0	0	0	5.56	0	0	0	5.56	5.56	0	0	0	0	0	0	0	0	0	0	0	0	0	0	0	0	0	0	0	0	0	0	0	0	0	0	0	0	0	0
GPT3.5 one	12.5	6.25	12.5	0	6.25	0	6.25	0	0	0	0	6.25	6.25	0	6.25	0	6.25	0	0	0	0	0	0	0	0	0	6.25	6.25	0	0	0	0	0	0	0	0	0	0	0	0	6.25	0	0	0	0	0	0	0	0
GPT3.5 one	10.53	10.53	5.26	0	5.26	10.53	0	0	0	10.53	0	0	0	0	5.26	0	0	0	0	5.26	5.26	5.26	0	0	0	0	0	0	0	0	5.26	0	0	0	5.26	0	0	0	0	0	0	0	5.26	0	0	0	0	0	0
GPT3.5 one	12.5	6.25	12.5	6.25	6.25	6.25	0	0	0	0	6.25	0	0	0	0	0	12.5	0	6.25	0	0	0	0	6.25	0	0	0	0	0	0	0	6.25	0	6.25	0	0	0	0	0	0	0	0	0	0	0	0	0	0	0
GPT3.5 one	11.11	11.11	5.56	0	0	0	0	5.56	0	5.56	5.56	0	5.56	0	0	0	0	0	0	0	0	0	0	5.56	5.56	0	0	11.11	0	0	0	0	5.56	5.56	0	0	0	0	0	0	0	0	0	0	0	0	0	0	0
GPT3.5 one	5.26	10.53	5.26	15.79	0	5.26	5.26	10.53	0	10.53	0	0	0	0	0	0	0	0	0	5.26	0	0	0	0	0	0	0	0	5.26	0	0	0	0	0	0	0	0	0	0	0	0	0	0	0	0	0	0	0	0
GPT3.5 one	7.41	3.7	0	3.7	7.41	3.7	0	0	3.7	0	0	3.7	11.11	3.7	3.7	7.41	0	7.41	0	0	0	0	0	0	0	0	3.7	0	0	0	0	0	0	0	0	0	7.41	0	0	0	0	3.7	3.7	0	0	0	0	3.7	0
GPT3.5 one	16.67	20.83	0	4.17	0	8.33	0	4.17	4.17	0	0	12.5	0	0	0	0	4.17	0	0	0	0	4.17	0	0	0	0	4.17	0	0	0	0	0	0	0	0	0	0	0	0	0	0	0	0	0	0	0	0	0	0
GPT3.5 one	19.05	9.52	9.52	9.52	0	0	0	4.76	4.76	0	0	4.76	0	0	0	4.76	0	4.76	0	4.76	0	4.76	0	0	0	0	4.76	0	0	0	0	0	0	0	0	0	4.76	0	0	0	0	0	0	0	0	0	0	0	0
GPT3.5 one	18.18	13.64	4.55	9.09	4.55	4.55	0	4.55	0	9.09	0	0	0	0	0	4.55	0	0	4.55	0	0	0	0	0	0	0	0	0	0	0	0	0	0	4.55	0	0	0	0	0	0	0	0	0	0	0	0	0	0	0
GPT3.5 one	20	4	16	4	4	0	0	0	4	0	4	0	4	0	0	4	4	0	0	0	0	0	0	0	0	0	0	0	0	4	8	0	0	0	0	0	0	0	0	0	4	0	4	0	0	0	0	0	0
GPT3.5 one	7.14	7.14	7.14	14.29	0	0	0	7.14	0	14.29	0	0	0	0	7.14	0	0	7.14	0	0	0	0	0	0	0	0	0	0	0	0	0	0	0	7.14	7.14	0	0	0	0	0	0	0	0	0	0	0	0	0	0
GPT3.5 one	4.55	18.18	0	4.55	9.09	4.55	0	4.55	0	0	0	0	9.09	0	0	0	0	0	0	0	0	0	0	0	4.55	0	0	0	0	0	4.55	0	9.09	0	0	0	0	0	0	4.55	0	0	0	0	0	0	0	0	0
GPT3.5 one	16.67	5.56	11.11	5.56	0	11.11	0	0	0	5.56	0	5.56	0	0	0	5.56	5.56	11.11	0	0	0	0	0	0	0	0	0	0	0	0	0	0	0	0	5.56	0	0	0	0	0	0	0	0	0	0	0	0	0	0
GPT3.5 one	16	8	4	0	12	4	0	0	4	0	0	8	0	0	0	4	0	0	0	0	4	4	0	0	8	0	4	4	4	0	0	0	0	0	0	0	0	0	0	4	0	0	0	0	0	4	0	0	0
GPT3.5 one	10	10	0	0	5	5	0	5	0	0	5	0	0	0	0	15	10	0	0	0	0	0	0	0	0	10	10	0	0	5	0	0	0	0	0	0	0	0	0	0	0	0	0	0	0	0	0	0	0
GPT3.5 one	22.22	0	11.11	0	0	5.56	0	0	0	0	0	0	0	0	0	0	11.11	5.56	0	0	5.56	0	0	0	0	0	0	0	5.56	0	0	0	5.56	11.11	0	5.56	0	0	0	5.56	0	0	0	0	0	0	0	0	0
GPT3.5 one	5.56	0	5.56	0	11.11	5.56	0	5.56	0	0	5.56	0	0	0	0	5.56	22.22	11.11	0	0	0	0	0	0	0	0	0	0	5.56	0	0	0	0	0	0	0	0	0	0	0	0	0	0	0	0	0	0	0	0
GPT3.5 one	20	8	12	4	0	4	0	0	0	4	0	8	4	0	4	8	0	0	0	0	0	4	0	0	0	0	4	0	4	0	0	0	0	0	0	0	0	0	0	0	0	0	4	0	0	0	4	0	0
GPT3.5 one	6.67	0	0	6.67	0	0	0	0	0	0	0	13.33	6.67	6.67	0	0	13.33	13.33	6.67	0	0	0	0	0	0	0	0	6.67	6.67	0	0	0	0	0	0	0	0	0	0	0	0	0	0	0	0	0	0	0	0
GPT3.5 one	16	8	0	4	0	4	0	4	4	0	4	4	0	0	4	0	0	0	0	0	0	0	8	0	0	0	0	0	0	0	0	0	0	0	0	0	0	4	0	0	0	0	0	0	0	0	0	0	0
GPT3.5 one	12	0	4	4	4	4	4	8	0	0	4	0	0	0	0	0	0	0	4	0	0	0	4	0	4	8	4	0	0	0	4	0	0	0	0	0	0	0	0	0	0	0	4	0	0	0	0	0	0
GPT3.5 one	5	0	10	0	0	5	0	0	0	0	0	5	5	0	0	0	5	0	0	5	0	0	5	0	0	0	0	0	0	0	0	0	5	0	0	0	0	5	0	0	0	0	0	0	0	0	0	0	0
GPT3.5 one	20	8	8	0	0	4	0	0	0	0	0	4	4	8	0	0	0	0	0	4	0	0	0	8	4	0	0	0	0	4	0	4	0	8	0	0	0	0	0	0	4	0	0	0	0	0	0	0	0
GPT3.5 one	15	15	0	5	5	5	0	5	0	5	0	0	0	0	0	0	5	0	0	0	0	0	0	0	0	0	5	0	5	0	0	0	5	5	0	0	0	0	0	0	0	0	0	0	0	0	0	0	5
GPT3.5 one	8.33	0	12.5	8.33	4.17	0	4.17	0	0	8.33	0	0	4.17	0	4.17	4.17	0	0	0	4.17	0	0	0	0	0	4.17	4.17	0	0	4.17	0	0	0	0	0	0	0	4.17	0	0	0	0	0	0	0	0	0	0	0
GPT3.5 one	11.11	0	0	0	0	0	5.56	5.56	0	5.56	0	5.56	5.56	5.56	0	5.56	5.56	0	5.56	0	0	0	5.56	0	0	5.56	5.56	0	0	5.56	0	0	0	5.56	0	0	0	0	0	0	0	0	0	0	0	0	0	0	0
GPT3.5 one	14.29	9.52	4.76	4.76	0	4.76	4.76	0	4.76	0	0	9.52	4.76	0	0	0	0	0	0	0	0	0	0	4.76	9.52	0	0	0	0	0	0	0	0	9.52	4.76	0	0	0	0	0	0	0	4.76	0	0	0	0	0	0
GPT3.5 one	16	8	4	16	0	8	0	0	0	0	0	0	4	0	0	0	8	0	8	8	0	0	0	0	0	0	0	0	0	4	0	0	0	0	0	0	0	0	0	0	0	0	0	0	0	0	0	0	0
GPT3.5 one	4	4	4	8	0	4	0	4	4	0	0	4	4	8	4	12	4	0	4	0	0	0	0	4	0	0	4	4	0	0	0	0	0	0	0	0	0	8	0	0	0	0	4	0	0	0	0	0	0
GPT3.5 one	18.52	14.81	0	3.7	0	0	0	0	0	0	3.7	7.41	0	0	0	0	3.7	0	7.41	3.7	0	0	0	0	3.7	0	0	0	0	3.7	0	0	3.7	0	3.7	0	0	0	3.7	0	0	0	0	0	0	0	0	0	0
GPT3.5 one	25	10	10	5	5	0	5	5	5	0	0	0	0	0	0	0	0	5	0	0	0	0	0	5	0	0	0	0	0	0	0	0	0	5	0	0	0	5	0	0	0	0	0	5	0	0	0	0	0
GPT3.5 one	13.64	4.55	0	0	0	0	9.09	0	4.55	9.09	0	0	9.09	4.55	4.55	0	0	4.55	4.55	0	0	0	0	0	0	0	0	9.09	0	0	4.55	0	0	4.55	4.55	0	0	0	0	0	0	0	0	0	0	0	0	0	0
GPT3.5 one	15.38	0	15.38	7.69	0	0	15.38	0	0	0	7.69	7.69	15.38	0	0	0	0	7.69	0	0	0	0	0	0	0	0	0	0	0	7.69	0	0	0	0	0	0	0	0	0	0	0	0	0	0	0	0	0	0	0
GPT3.5 one	6.25	0	12.5	12.5	0	6.25	0	6.25	0	12.5	0	0	0	0	0	6.25	18.75	0	0	0	0	0	0	0	6.25	0	0	0	0	6.25	0	0	0	0	0	0	6.25	0	0	0	0	0	0	0	0	0	0	0	0
GPT3.5 one	13.64	4.55	4.55	9.09	4.55	4.55	0	9.09	0	4.55	0	0	0	0	0	0	0	4.55	0	0	0	0	0	0	0	4.55	0	4.55	0	0	0	0	0	0	0	4.55	4.55	0	4.55	4.55	0	0	0	0	0	0	0	0	0
GPT3.5 one	22.73	13.64	0	4.55	9.09	9.09	0	0	0	0	0	0	0	0	0	9.09	4.55	0	0	9.09	0	4.55	0	0	0	0	4.55	0	0	4.55	0	4.55	0	0	0	0	0	0	0	0	0	0	0	0	0	0	0	0	0
GPT3.5 one	30	0	5	0	15	5	5	5	0	5	5	5	5	0	0	0	0	0	0	0	0	0	0	0	0	0	0	0	0	0	0	0	0	5	0	0	0	0	0	0	0	0	0	0	0	0	0	0	0
GPT3.5 one	0	8	4	0	4	4	4	0	4	8	4	4	8	0	4	4	0	0	0	4	0	4	0	0	0	0	0	0	0	0	4	0	0	0	0	0	4	0	0	0	0	0	4	0	0	0	0	0	0
GPT3.5 one	13.04	17.39	4.35	8.7	0	4.35	0	0	0	4.35	0	0	0	0	0	13.04	8.7	0	0	0	0	0	0	0	0	0	0	0	4.35	0	0	0	4.35	0	0	0	0	0	0	0	0	0	0	0	4.35	0	4.35	0	0
GPT3.5 one	20.83	12.5	0	4.17	4.17	0	0	4.17	0	0	0	4.17	4.17	0	8.33	0	0	0	4.17	0	0	0	4.17	0	0	0	4.17	0	8.33	0	0	0	0	0	0	0	0	0	0	0	0	0	0	0	0	0	4.17	0	0
GPT3.5 one	11.76	5.88	0	0	5.88	0	0	5.88	11.76	0	0	0	5.88	11.76	0	5.88	0	5.88	0	5.88	0	0	0	0	5.88	0	0	0	0	0	0	5.88	0	0	0	0	0	0	0	0	0	0	0	0	0	0	5.88	0	0
GPT3.5 one	8	8	8	4	8	4	4	0	0	4	8	4	0	0	8	4	0	4	0	0	0	0	0	0	4	0	0	0	0	0	0	0	0	0	0	0	0	0	0	0	0	0	4	0	0	0	0	0	0
GPT3.5 one	20	6.67	20	0	0	6.67	0	0	0	0	0	6.67	6.67	0	6.67	6.67	0	13.33	0	0	0	0	0	0	0	0	0	0	0	0	0	0	0	0	0	0	0	0	0	0	0	0	0	0	0	0	0	0	0
GPT3.5 one	20.83	0	4.17	0	0	4.17	0	0	0	4.17	4.17	8.33	0	8.33	0	0	0	0	0	0	0	8.33	0	4.17	4.17	0	4.17	0	0	0	0	0	0	4.17	0	0	0	0	0	0	0	0	0	0	0	0	0	0	0
GPT4 zero	23.53	0	0	0	17.65	0	0	5.88	0	5.88	0	0	0	0	11.76	0	0	0	0	0	0	0	5.88	0	0	0	0	0	0	0	0	0	0	0	0	0	0	0	0	0	0	0	0	0	0	0	0	0	0
GPT4 zero	26.32	10.53	0	0	5.26	0	10.53	0	5.26	0	0	0	0	5.26	10.53	5.26	0	0	0	0	0	0	0	0	0	5.26	0	0	0	0	0	0	0	0	0	0	0	0	0	0	0	10.53	0	0	0	0	0	0	0
GPT4 zero	4.55	4.55	0	4.55	9.09	4.55	9.09	0	4.55	13.64	0	0	4.55	4.55	0	0	0	4.55	0	0	0	0	0	0	0	4.55	4.55	0	0	0	0	0	0	0	0	0	0	0	0	9.09	0	0	0	0	0	0	0	0	4.55
GPT4 zero	9.52	14.29	4.76	0	4.76	4.76	4.76	0	0	4.76	9.52	0	0	0	0	4.76	0	4.76	4.76	4.76	0	0	4.76	0	0	9.52	0	0	0	0	0	0	0	0	0	0	0	0	0	0	0	0	0	0	0	0	0	0	0
GPT4 zero	16.67	11.11	0	0	11.11	0	16.67	5.56	5.56	5.56	0	0	5.56	5.56	0	5.56	0	0	0	0	5.56	5.56	0	0	0	0	0	0	0	0	0	0	0	0	0	0	0	0	0	0	0	0	0	0	0	0	0	0	0
GPT4 zero	20	10	0	0	5	0	5	0	0	0	5	0	0	5	0	0	5	10	0	0	0	5	0	0	10	0	0	0	0	5	0	0	0	0	0	0	0	5	0	5	0	0	0	0	0	0	0	0	0
GPT4 zero	7.14	0	0	0	7.14	7.14	7.14	0	0	7.14	7.14	0	0	0	0	7.14	0	0	7.14	0	14.29	0	7.14	0	0	7.14	0	0	0	0	0	0	0	0	0	0	0	0	0	0	0	0	0	0	0	0	0	0	0
GPT4 zero	9.52	0	0	9.52	4.76	0	9.52	4.76	9.52	0	4.76	0	0	0	4.76	0	4.76	4.76	0	4.76	0	0	0	4.76	0	0	0	0	0	0	0	0	0	0	0	0	0	0	0	0	0	4.76	0	0	4.76	4.76	4.76	0	0
GPT4 zero	18.18	0	0	9.09	4.55	0	9.09	4.55	0	4.55	4.55	0	0	4.55	0	0	0	0	0	0	4.55	0	9.09	4.55	0	0	0	0	0	4.55	0	0	0	0	0	4.55	0	0	0	0	0	4.55	0	0	0	0	0	0	0
GPT4 zero	18.75	0	12.5	0	12.5	0	6.25	6.25	0	0	0	0	0	0	0	0	6.25	0	0	0	6.25	0	0	0	0	0	0	0	0	0	0	6.25	0	0	0	0	0	0	0	6.25	0	0	0	0	0	0	0	0	0
GPT4 zero	5.26	0	5.26	0	10.53	0	5.26	0	0	5.26	5.26	0	0	5.26	5.26	0	0	0	0	0	15.79	0	15.79	0	0	5.26	0	0	0	0	0	0	0	0	5.26	0	0	0	0	0	0	0	0	0	0	0	0	0	0
GPT4 zero	12.5	12.5	0	6.25	12.5	0	6.25	6.25	0	0	0	0	0	6.25	0	0	0	0	0	0	0	0	0	0	0	0	0	0	0	0	0	0	0	0	0	0	0	0	0	6.25	0	6.25	0	6.25	0	0	0	0	0
GPT4 zero	16.67	5.56	5.56	0	0	0	16.67	0	0	0	5.56	0	0	0	11.11	0	0	0	0	0	0	0	0	0	0	0	0	0	0	0	0	0	0	0	0	0	0	0	0	0	0	0	0	0	0	0	0	0	0
GPT4 zero	0	0	0	0	20	0	13.33	13.33	0	0	0	0	0	13.33	0	6.67	0	0	0	0	0	0	0	0	0	0	0	0	6.67	0	6.67	0	0	0	0	0	0	0	0	0	0	6.67	0	0	0	0	0	0	0
GPT4 zero	12.5	4.17	0	4.17	4.17	0	8.33	8.33	4.17	0	0	0	0	0	4.17	0	0	0	0	0	0	0	4.17	0	0	4.17	0	0	0	0	0	0	0	0	0	0	0	0	0	0	0	4.17	0	0	4.17	0	4.17	0	0
GPT4 zero	9.52	9.52	0	4.76	0	0	0	9.52	4.76	0	4.76	4.76	0	4.76	4.76	0	0	0	0	0	9.52	0	0	0	0	9.52	0	0	0	0	0	0	0	0	0	0	0	0	0	0	0	4.76	0	0	0	0	0	0	0
GPT4 zero	5.56	5.56	0	5.56	0	0	0	5.56	0	0	0	0	0	5.56	0	11.11	5.56	0	0	0	0	0	0	0	0	16.67	0	0	0	5.56	0	0	0	0	0	5.56	0	0	0	0	0	0	0	0	0	0	0	0	0
GPT4 zero	6.25	0	12.5	6.25	6.25	0	12.5	0	0	6.25	6.25	0	0	0	0	0	0	6.25	0	0	0	0	0	0	0	0	0	6.25	0	0	0	6.25	0	0	0	0	0	0	0	6.25	0	0	0	0	0	0	0	0	0
GPT4 zero	5.88	11.76	0	0	11.76	0	5.88	5.88	0	0	0	0	0	11.76	0	0	5.88	0	0	0	0	0	0	0	0	5.88	0	0	0	5.88	0	0	0	0	0	0	0	0	5.88	0	0	0	0	0	0	5.88	0	0	0
GPT4 zero	14.29	0	0	9.52	4.76	4.76	0	0	0	0	4.76	0	0	0	0	4.76	0	4.76	0	4.76	0	4.76	14.29	0	0	0	0	0	0	0	0	0	0	0	0	0	0	0	0	0	0	0	0	9.52	0	0	0	0	0
GPT4 zero	16.67	4.17	4.17	0	16.67	0	0	0	0	4.17	4.17	0	0	0	0	0	0	0	4.17	0	4.17	0	8.33	0	0	4.17	0	0	0	4.17	0	0	0	0	0	0	0	8.33	0	0	0	0	0	0	0	0	0	0	0
GPT4 zero	13.33	6.67	6.67	0	3.33	0	6.67	3.33	0	0	3.33	0	0	0	6.67	0	0	0	0	0	6.67	3.33	6.67	0	0	0	0	0	0	0	0	3.33	0	0	0	3.33	0	0	0	0	6.67	0	0	0	0	3.33	0	0	0
GPT4 zero	20.69	3.45	3.45	0	6.9	0	3.45	0	3.45	0	3.45	0	0	0	0	3.45	0	0	0	0	3.45	0	6.9	6.9	0	6.9	0	0	3.45	0	3.45	0	0	0	0	0	0	3.45	0	0	0	0	0	0	0	0	0	0	3.45
GPT4 zero	5.56	5.56	0	5.56	11.11	0	0	0	0	0	0	5.56	5.56	5.56	5.56	0	0	11.11	5.56	0	0	0	5.56	0	5.56	0	0	0	0	0	0	5.56	0	0	0	0	0	0	0	0	0	0	0	0	0	0	0	0	0
GPT4 zero	18.75	6.25	0	0	6.25	0	0	0	6.25	0	6.25	0	0	0	0	6.25	0	0	0	0	6.25	0	0	0	0	0	0	0	0	0	0	0	0	0	0	0	0	0	0	0	0	6.25	0	6.25	0	0	0	0	0
GPT4 zero	56.52	8.7	0	0	4.35	0	0	0	4.35	0	0	0	0	0	0	0	0	0	0	0	4.35	0	0	0	0	0	0	0	0	0	0	4.35	0	0	0	0	0	0	0	0	0	0	0	0	0	0	0	0	0
GPT4 zero	18.75	0	0	0	0	0	6.25	0	0	0	0	0	0	0	0	0	0	0	0	6.25	12.5	6.25	6.25	0	0	0	0	0	0	0	0	0	0	0	0	0	0	0	0	0	0	0	0	0	0	6.25	6.25	0	0
GPT4 zero	35	15	5	5	0	0	5	0	0	0	0	0	0	0	0	0	0	0	5	0	10	5	0	0	0	0	0	0	0	0	0	0	0	0	0	0	0	0	0	0	0	0	0	0	5	0	0	0	0
GPT4 zero	33.33	4.76	4.76	0	4.76	0	0	0	0	4.76	0	0	0	0	4.76	0	0	0	0	0	9.52	0	0	0	0	4.76	0	0	0	0	0	4.76	0	0	0	0	0	0	0	0	0	0	0	0	0	0	0	0	0
GPT4 zero	13.64	0	0	9.09	4.55	4.55	9.09	0	4.55	0	4.55	0	0	4.55	9.09	0	0	0	0	9.09	4.55	4.55	0	0	0	0	0	4.55	0	0	0	0	0	0	0	0	0	0	0	0	0	0	0	0	0	4.55	4.55	0	0
GPT4 zero	8.7	0	0	0	0	0	4.35	0	4.35	8.7	0	0	0	17.39	0	0	0	0	4.35	4.35	4.35	0	4.35	0	4.35	0	0	0	4.35	0	0	0	0	0	0	0	0	0	0	0	0	0	0	0	0	0	0	0	0
GPT4 zero	17.65	11.76	0	0	5.88	0	0	5.88	0	0	0	5.88	0	0	0	0	0	0	5.88	5.88	0	0	5.88	5.88	0	0	0	0	0	0	0	5.88	0	0	0	0	0	0	0	0	0	0	0	0	0	0	5.88	0	0
GPT4 zero	5.88	5.88	0	5.88	5.88	0	0	0	0	0	0	5.88	0	5.88	0	0	0	0	0	5.88	5.88	0	5.88	0	0	5.88	0	5.88	0	0	0	5.88	0	0	0	0	0	0	0	5.88	0	0	0	5.88	0	0	0	0	0
GPT4 zero	21.05	0	5.26	5.26	0	0	0	0	0	10.53	0	0	0	0	10.53	0	0	0	0	5.26	0	0	5.26	0	5.26	10.53	0	0	0	0	0	0	0	0	0	0	0	0	0	0	0	0	0	0	0	0	0	0	0
GPT4 zero	19.05	4.76	4.76	4.76	4.76	0	4.76	0	0	0	4.76	0	4.76	9.52	0	0	0	0	0	0	4.76	4.76	4.76	0	0	0	0	4.76	4.76	0	0	0	0	0	0	0	0	0	4.76	0	0	0	0	0	0	0	0	0	0
GPT4 zero	31.58	5.26	0	10.53	0	0	5.26	0	0	0	0	0	5.26	0	0	0	0	0	0	5.26	0	0	5.26	0	5.26	0	0	0	0	0	0	0	0	0	0	0	0	0	0	0	0	0	0	0	0	0	0	0	0
GPT4 zero	25	0	8.33	0	0	0	8.33	0	8.33	0	0	0	0	8.33	8.33	0	0	0	0	0	8.33	0	0	0	0	0	0	0	0	0	0	0	0	0	0	0	0	0	0	0	0	0	0	0	0	0	0	0	0
GPT4 zero	15.79	5.26	0	0	0	0	15.79	0	0	0	5.26	5.26	0	5.26	5.26	0	0	0	5.26	0	0	10.53	5.26	0	0	0	0	0	0	0	0	0	0	0	0	0	0	0	0	0	0	0	0	0	0	0	0	5.26	0
GPT4 zero	0	4	0	4	8	0	0	0	4	0	4	0	4	0	4	4	0	0	8	0	12	0	8	4	0	0	0	0	0	0	0	4	0	0	0	0	4	0	4	0	0	0	0	0	0	0	0	4	0
GPT4 zero	25	0	5	0	0	0	5	5	10	0	0	0	0	0	5	0	0	0	0	0	5	10	0	0	0	5	0	0	0	0	0	0	0	0	0	0	0	0	5	0	0	0	0	0	0	0	0	0	0
GPT4 zero	5.88	5.88	11.76	0	0	0	11.76	0	5.88	0	5.88	5.88	5.88	5.88	0	0	0	0	5.88	0	5.88	0	0	0	0	0	0	0	0	0	0	0	0	0	0	0	0	0	0	0	0	5.88	0	0	0	0	0	0	0
GPT4 zero	18.75	12.5	0	6.25	12.5	0	12.5	0	0	0	0	0	0	0	0	6.25	6.25	0	0	0	0	0	0	0	0	0	0	0	0	0	0	0	0	0	0	0	0	0	6.25	0	0	0	0	0	0	0	6.25	0	0
GPT4 zero	15.38	0	3.85	3.85	3.85	3.85	7.69	3.85	3.85	0	0	0	0	0	0	7.69	0	3.85	3.85	3.85	3.85	0	3.85	3.85	0	0	0	0	0	0	0	0	0	0	0	0	0	0	0	0	0	0	0	0	0	0	0	7.69	0
GPT4 zero	38.1	0	4.76	0	0	4.76	0	0	4.76	0	0	4.76	4.76	0	0	0	0	0	0	4.76	0	0	0	0	0	0	0	0	0	4.76	4.76	0	0	0	0	0	4.76	0	0	0	0	0	0	0	0	4.76	0	0	0
GPT4 zero	7.69	7.69	0	7.69	7.69	0	15.38	0	0	0	0	0	0	7.69	7.69	0	0	0	0	7.69	0	7.69	0	0	0	0	0	0	0	0	0	0	0	0	0	0	0	0	0	0	0	0	0	0	0	0	7.69	0	0
GPT4 zero	11.11	0	0	0	5.56	0	22.22	5.56	0	0	5.56	5.56	0	0	0	0	0	0	0	0	0	0	5.56	0	0	0	0	0	0	0	0	0	0	11.11	0	0	0	0	0	0	0	5.56	0	0	0	0	0	0	0
GPT4 zero	5.56	5.56	5.56	5.56	5.56	0	0	5.56	5.56	5.56	0	0	0	5.56	0	0	0	0	0	0	22.22	5.56	0	0	0	0	0	0	0	0	0	0	0	0	0	0	0	0	0	0	0	5.56	0	0	0	0	0	0	0
GPT4 zero	15.79	0	5.26	0	0	0	5.26	5.26	0	0	0	0	5.26	0	5.26	0	5.26	0	0	0	0	0	5.26	0	0	5.26	0	0	0	0	0	5.26	0	0	0	0	0	0	0	0	0	0	0	0	0	0	0	0	0
GPT4 zero	13.33	6.67	20	0	0	0	13.33	0	0	0	0	0	0	6.67	13.33	0	0	0	0	0	0	0	0	0	0	0	0	0	0	0	0	0	0	0	6.67	0	0	0	0	0	0	0	0	0	0	0	0	0	0
GPT4 zero	22.22	0	0	5.56	5.56	0	11.11	0	0	5.56	0	0	0	0	5.56	0	5.56	0	0	0	0	0	0	0	5.56	11.11	0	0	0	0	0	0	0	0	0	0	0	0	0	0	0	0	0	0	0	0	0	0	0
GPT4 zero	30	5	10	0	5	0	0	10	0	10	0	0	0	0	0	0	0	0	0	5	0	0	0	0	0	0	0	0	0	0	0	0	0	0	0	0	0	0	0	0	5	0	0	0	0	0	0	0	0
GPT4 zero	0	18.18	9.09	0	0	0	0	0	0	9.09	0	0	0	0	9.09	0	0	0	0	0	0	0	0	0	0	0	0	0	0	0	0	0	0	0	0	0	0	0	9.09	0	0	0	0	27.27	0	0	0	0	0
GPT4 zero	10.53	5.26	0	5.26	0	0	5.26	5.26	0	0	5.26	0	0	0	5.26	0	0	0	0	0	5.26	0	5.26	0	0	0	0	0	5.26	0	0	0	0	0	0	0	0	0	0	0	0	0	0	5.26	0	0	0	5.26	0
GPT4 zero	21.05	10.53	5.26	0	5.26	0	5.26	0	0	5.26	0	0	0	0	0	0	0	0	0	0	5.26	0	5.26	0	0	0	0	0	0	0	0	0	0	0	0	0	0	0	0	0	0	0	0	5.26	0	0	0	0	0
GPT4 zero	13.33	6.67	6.67	0	0	0	13.33	0	13.33	0	0	0	6.67	0	0	0	0	0	0	0	6.67	0	0	0	0	0	0	0	0	0	0	0	0	0	0	0	0	0	0	0	0	0	0	0	0	0	0	0	0
GPT4 zero	13.04	8.7	0	0	8.7	0	4.35	4.35	0	4.35	4.35	0	0	4.35	4.35	0	0	0	0	0	0	8.7	0	0	0	0	0	0	0	0	4.35	0	0	0	0	0	0	0	0	0	0	0	0	0	0	0	4.35	0	0
GPT4 zero	11.11	5.56	0	5.56	0	0	5.56	0	5.56	5.56	0	5.56	0	16.67	0	0	0	0	0	0	0	0	5.56	0	0	0	0	0	0	0	0	0	0	0	0	0	0	0	0	0	0	0	0	0	0	0	0	0	0
GPT4 zero	10	15	0	0	10	0	5	5	5	0	5	5	0	0	0	0	0	0	5	0	0	0	0	0	0	0	0	0	0	0	0	0	5	5	0	0	0	0	0	0	5	0	0	0	0	0	5	0	0
GPT4 zero	16.67	8.33	0	0	12.5	0	12.5	0	0	0	0	0	0	0	0	0	4.17	0	0	4.17	0	0	0	0	0	0	0	0	0	0	0	0	0	0	0	0	0	0	0	4.17	0	4.17	0	0	0	0	0	0	0
GPT4 zero	5	15	0	0	0	5	5	20	5	0	5	0	0	0	0	0	0	0	10	0	5	0	0	0	0	0	0	0	0	0	0	0	0	0	0	0	0	0	0	0	0	5	0	0	0	0	0	0	0
GPT4 zero	0	7.69	0	7.69	0	0	23.08	0	0	0	0	0	0	0	0	7.69	0	0	7.69	0	0	0	0	0	0	0	0	0	0	0	0	0	0	0	0	0	0	0	0	0	7.69	0	0	0	0	0	0	0	0
GPT4 zero	40	6.67	0	6.67	6.67	0	6.67	6.67	0	0	0	0	0	13.33	0	0	6.67	0	0	0	0	0	0	0	0	0	0	0	0	0	0	0	0	0	0	0	0	0	0	0	0	0	0	0	0	0	0	0	0
GPT4 zero	26.32	0	0	5.26	10.53	0	0	5.26	5.26	0	0	0	0	0	5.26	0	0	0	5.26	5.26	0	0	0	0	0	0	0	0	0	0	0	0	0	0	0	0	0	0	0	0	0	0	0	0	0	0	0	0	0
GPT4 zero	16.67	4.17	0	4.17	4.17	4.17	12.5	4.17	0	0	0	0	0	0	16.67	12.5	0	0	0	4.17	0	0	4.17	4.17	0	0	0	0	0	0	0	0	0	0	0	0	0	0	0	0	0	0	0	0	0	0	0	0	0
GPT4 zero	4	12	4	4	4	0	24	0	0	0	0	0	0	4	0	0	0	4	0	0	0	0	4	0	0	4	0	0	0	0	0	0	0	4	0	0	0	0	0	0	0	4	0	0	0	0	0	0	0
GPT4 zero	7.69	3.85	3.85	0	3.85	0	3.85	0	0	0	3.85	0	0	3.85	0	3.85	0	3.85	3.85	0	0	3.85	0	7.69	0	0	0	0	0	3.85	0	0	0	0	0	3.85	3.85	0	0	0	0	0	0	0	0	0	0	0	0
GPT4 zero	17.39	4.35	8.7	0	4.35	4.35	13.04	0	0	4.35	4.35	4.35	0	8.7	0	0	0	0	0	4.35	4.35	0	0	0	0	0	4.35	0	0	4.35	0	0	0	0	0	0	0	0	0	0	0	0	0	0	0	4.35	0	0	0
GPT4 zero	0	6.67	6.67	0	0	0	0	13.33	0	0	6.67	0	0	6.67	0	0	0	0	0	0	6.67	6.67	6.67	6.67	6.67	6.67	0	0	0	0	0	6.67	0	0	0	0	0	0	0	0	6.67	0	0	0	0	0	0	6.67	0
GPT4 zero	22.22	0	5.56	0	0	5.56	5.56	5.56	0	5.56	0	5.56	0	0	0	0	0	0	0	0	0	0	5.56	0	0	0	0	0	0	5.56	0	0	0	0	0	0	0	0	5.56	0	0	0	0	0	0	0	0	0	0
GPT4 zero	4.35	4.35	0	8.7	0	4.35	4.35	0	4.35	0	0	0	0	0	0	0	4.35	4.35	0	4.35	4.35	0	4.35	0	0	4.35	4.35	4.35	0	4.35	0	0	0	0	0	4.35	0	0	0	0	0	0	0	0	0	0	0	4.35	0
GPT4 zero	22.73	4.55	0	4.55	13.64	9.09	4.55	4.55	0	0	0	0	0	9.09	0	0	0	0	0	0	0	0	0	4.55	0	4.55	4.55	0	0	4.55	0	0	0	0	0	0	0	0	0	0	0	0	0	0	0	4.55	0	0	0
GPT4 zero	26.32	15.79	0	0	10.53	5.26	5.26	0	0	0	0	0	0	0	0	0	0	0	0	0	5.26	5.26	5.26	0	0	5.26	5.26	0	0	0	0	0	0	0	0	0	0	0	0	0	0	0	0	0	0	0	0	0	0
GPT4 zero	30.77	0	3.85	0	7.69	3.85	3.85	0	0	0	0	0	0	7.69	0	0	0	0	0	0	3.85	0	3.85	0	0	0	3.85	0	0	0	0	0	0	0	0	0	0	0	0	0	0	0	0	3.85	0	0	0	0	3.85
GPT4 zero	4.55	0	0	4.55	0	13.64	9.09	9.09	0	4.55	0	0	0	4.55	0	4.55	0	4.55	0	0	4.55	0	0	0	0	13.64	0	0	0	0	0	0	0	0	0	0	0	0	0	4.55	0	4.55	0	0	0	0	0	0	0
GPT4 zero	8	0	4	4	4	4	4	0	12	4	4	4	0	4	12	0	0	4	0	0	0	0	0	0	0	8	4	0	0	0	0	4	0	0	0	0	0	0	0	0	0	0	0	0	0	4	0	0	0
GPT4 zero	15.38	0	3.85	7.69	0	7.69	3.85	7.69	0	0	0	3.85	3.85	7.69	0	0	3.85	0	0	0	0	0	0	0	0	3.85	3.85	0	0	0	0	0	0	0	0	0	0	3.85	0	3.85	0	0	0	0	0	0	3.85	0	0
GPT4 zero	10.53	10.53	5.26	5.26	5.26	0	5.26	5.26	0	5.26	0	0	5.26	5.26	10.53	0	5.26	0	0	0	0	0	5.26	0	0	0	0	0	0	5.26	0	0	0	0	0	0	0	0	0	5.26	0	0	0	0	0	0	0	0	5.26
GPT4 zero	15.38	3.85	0	0	7.69	7.69	0	7.69	0	3.85	0	3.85	0	7.69	3.85	0	0	0	0	0	7.69	0	7.69	0	3.85	0	0	0	0	0	0	0	3.85	0	0	0	3.85	0	0	0	0	0	0	0	0	0	0	0	0
GPT4 zero	19.05	0	0	0	9.52	0	0	0	0	0	4.76	4.76	0	0	14.29	4.76	0	0	0	0	0	4.76	0	4.76	0	9.52	0	0	0	0	0	0	0	0	0	0	0	0	0	0	4.76	0	0	4.76	0	0	0	0	0
GPT4 zero	14.29	7.14	3.57	3.57	0	3.57	3.57	3.57	0	3.57	7.14	0	3.57	3.57	10.71	0	0	0	0	7.14	0	0	3.57	0	0	0	3.57	0	0	0	0	3.57	0	7.14	0	0	0	0	0	0	0	0	0	0	0	0	0	0	0
GPT4 zero	8.7	4.35	0	13.04	8.7	8.7	4.35	0	0	0	0	0	0	4.35	0	0	0	0	0	4.35	0	0	8.7	0	0	0	4.35	0	0	0	0	0	4.35	0	0	0	0	0	4.35	0	0	0	0	0	0	0	0	0	0
GPT4 zero	8.7	0	0	0	4.35	4.35	8.7	4.35	0	4.35	4.35	0	0	4.35	0	4.35	0	0	0	4.35	4.35	0	0	0	0	0	4.35	0	0	4.35	0	4.35	0	0	0	0	0	4.35	0	0	0	0	0	4.35	0	4.35	0	4.35	0
GPT4 zero	15.38	3.85	0	0	11.54	7.69	3.85	0	0	0	0	3.85	3.85	7.69	0	0	0	3.85	0	0	7.69	0	3.85	0	0	0	3.85	0	0	0	0	0	0	3.85	0	0	0	0	0	0	0	3.85	0	0	0	0	0	0	0
GPT4 zero	4.35	0	4.35	4.35	0	4.35	4.35	4.35	0	0	0	0	0	0	4.35	0	0	8.7	0	4.35	0	8.7	4.35	0	0	0	4.35	0	0	0	0	0	4.35	0	0	0	0	0	0	0	0	0	0	0	0	0	0	0	0
GPT4 zero	21.74	0	0	0	4.35	4.35	13.04	0	0	0	0	0	4.35	0	0	0	0	8.7	4.35	4.35	4.35	0	0	0	0	0	4.35	0	0	4.35	0	0	0	0	0	0	8.7	0	0	0	0	0	0	0	0	0	0	0	0
GPT4 zero	4	0	4	0	8	8	0	0	4	4	4	0	0	8	0	0	0	8	4	0	8	0	4	0	0	0	4	0	4	4	4	0	0	0	0	0	0	0	0	0	0	0	0	0	0	4	0	0	0
GPT4 zero	22.22	0	0	0	3.7	3.7	11.11	7.41	0	3.7	0	3.7	3.7	7.41	0	0	0	0	0	0	0	0	0	0	0	0	0	0	0	3.7	0	0	0	0	0	0	0	0	0	0	0	7.41	7.41	0	0	0	3.7	0	0
GPT4 zero	3.45	6.9	3.45	6.9	3.45	3.45	3.45	0	0	3.45	0	0	0	0	3.45	0	3.45	3.45	0	0	6.9	0	6.9	0	0	10.34	3.45	0	0	3.45	0	3.45	0	0	0	0	0	0	0	0	0	0	0	0	0	0	0	0	0
GPT4 zero	16	0	4	4	8	4	0	4	4	0	0	0	0	0	16	0	0	4	0	0	0	0	0	0	0	0	4	0	0	4	0	0	0	0	0	0	0	0	0	0	0	0	0	0	0	0	0	0	0
GPT4 zero	5.88	11.76	0	0	5.88	5.88	5.88	5.88	0	5.88	0	0	0	0	0	0	0	0	0	5.88	5.88	0	5.88	0	0	5.88	0	0	0	0	0	0	0	0	0	0	0	0	0	0	0	0	0	0	0	0	0	0	0
GPT4 zero	5	0	0	0	5	5	5	0	5	0	0	0	10	5	0	0	0	0	0	0	5	0	0	0	0	0	0	0	0	10	0	0	0	0	0	0	0	0	0	0	0	0	0	0	0	0	0	0	0
GPT4 zero	8.33	0	0	0	0	8.33	0	0	0	4.17	4.17	4.17	4.17	4.17	4.17	0	0	0	0	0	4.17	4.17	0	0	0	0	4.17	8.33	0	4.17	0	4.17	0	0	0	0	0	0	0	0	0	0	0	4.17	0	0	4.17	4.17	0
GPT4 zero	7.69	7.69	0	3.85	0	3.85	3.85	3.85	0	0	3.85	0	3.85	0	0	3.85	0	0	7.69	0	3.85	0	0	0	0	0	0	0	3.85	3.85	0	7.69	0	0	0	0	0	0	0	3.85	0	3.85	0	3.85	0	0	0	3.85	0
GPT4 zero	11.11	0	5.56	5.56	5.56	5.56	5.56	0	0	0	0	0	5.56	0	0	0	0	0	0	0	0	0	0	0	0	5.56	0	0	0	5.56	0	0	0	0	0	0	0	0	0	0	0	5.56	0	0	0	0	0	5.56	0
GPT4 zero	28.57	4.76	0	0	14.29	4.76	0	9.52	0	0	0	0	0	4.76	4.76	0	0	0	0	0	0	0	4.76	0	0	0	4.76	0	0	4.76	0	0	0	0	0	0	0	0	0	0	0	0	0	0	4.76	0	0	0	0
GPT4 zero	26.32	0	0	5.26	10.53	5.26	0	10.53	0	5.26	0	0	5.26	5.26	0	0	0	0	0	0	0	0	0	0	0	5.26	0	0	5.26	5.26	0	0	0	0	0	0	0	0	0	0	0	0	0	0	0	0	0	0	0
GPT4 zero	0	0	0	5.56	5.56	5.56	0	0	5.56	0	0	5.56	5.56	0	0	5.56	0	0	0	5.56	5.56	0	0	0	0	16.67	0	0	0	5.56	0	0	0	0	0	0	0	0	0	0	0	0	0	0	0	0	0	0	0
GPT4 zero	15.79	5.26	0	0	0	5.26	5.26	0	0	0	10.53	10.53	5.26	5.26	0	0	5.26	0	0	0	10.53	0	0	0	0	0	5.26	0	0	5.26	0	0	0	0	0	0	0	0	0	0	0	0	0	0	0	5.26	0	0	0
GPT4 zero	12	4	0	4	8	12	8	12	0	8	0	0	4	0	0	0	0	4	0	0	0	0	0	0	4	0	4	0	0	4	0	0	0	0	0	0	0	0	4	0	0	0	0	0	0	0	0	0	0
GPT4 zero	16.67	8.33	0	4.17	0	4.17	8.33	0	4.17	0	4.17	4.17	8.33	0	0	0	0	0	0	0	4.17	4.17	0	0	0	8.33	4.17	0	0	0	0	0	0	0	4.17	0	0	0	0	4.17	0	0	0	4.17	0	0	0	0	0
GPT4 one	29.17	4.17	0	4.17	0	4.17	4.17	8.33	0	0	0	0	4.17	4.17	0	4.17	0	0	4.17	0	0	0	0	0	0	12.5	0	0	0	0	4.17	0	0	0	0	0	0	0	4.17	0	0	0	0	0	0	0	0	0	0
GPT4 one	15	0	0	0	5	0	5	0	0	0	0	0	5	0	5	0	0	5	0	0	5	5	15	0	0	0	5	0	0	0	0	0	0	0	0	0	0	0	0	0	0	0	0	0	0	0	0	0	0
GPT4 one	12.9	0	0	0	9.68	9.68	3.23	3.23	0	6.45	3.23	0	6.45	3.23	0	0	0	0	0	0	3.23	0	3.23	0	0	0	0	0	0	0	0	3.23	0	0	0	0	3.23	0	0	0	0	0	0	0	6.45	0	0	0	0
GPT4 one	14.29	4.76	9.52	0	4.76	9.52	0	0	4.76	0	0	4.76	0	0	0	0	0	4.76	0	0	4.76	0	0	0	0	0	0	0	0	0	4.76	9.52	0	0	0	0	0	0	0	4.76	0	0	4.76	0	0	0	0	0	0
GPT4 one	23.08	0	7.69	3.85	3.85	3.85	3.85	3.85	0	3.85	3.85	0	3.85	0	0	3.85	0	0	0	0	0	7.69	0	0	0	0	3.85	0	0	0	0	0	0	0	0	7.69	0	0	0	3.85	0	0	0	0	0	0	0	0	0
GPT4 one	21.43	3.57	3.57	0	0	3.57	0	0	0	7.14	0	0	0	3.57	3.57	0	7.14	0	3.57	0	3.57	0	0	3.57	0	0	0	0	0	0	3.57	0	0	0	0	0	3.57	0	0	0	0	0	0	0	0	0	3.57	0	0
GPT4 one	42.11	0	10.53	0	0	0	0	5.26	5.26	5.26	0	10.53	0	0	0	0	0	0	0	0	0	0	0	5.26	0	0	0	0	0	0	5.26	0	5.26	0	0	0	0	0	0	0	0	0	0	0	0	0	0	0	0
GPT4 one	20.83	0	4.17	0	4.17	4.17	0	0	0	0	8.33	0	0	4.17	0	0	4.17	4.17	0	8.33	0	0	4.17	0	0	0	4.17	0	4.17	0	0	0	0	0	0	0	0	0	4.17	0	0	0	0	0	0	0	0	0	4.17
GPT4 one	5.88	0	5.88	5.88	0	0	0	5.88	0	0	11.76	0	5.88	0	0	0	0	5.88	5.88	0	0	11.76	0	5.88	0	0	0	0	0	0	5.88	0	0	0	0	0	0	0	0	0	0	0	0	0	0	0	0	0	0
GPT4 one	26.32	0	0	0	0	0	5.26	5.26	0	0	5.26	5.26	0	0	0	0	0	5.26	0	0	5.26	0	0	5.26	0	0	0	5.26	0	0	0	0	5.26	0	0	0	0	5.26	0	0	0	0	0	0	0	5.26	0	0	0
GPT4 one	10	10	10	0	5	5	0	0	5	0	0	5	0	5	0	5	0	0	5	0	0	0	0	0	0	0	5	0	0	0	0	0	0	0	0	0	0	0	0	0	0	5	0	0	5	0	0	0	0
GPT4 one	25	0	15	0	0	0	0	5	0	0	0	0	5	5	0	0	0	5	5	5	0	0	0	0	0	10	0	0	0	0	5	5	0	0	0	0	0	0	0	0	0	0	5	0	0	0	0	0	5
GPT4 one	15.79	0	5.26	0	0	5.26	10.53	5.26	0	0	0	5.26	0	0	10.53	0	0	0	0	0	10.53	5.26	0	0	0	0	0	15.79	0	0	0	0	0	0	0	0	0	0	0	0	0	0	0	0	0	0	0	0	0
GPT4 one	15	5	5	0	5	0	0	5	0	0	0	0	0	0	0	10	5	5	0	0	5	5	5	0	0	5	5	0	0	0	0	0	0	0	0	0	0	0	0	0	0	0	0	0	0	5	0	0	0
GPT4 one	20	4	0	4	0	0	0	8	4	0	4	0	0	0	0	0	4	0	8	4	0	4	0	4	4	0	4	0	0	0	0	0	4	0	0	0	0	0	0	0	0	0	0	0	0	0	0	0	0
GPT4 one	13.04	0	4.35	0	0	0	0	4.35	8.7	4.35	4.35	4.35	0	0	0	4.35	0	4.35	4.35	0	0	0	4.35	0	0	4.35	4.35	4.35	0	0	0	4.35	0	0	0	0	0	0	0	0	0	0	0	0	0	0	0	0	0
GPT4 one	3.85	0	11.54	11.54	0	3.85	0	11.54	3.85	0	0	3.85	0	0	0	0	3.85	0	3.85	0	0	3.85	0	0	0	0	0	3.85	0	0	0	0	0	0	0	0	0	0	0	0	0	0	0	0	0	0	0	0	0
GPT4 one	6.67	3.33	0	3.33	3.33	0	3.33	3.33	0	0	3.33	3.33	0	0	0	0	3.33	0	0	0	10	0	6.67	3.33	0	0	3.33	0	0	0	3.33	0	0	0	0	0	0	0	0	3.33	6.67	0	0	3.33	0	0	0	0	0
GPT4 one	28.57	9.52	0	0	4.76	4.76	0	4.76	0	4.76	4.76	0	4.76	4.76	0	0	0	14.29	0	0	0	0	0	0	0	0	0	0	0	0	0	0	0	0	0	0	0	0	0	0	0	0	0	0	0	0	0	0	0
GPT4 one	25	0	3.57	0	3.57	7.14	0	0	0	3.57	10.71	0	3.57	0	0	0	3.57	0	3.57	0	0	0	0	0	0	0	3.57	0	0	0	3.57	0	0	0	0	0	0	0	0	0	0	0	3.57	0	0	0	0	0	0
GPT4 one	21.05	15.79	15.79	0	0	5.26	0	5.26	5.26	5.26	0	0	0	0	0	0	0	0	0	0	0	0	0	0	0	0	0	0	0	0	0	5.26	0	5.26	0	0	0	0	0	0	0	0	0	0	0	0	0	0	0
GPT4 one	21.43	0	0	0	0	7.14	7.14	7.14	0	0	0	7.14	7.14	0	0	0	0	0	0	0	0	0	0	0	0	0	0	14.29	7.14	0	0	0	0	0	0	0	0	0	0	0	0	7.14	7.14	0	0	0	0	0	0
GPT4 one	27.78	5.56	5.56	5.56	0	0	0	0	5.56	5.56	0	0	0	0	0	0	0	0	5.56	0	5.56	0	0	0	5.56	0	0	0	0	0	0	0	0	0	0	0	0	0	5.56	0	0	0	0	0	0	5.56	0	0	0
GPT4 one	17.39	0	4.35	0	4.35	4.35	0	4.35	4.35	0	0	4.35	0	8.7	4.35	0	0	4.35	4.35	0	4.35	0	0	0	0	0	4.35	4.35	0	0	0	4.35	0	0	0	0	0	0	0	0	0	0	0	0	0	0	0	0	0
GPT4 one	12.5	6.25	6.25	6.25	0	0	6.25	0	0	6.25	0	0	0	6.25	0	0	12.5	6.25	0	0	6.25	6.25	0	0	6.25	0	0	0	0	0	0	0	0	0	0	0	6.25	0	0	0	0	0	0	0	0	0	0	0	0
GPT4 one	12	0	0	4	0	4	0	8	4	0	4	4	0	8	0	8	8	0	0	0	8	4	0	0	0	0	0	0	0	0	0	0	0	0	0	0	0	0	0	4	4	0	0	0	0	0	0	0	0
GPT4 one	15.79	0	5.26	0	0	5.26	10.53	5.26	0	0	0	10.53	0	0	0	0	0	0	5.26	0	0	0	0	5.26	0	0	5.26	5.26	5.26	0	5.26	0	0	0	0	0	0	0	0	0	0	0	0	0	0	0	0	0	0
GPT4 one	15.79	0	5.26	0	5.26	5.26	0	5.26	0	0	0	10.53	0	5.26	5.26	10.53	0	5.26	5.26	0	0	0	0	0	0	0	0	0	0	0	5.26	5.26	0	0	0	0	0	0	0	0	0	0	0	0	0	0	0	0	0
GPT4 one	26.09	0	4.35	0	4.35	0	0	4.35	0	4.35	8.7	0	0	0	4.35	0	0	0	0	0	0	0	0	0	0	0	4.35	0	0	0	0	0	0	0	0	0	0	0	4.35	4.35	0	0	0	0	0	0	0	0	4.35
GPT4 one	21.43	3.57	0	0	0	0	3.57	0	0	0	3.57	7.14	10.71	0	0	3.57	0	3.57	0	0	0	0	0	3.57	0	3.57	0	0	0	0	0	0	3.57	0	0	0	0	0	3.57	0	10.71	0	3.57	0	0	0	0	0	0
GPT4 one	13.64	4.55	4.55	4.55	0	4.55	4.55	0	0	0	4.55	4.55	0	4.55	0	9.09	9.09	0	0	4.55	0	0	0	0	4.55	0	0	0	9.09	0	0	0	0	0	0	0	0	0	0	0	0	0	0	0	0	0	0	0	0
GPT4 one	14.29	7.14	0	3.57	0	0	0	7.14	0	0	10.71	0	0	3.57	3.57	0	0	0	0	0	3.57	0	3.57	0	0	0	0	0	0	3.57	0	3.57	3.57	0	0	0	0	0	0	0	0	0	0	0	0	3.57	0	0	3.57
GPT4 one	22.22	0	0	0	0	5.56	11.11	0	0	0	5.56	0	0	5.56	0	0	0	0	0	11.11	0	0	0	0	0	0	0	5.56	0	0	0	0	0	0	0	0	5.56	0	0	5.56	0	5.56	0	0	5.56	0	0	0	0
GPT4 one	37.5	0	0	0	4.17	0	8.33	0	0	4.17	0	0	4.17	4.17	0	0	0	4.17	0	4.17	0	0	0	0	4.17	0	0	0	4.17	0	0	0	0	0	0	0	0	0	0	0	0	0	0	0	0	0	0	4.17	0
GPT4 one	16	8	4	4	0	0	0	0	0	4	0	0	8	4	0	0	0	0	0	0	0	0	4	4	0	0	0	0	0	0	0	4	0	0	4	0	0	0	0	0	0	0	0	0	0	0	0	0	4
GPT4 one	22.22	0	7.41	0	3.7	7.41	0	0	3.7	3.7	3.7	3.7	3.7	0	3.7	3.7	3.7	3.7	0	0	0	0	3.7	3.7	0	0	3.7	0	3.7	0	0	0	0	0	0	0	0	0	0	0	0	0	0	0	0	0	0	0	0
GPT4 one	27.27	0	0	0	9.09	4.55	0	0	0	0	0	9.09	0	4.55	0	4.55	4.55	0	0	0	0	4.55	0	0	0	0	0	0	0	0	0	0	0	0	4.55	0	0	0	13.64	0	0	0	0	0	0	0	0	0	0
GPT4 one	11.11	14.81	0	0	0	3.7	0	3.7	0	3.7	0	3.7	0	0	0	0	0	0	3.7	3.7	3.7	3.7	0	0	0	0	0	0	0	0	7.41	0	0	0	0	0	0	0	0	0	3.7	0	0	0	0	0	0	0	3.7
GPT4 one	10	3.33	0	6.67	0	0	3.33	3.33	0	3.33	3.33	0	0	3.33	3.33	0	0	0	0	0	0	6.67	6.67	0	0	0	0	0	0	0	3.33	6.67	0	0	0	3.33	0	0	3.33	0	0	0	0	0	0	0	0	0	0
GPT4 one	8.7	4.35	0	0	0	0	0	4.35	4.35	0	4.35	0	4.35	8.7	0	0	0	0	0	0	4.35	0	0	4.35	0	0	0	4.35	4.35	4.35	4.35	0	0	4.35	0	0	0	0	0	0	0	0	0	0	4.35	0	0	0	0
GPT4 one	10	10	5	0	0	5	0	10	5	0	0	15	5	0	0	0	5	0	0	5	0	0	0	0	0	0	0	0	0	0	0	0	0	0	0	0	0	0	5	0	0	5	0	0	0	0	0	0	0
GPT4 one	25	0	0	5	10	5	15	5	5	0	0	0	0	5	0	0	0	0	5	0	0	0	0	0	0	0	0	0	0	0	0	0	0	0	0	0	0	0	0	0	0	5	0	0	0	0	0	0	0
GPT4 one	16	12	4	0	4	4	0	0	4	0	4	12	4	4	0	0	0	0	0	0	0	0	4	0	0	0	0	0	4	0	0	4	0	0	0	0	0	0	0	4	0	0	0	0	0	0	0	0	0
GPT4 one	13.04	0	4.35	0	4.35	4.35	4.35	4.35	0	4.35	0	0	0	0	4.35	0	4.35	0	0	4.35	0	4.35	0	4.35	0	0	0	4.35	0	0	0	0	4.35	0	4.35	0	0	0	0	0	0	0	0	0	0	0	0	0	0
GPT4 one	13.64	0	0	0	0	4.55	0	9.09	4.55	0	4.55	0	9.09	4.55	0	0	0	4.55	0	0	0	0	4.55	13.64	0	4.55	0	0	0	0	0	4.55	4.55	0	0	0	4.55	0	0	0	0	0	0	0	0	0	0	0	0
GPT4 one	22.73	9.09	0	4.55	0	4.55	4.55	9.09	0	0	0	0	9.09	0	0	0	4.55	0	0	4.55	0	0	0	4.55	0	4.55	4.55	0	4.55	0	0	0	0	0	0	0	0	4.55	0	0	0	0	0	0	0	0	0	0	0
GPT4 one	5.26	5.26	5.26	0	5.26	5.26	0	5.26	5.26	10.53	5.26	0	15.79	0	0	0	0	5.26	0	0	0	0	0	0	0	0	0	5.26	0	0	0	0	0	0	0	0	0	0	0	0	0	0	0	0	5.26	0	0	0	10.53
GPT4 one	8.7	8.7	8.7	0	0	4.35	4.35	13.04	0	0	0	0	0	4.35	8.7	0	0	0	4.35	4.35	0	0	0	0	0	0	0	0	0	4.35	0	0	0	0	0	0	0	0	0	0	0	0	0	0	0	0	0	0	0
GPT4 one	20.83	0	12.5	0	0	4.17	0	12.5	0	0	0	0	4.17	0	4.17	0	0	0	0	0	0	4.17	0	0	0	0	0	0	0	0	0	0	4.17	0	0	0	0	4.17	0	0	0	0	0	0	0	0	0	0	0
GPT4 one	8.7	4.35	0	0	4.35	0	0	4.35	0	4.35	4.35	4.35	4.35	0	0	0	0	4.35	0	0	0	0	0	0	4.35	0	0	0	0	0	0	0	4.35	0	0	0	4.35	0	4.35	4.35	0	0	0	0	0	0	0	0	4.35
GPT4 one	20.83	4.17	4.17	4.17	4.17	0	0	8.33	0	0	8.33	0	4.17	0	0	0	0	0	0	0	0	0	0	8.33	0	0	0	4.17	0	0	0	4.17	0	4.17	0	0	0	0	0	0	0	0	0	0	0	0	0	0	0
GPT4 one	18.18	0	0	0	0	4.55	0	9.09	0	0	9.09	4.55	0	4.55	4.55	0	0	4.55	0	0	4.55	0	4.55	0	0	0	4.55	0	0	0	4.55	4.55	0	0	0	0	0	0	0	0	0	0	4.55	0	0	0	0	0	9.09
GPT4 one	6.67	0	6.67	6.67	0	0	0	0	0	0	0	0	0	0	0	6.67	13.33	6.67	6.67	0	0	0	0	0	0	0	6.67	0	0	0	0	0	0	0	0	0	0	0	0	6.67	0	0	0	0	0	0	0	0	6.67
GPT4 one	4.35	4.35	4.35	0	8.7	4.35	0	0	0	0	4.35	4.35	4.35	0	8.7	0	0	4.35	0	0	4.35	4.35	4.35	0	0	0	0	0	0	0	0	0	0	0	0	0	0	0	0	0	0	0	0	0	0	0	4.35	0	4.35
GPT4 one	16.67	5.56	0	0	0	0	0	0	5.56	0	0	5.56	0	5.56	0	0	0	0	5.56	5.56	0	5.56	0	0	0	5.56	5.56	0	0	0	0	0	0	0	0	0	0	0	0	0	0	5.56	0	0	0	0	5.56	0	5.56
GPT4 one	18.18	18.18	4.55	4.55	0	0	0	4.55	0	0	4.55	4.55	4.55	0	0	0	0	0	0	0	0	0	0	0	0	0	0	0	0	0	4.55	0	0	0	0	0	0	0	0	0	0	0	0	0	0	0	0	0	0
GPT4 one	9.09	4.55	9.09	4.55	4.55	0	4.55	9.09	0	0	4.55	0	0	0	4.55	0	0	0	0	0	0	0	0	4.55	0	0	0	13.64	0	0	4.55	0	0	0	0	0	0	0	0	0	0	0	0	0	0	0	0	0	0
GPT4 one	27.59	0	3.45	0	0	0	0	0	3.45	0	0	6.9	3.45	0	0	0	0	0	0	0	0	0	0	3.45	3.45	0	3.45	6.9	0	0	3.45	0	0	0	0	0	6.9	0	0	0	0	3.45	0	0	0	0	0	0	0
GPT4 one	11.54	7.69	7.69	0	0	3.85	3.85	0	3.85	0	0	0	0	7.69	0	0	3.85	0	0	0	0	0	0	3.85	0	7.69	0	0	0	0	0	3.85	0	0	0	0	3.85	0	0	0	0	0	0	0	3.85	3.85	3.85	3.85	0
GPT4 one	35	0	5	0	0	0	0	5	0	0	5	0	0	0	0	0	0	0	0	0	0	0	0	0	0	0	0	15	0	0	5	0	10	0	0	0	0	0	0	0	0	0	0	0	0	0	0	0	5
GPT4 one	4.55	0	13.64	0	0	0	0	0	0	0	0	0	0	0	4.55	0	0	0	4.55	0	0	0	0	0	0	0	0	0	0	0	0	0	0	0	0	0	0	0	0	0	0	0	0	0	0	0	0	0	13.64
GPT4 one	11.11	0	0	0	5.56	0	0	5.56	5.56	0	0	0	0	0	0	11.11	0	5.56	0	16.67	0	0	0	0	0	0	5.56	5.56	0	0	0	5.56	0	0	0	0	0	0	0	0	0	0	0	0	0	0	0	0	0
GPT4 one	22.73	4.55	0	9.09	0	4.55	4.55	0	0	0	0	4.55	0	0	4.55	0	0	0	0	0	4.55	4.55	4.55	4.55	0	0	4.55	0	0	0	0	0	0	0	0	0	0	0	0	0	4.55	0	0	4.55	0	0	0	4.55	0
GPT4 one	20	0	5	0	5	0	0	15	5	0	0	0	0	0	0	0	0	0	0	5	0	5	0	5	0	0	5	10	0	0	0	0	0	0	0	5	0	0	0	0	0	0	0	0	5	0	0	0	0
GPT4 one	12.5	8.33	0	0	4.17	0	0	4.17	0	0	0	0	0	0	0	8.33	0	4.17	0	0	4.17	4.17	4.17	0	0	4.17	4.17	0	4.17	0	0	0	0	0	0	0	0	0	0	0	0	0	0	0	0	0	0	0	0
GPT4 one	19.05	9.52	4.76	0	0	0	0	0	4.76	0	9.52	0	4.76	9.52	4.76	0	4.76	0	0	0	0	0	0	0	0	0	0	0	0	0	0	0	0	0	0	0	0	0	0	0	0	0	0	0	0	0	0	0	4.76
GPT4 one	14.29	4.76	33.33	0	4.76	0	0	4.76	0	4.76	4.76	0	0	0	0	0	0	9.52	0	0	4.76	0	0	0	0	0	9.52	0	0	0	4.76	0	0	0	0	0	0	0	0	0	0	0	0	0	0	0	0	0	0
GPT4 one	16.13	0	0	3.23	0	6.45	9.68	0	0	0	3.23	0	3.23	0	3.23	0	0	0	3.23	0	3.23	3.23	0	6.45	0	0	0	3.23	0	0	0	0	0	0	0	0	0	0	0	0	0	0	0	0	0	0	0	0	0
GPT4 one	13.33	0	0	0	0	6.67	0	13.33	0	0	6.67	6.67	6.67	0	0	0	0	0	6.67	0	0	0	0	0	0	0	0	0	0	0	0	0	0	0	0	0	0	0	0	0	0	0	0	0	0	6.67	0	0	0
GPT4 one	13.04	8.7	0	0	4.35	0	4.35	0	0	0	0	8.7	4.35	0	0	0	0	8.7	0	0	0	0	0	4.35	8.7	0	4.35	0	0	0	0	0	0	0	8.7	0	4.35	0	0	0	4.35	0	0	4.35	0	0	0	0	0
GPT4 one	0	0	3.85	0	3.85	3.85	0	0	0	0	3.85	0	0	0	3.85	19.23	0	0	0	0	0	3.85	0	3.85	0	23.08	0	0	0	0	0	0	0	0	0	0	0	0	0	0	0	3.85	0	0	0	0	0	0	0
GPT4 one	14.29	0	4.76	0	4.76	4.76	4.76	0	0	0	0	4.76	0	4.76	0	0	9.52	0	0	4.76	0	0	0	0	0	4.76	0	0	0	0	0	0	0	0	0	0	0	0	0	0	0	0	0	0	0	4.76	0	0	0
GPT4 one	10.53	0	10.53	0	0	0	0	5.26	0	0	0	0	0	0	5.26	5.26	5.26	5.26	10.53	0	0	0	0	0	0	0	0	0	5.26	0	0	0	5.26	0	0	0	0	5.26	0	5.26	0	0	0	0	0	0	0	0	0
GPT4 one	8.7	4.35	4.35	0	0	0	4.35	0	8.7	0	8.7	0	4.35	0	4.35	0	0	8.7	0	0	0	0	0	8.7	0	0	4.35	0	0	0	0	0	0	4.35	0	0	0	4.35	0	4.35	4.35	0	4.35	0	0	0	0	0	0
GPT4 one	13.04	4.35	0	0	4.35	0	0	4.35	0	4.35	0	0	4.35	4.35	0	0	4.35	4.35	0	0	13.04	4.35	0	0	0	0	0	8.7	0	0	0	0	0	0	0	0	0	0	0	0	0	0	0	0	4.35	0	0	0	4.35
GPT4 one	20	0	0	0	0	4	4	4	0	0	0	0	0	0	0	4	0	0	0	0	0	0	0	0	0	0	0	0	8	0	0	0	4	0	0	0	4	0	0	4	0	4	0	0	4	0	0	0	0
GPT4 one	8.7	0	8.7	0	0	4.35	4.35	8.7	4.35	0	4.35	0	8.7	4.35	0	0	0	4.35	0	4.35	0	0	0	0	0	0	0	0	0	0	0	0	4.35	0	0	0	0	0	0	0	0	0	0	0	0	0	0	0	4.35
GPT4 one	21.88	0	3.12	0	0	0	0	3.12	0	0	3.12	3.12	0	0	0	0	0	0	0	3.12	3.12	0	3.12	0	0	0	0	3.12	0	0	0	0	6.25	0	3.12	0	0	3.12	0	0	0	0	3.12	0	0	3.12	0	0	0
GPT4 one	25	8.33	16.67	0	4.17	0	0	4.17	4.17	0	0	0	0	4.17	0	0	0	0	0	4.17	4.17	0	0	0	0	0	0	0	0	0	8.33	4.17	0	0	0	0	0	0	0	0	0	0	0	0	0	0	0	0	0
GPT4 one	11.11	11.11	0	5.56	5.56	0	0	5.56	0	5.56	0	5.56	0	0	5.56	0	0	0	0	0	0	5.56	0	0	0	0	5.56	0	0	0	0	0	0	0	0	0	0	0	0	11.11	0	0	0	0	0	0	0	0	5.56
GPT4 one	12.5	4.17	0	4.17	4.17	4.17	8.33	12.5	0	0	8.33	4.17	0	0	0	4.17	0	4.17	0	0	4.17	4.17	0	0	0	0	4.17	0	0	0	0	0	8.33	0	4.17	0	0	0	0	0	0	0	0	0	0	0	0	0	0
GPT4 one	15	0	0	5	10	10	0	0	5	0	0	5	0	0	0	10	5	0	0	0	0	0	0	0	0	5	0	5	0	0	0	5	0	0	0	5	0	5	0	0	0	0	5	0	0	0	0	0	0
GPT4 one	10.53	5.26	10.53	0	0	0	0	5.26	0	0	10.53	10.53	0	5.26	0	0	0	0	5.26	5.26	0	0	0	0	0	0	5.26	0	5.26	0	0	0	0	0	0	0	0	0	0	0	0	5.26	0	0	0	0	0	0	0
GPT4 one	20.69	0	6.9	0	0	0	0	0	0	0	3.45	0	10.34	0	0	0	0	6.9	6.9	0	0	0	0	0	0	0	0	3.45	0	0	0	3.45	0	0	0	0	0	0	0	0	0	0	0	0	0	0	0	0	0
GPT4 one	19.05	0	4.76	9.52	0	4.76	0	9.52	0	4.76	0	0	4.76	0	4.76	0	4.76	0	0	0	0	0	0	0	0	0	4.76	0	0	0	0	0	0	0	0	0	0	0	0	0	0	4.76	4.76	0	0	0	0	0	0
GPT4 one	25	8.33	4.17	0	0	0	0	4.17	4.17	0	0	0	0	4.17	0	0	0	0	4.17	4.17	0	4.17	0	0	0	0	4.17	0	0	0	4.17	0	0	0	0	4.17	0	0	0	0	0	0	0	0	0	0	0	0	0
GPT4 one	29.41	0	5.88	5.88	0	0	0	0	0	11.76	11.76	0	0	0	0	0	0	11.76	0	0	0	0	0	0	0	0	0	0	0	0	0	0	0	5.88	0	0	0	5.88	0	0	0	0	0	5.88	0	0	0	0	0
GPT4 one	23.81	0	0	0	0	4.76	4.76	4.76	9.52	4.76	0	4.76	14.29	0	4.76	0	0	0	0	0	0	0	0	0	0	0	0	0	0	0	9.52	4.76	0	0	0	0	0	0	0	0	0	4.76	0	0	0	0	0	0	0
GPT4 one	25.93	3.7	0	0	0	0	0	0	3.7	3.7	0	0	0	0	0	3.7	0	3.7	0	0	0	3.7	0	7.41	0	0	0	7.41	3.7	0	0	0	0	3.7	3.7	0	0	0	0	0	0	0	0	0	0	3.7	0	0	0
GPT4 one	22.58	6.45	3.23	0	3.23	3.23	0	3.23	3.23	0	6.45	3.23	0	3.23	3.23	0	0	0	0	0	0	0	0	0	0	0	3.23	3.23	0	0	0	0	0	0	0	0	0	3.23	0	3.23	0	0	0	0	0	0	0	3.23	0
GPT4 one	8.7	4.35	4.35	0	8.7	0	0	0	4.35	4.35	0	0	4.35	0	0	4.35	4.35	0	0	0	4.35	4.35	0	0	0	0	4.35	4.35	4.35	0	8.7	4.35	0	0	0	0	0	0	0	0	0	0	0	0	0	0	0	0	0
GPT4 one	22.22	5.56	0	0	0	11.11	5.56	5.56	5.56	0	0	0	0	0	0	0	0	0	0	0	5.56	11.11	0	0	0	0	5.56	0	0	0	0	0	0	0	0	0	0	0	0	0	0	0	0	0	0	0	0	0	0
GPT4 one	15.79	0	10.53	0	10.53	0	5.26	5.26	0	5.26	0	0	0	0	0	10.53	0	0	0	0	0	0	0	0	0	0	0	0	0	0	0	5.26	0	5.26	0	0	0	0	0	0	0	0	0	0	0	5.26	0	0	0
GPT4 one	10.53	5.26	5.26	5.26	0	10.53	5.26	26.32	0	5.26	5.26	0	0	0	0	0	5.26	0	5.26	0	0	0	0	0	0	0	5.26	0	0	0	0	0	0	0	0	0	0	0	0	0	0	0	0	0	0	0	0	0	0
GPT4 one	25	5	5	0	0	10	0	0	0	0	0	0	10	0	0	0	0	10	0	0	5	0	0	0	0	0	0	0	0	0	5	0	0	0	0	0	0	0	5	5	0	0	0	0	0	0	0	0	0
GPT4 one	22.73	13.64	0	0	0	9.09	0	0	0	0	0	0	4.55	4.55	4.55	0	0	4.55	0	4.55	0	0	0	4.55	4.55	0	0	0	0	0	0	0	0	0	0	0	0	0	0	0	0	0	0	4.55	0	0	0	0	4.55
GPT4 one	10.53	0	5.26	0	0	5.26	0	0	0	0	0	0	0	10.53	0	0	0	5.26	0	0	5.26	5.26	0	0	0	0	0	0	0	0	0	5.26	0	0	0	0	0	0	0	5.26	5.26	0	0	0	0	5.26	0	0	0
GPT4 one	9.09	0	9.09	0	4.55	4.55	0	18.18	0	0	4.55	13.64	0	4.55	0	0	0	4.55	0	0	0	4.55	0	0	0	0	0	0	0	0	0	0	0	0	0	0	0	0	4.55	0	0	0	0	0	0	0	0	0	4.55
GPT4 one	14.29	0	14.29	0	0	4.76	4.76	0	4.76	0	9.52	0	4.76	4.76	4.76	0	4.76	4.76	0	0	0	4.76	0	0	0	0	0	4.76	0	0	0	0	0	0	0	0	0	0	0	0	0	0	0	0	0	0	0	0	0
GPT4 one	15.38	3.85	0	0	3.85	3.85	0	7.69	3.85	0	3.85	0	0	0	0	0	7.69	7.69	0	3.85	11.54	0	0	0	0	0	3.85	0	0	0	0	0	0	0	0	0	0	0	0	0	0	0	0	0	0	0	0	0	0
HM	24.32	0	10.81	2.7	2.7	2.7	0	5.41	0	0	2.7	2.7	2.7	0	2.7	0	0	5.41	2.7	0	5.41	0	0	0	0	2.7	0	0	0	0	2.7	0	0	0	0	0	0	0	0	0	0	0	0	0	0	0	0	0	0
HM	20	6.67	0	0	3.33	0	0	3.33	0	10	3.33	0	3.33	0	3.33	0	0	0	0	10	3.33	3.33	0	0	0	0	0	0	0	0	0	0	0	0	0	3.33	3.33	3.33	0	0	0	0	0	0	3.33	0	0	0	0
HM	16	12	0	0	8	0	0	0	0	0	4	0	0	0	0	0	0	0	4	0	0	0	0	0	4	0	0	0	0	0	4	0	0	0	4	4	0	0	0	0	0	0	0	4	0	4	0	0	4
HM	10	5	0	0	10	10	0	10	5	5	0	5	0	0	5	0	0	0	0	0	0	5	0	0	0	0	0	0	5	0	0	0	0	0	0	0	0	0	0	0	0	0	0	0	0	0	0	0	0
HM	17.24	6.9	6.9	3.45	0	6.9	0	0	0	0	3.45	0	0	0	0	0	0	0	3.45	0	0	3.45	0	3.45	0	0	0	0	3.45	0	6.9	0	0	0	3.45	0	0	6.9	0	0	0	0	0	0	0	0	0	0	0
HM	26.19	0	0	0	0	4.76	0	0	0	14.29	0	2.38	0	2.38	0	0	0	0	2.38	2.38	0	2.38	0	0	0	0	0	0	0	0	0	0	2.38	0	0	0	0	0	0	0	0	0	0	0	0	0	7.14	0	0
HM	13.64	0	0	0	0	0	0	0	0	4.55	4.55	9.09	9.09	0	4.55	0	0	4.55	0	0	0	0	0	4.55	0	0	0	0	9.09	0	0	0	0	4.55	0	0	0	4.55	0	0	0	0	0	0	0	0	0	0	0
HM	29.17	12.5	0	4.17	12.5	0	0	0	0	0	0	0	0	0	0	4.17	0	4.17	0	0	0	0	0	0	4.17	0	0	4.17	0	0	0	0	0	0	0	0	0	0	0	0	0	0	0	0	0	0	0	0	0
HM	11.76	0	5.88	5.88	0	0	0	0	0	0	0	0	0	0	0	0	0	5.88	5.88	0	0	0	0	5.88	0	0	0	0	0	0	0	0	0	0	0	0	5.88	0	0	0	0	0	0	0	0	0	0	0	0
HM	0	6.67	6.67	0	0	0	0	0	0	6.67	6.67	0	6.67	0	0	0	0	0	0	0	0	0	0	0	13.33	0	0	6.67	0	0	6.67	0	0	0	0	0	0	0	0	0	0	0	6.67	0	0	0	0	0	0
HM	33.33	11.11	5.56	0	5.56	5.56	0	0	0	0	0	5.56	0	0	0	0	0	0	0	0	0	0	0	0	5.56	5.56	0	0	0	0	0	0	0	0	0	0	0	0	0	0	0	0	0	0	0	0	0	0	0
HM	0	12.5	18.75	0	6.25	6.25	0	0	0	0	6.25	0	0	0	0	0	0	0	6.25	0	6.25	0	0	0	0	12.5	0	0	0	6.25	0	0	0	0	0	6.25	0	0	0	0	0	0	0	0	0	0	0	0	0
HM	6.25	0	0	0	0	0	6.25	0	0	0	0	6.25	0	0	12.5	12.5	0	0	0	0	0	0	0	0	0	6.25	0	12.5	0	0	0	0	6.25	0	0	0	0	0	0	0	6.25	0	0	0	0	0	0	0	0
HM	16.67	0	11.11	11.11	0	5.56	0	0	5.56	0	5.56	0	0	0	0	5.56	5.56	5.56	0	0	0	0	0	0	0	0	0	0	5.56	0	0	0	0	0	0	0	0	0	0	0	0	0	0	0	0	0	0	0	0
HM	15	0	0	0	0	10	0	0	5	5	0	0	0	0	5	0	5	5	0	0	0	0	5	5	0	0	0	0	0	0	5	0	5	0	5	0	0	5	0	0	0	0	0	0	0	0	0	0	0
HM	13.33	3.33	6.67	3.33	0	3.33	0	3.33	3.33	0	3.33	0	0	0	0	3.33	0	3.33	3.33	0	0	0	0	6.67	0	0	0	6.67	0	0	0	6.67	0	0	3.33	3.33	0	0	0	0	0	0	0	0	0	0	0	0	0
HM	4.17	0	12.5	0	0	4.17	0	4.17	0	4.17	0	4.17	0	0	0	0	4.17	0	4.17	0	0	4.17	0	0	0	0	0	4.17	0	0	0	0	0	0	0	4.17	4.17	0	0	0	0	0	0	0	0	0	0	0	0
HM	13.64	0	0	0	0	0	4.55	4.55	0	0	4.55	4.55	0	0	0	0	0	0	9.09	4.55	4.55	0	0	4.55	0	0	4.55	0	0	0	0	0	0	0	0	0	0	0	0	0	0	0	0	9.09	0	0	0	0	0
HM	16.67	5.56	5.56	0	5.56	0	0	0	0	0	5.56	0	0	0	0	0	0	5.56	5.56	0	0	0	0	0	0	5.56	0	5.56	0	0	0	0	5.56	0	5.56	0	0	0	0	0	0	0	0	0	0	0	0	0	0
HM	25	0	2.78	0	2.78	8.33	0	0	5.56	0	5.56	0	0	0	0	0	5.56	0	0	5.56	0	0	0	0	0	0	0	0	5.56	0	2.78	2.78	2.78	0	0	0	0	0	0	0	0	0	0	0	0	2.78	0	0	0
HM	0	6.25	25	0	0	0	0	0	0	0	0	0	0	0	0	0	0	0	0	0	0	0	0	0	0	0	0	0	0	0	6.25	0	0	0	0	12.5	0	0	0	0	0	0	0	0	0	0	0	0	0
HM	25	0	6.25	0	0	6.25	0	6.25	0	6.25	0	6.25	0	0	0	0	0	6.25	0	6.25	0	0	0	0	0	0	0	0	12.5	0	0	0	0	0	6.25	0	0	0	0	0	0	0	0	0	0	0	0	0	0
HM	40	0	6.67	0	6.67	0	0	0	0	6.67	0	0	0	0	0	0	0	0	6.67	0	0	0	6.67	0	13.33	0	0	0	0	0	0	0	0	0	0	0	0	0	0	0	0	0	0	0	0	0	0	0	0
HM	7.5	5	2.5	2.5	0	2.5	7.5	5	5	2.5	0	2.5	0	0	0	2.5	0	5	0	0	2.5	0	0	0	0	0	0	0	10	0	0	0	0	0	0	0	0	0	5	0	0	0	0	0	0	0	0	0	0
HM	0	0	5.88	5.88	0	0	0	0	11.76	0	0	5.88	0	5.88	0	5.88	5.88	0	0	0	5.88	5.88	0	0	0	0	0	5.88	5.88	0	0	0	0	0	0	0	11.76	0	0	0	0	0	0	0	0	0	0	0	0
HM	18.92	0	10.81	2.7	0	5.41	0	2.7	0	0	5.41	0	0	0	0	0	0	2.7	0	0	5.41	0	0	0	0	0	0	2.7	0	2.7	2.7	0	0	0	0	8.11	0	0	0	0	2.7	0	0	0	0	0	0	0	0
HM	6.67	0	13.33	0	0	0	0	6.67	0	0	0	6.67	0	0	6.67	6.67	0	0	0	0	0	0	0	13.33	0	0	0	0	0	0	0	0	0	0	6.67	6.67	0	0	0	0	0	0	0	0	0	0	0	0	0
HM	0	12.5	37.5	0	0	0	0	0	0	0	0	25	0	0	0	12.5	0	0	0	0	0	0	0	0	0	0	0	0	0	0	0	0	0	0	0	0	0	0	0	0	0	0	0	0	12.5	0	0	0	0
HM	25	3.57	3.57	0	0	0	0	3.57	3.57	3.57	3.57	0	0	0	0	0	0	3.57	0	0	0	0	3.57	0	0	0	0	0	3.57	0	0	0	0	0	0	0	0	0	0	0	0	0	0	3.57	0	7.14	0	0	0
HM	9.38	6.25	3.12	3.12	3.12	3.12	0	3.12	0	0	3.12	0	0	0	3.12	3.12	0	3.12	0	3.12	3.12	0	0	6.25	0	3.12	0	0	0	0	0	0	0	0	3.12	3.12	0	0	0	0	3.12	0	0	0	0	3.12	0	0	0
HM	18.92	0	10.81	2.7	0	5.41	0	2.7	0	0	5.41	0	0	0	0	0	0	2.7	0	0	5.41	0	0	0	0	0	0	2.7	0	2.7	2.7	0	0	0	0	8.11	0	0	0	0	2.7	0	0	0	0	0	0	0	0
HM	16.13	3.23	0	0	0	6.45	3.23	3.23	0	0	3.23	0	0	0	6.45	0	0	3.23	9.68	0	3.23	6.45	0	0	0	0	0	3.23	0	0	0	0	0	0	0	3.23	0	3.23	0	0	0	0	0	0	3.23	3.23	0	0	0
HM	15.38	7.69	7.69	0	0	0	0	7.69	7.69	7.69	0	0	0	0	0	0	0	7.69	0	0	0	0	0	0	7.69	0	0	0	7.69	0	0	0	0	0	7.69	0	0	0	0	0	0	0	0	0	0	0	0	0	0
HM	21.05	0	5.26	0	5.26	5.26	5.26	0	0	5.26	5.26	0	0	0	5.26	0	0	0	0	0	0	0	0	0	10.53	0	0	0	5.26	0	0	0	5.26	0	0	0	0	0	0	0	0	0	5.26	0	0	0	0	5.26	0
HM	8.7	0	8.7	0	0	0	0	4.35	0	0	0	0	4.35	0	0	0	0	0	0	0	0	4.35	0	8.7	0	0	0	0	4.35	0	4.35	0	0	0	0	0	0	8.7	0	0	0	0	4.35	0	0	0	0	0	0
HM	21.43	0	10.71	0	3.57	7.14	0	0	0	3.57	3.57	7.14	3.57	0	0	3.57	0	0	0	0	0	0	0	0	0	3.57	3.57	0	0	0	0	3.57	0	0	0	0	0	0	0	0	0	0	0	0	0	3.57	0	0	0
HM	26.09	8.7	4.35	0	8.7	0	4.35	4.35	0	0	0	4.35	0	0	0	0	0	0	0	0	0	0	0	0	0	0	0	0	4.35	0	4.35	0	0	0	0	0	0	0	4.35	0	0	0	0	0	0	0	0	0	0
HM	13.79	3.45	3.45	3.45	3.45	3.45	0	0	0	0	3.45	3.45	0	0	0	0	3.45	0	3.45	0	0	6.9	3.45	0	0	0	0	0	0	0	0	0	0	0	0	0	0	0	0	0	3.45	0	0	3.45	0	0	0	0	3.45
HM	15.79	10.53	0	0	0	0	0	5.26	0	0	5.26	0	0	0	0	0	0	0	5.26	0	0	0	0	0	0	0	5.26	0	0	0	0	0	0	0	10.53	0	0	0	0	0	0	0	0	0	0	0	0	0	0
HM	17.39	8.7	4.35	0	8.7	0	0	0	4.35	0	4.35	0	0	0	0	0	0	0	0	0	0	0	0	0	0	0	0	0	4.35	0	0	0	0	0	4.35	0	0	0	0	0	0	0	4.35	4.35	0	0	0	8.7	0
HM	7.14	0	7.14	0	7.14	7.14	0	0	0	0	0	0	0	0	0	0	0	0	0	0	0	0	0	0	0	0	0	0	0	0	0	0	0	0	0	7.14	0	0	0	0	0	0	0	0	0	0	0	0	0
HM	23.08	0	7.69	0	0	0	0	0	0	7.69	0	0	0	0	7.69	0	0	0	0	0	0	0	0	0	7.69	0	0	0	0	0	0	7.69	0	0	0	7.69	0	0	0	0	0	0	0	0	0	0	0	0	0
HM	0	0	9.09	0	18.18	0	0	0	0	0	0	0	0	0	0	0	0	0	0	0	0	0	0	0	0	0	0	0	0	0	0	0	0	0	0	0	0	0	0	0	0	0	0	0	0	0	0	0	0
HM	16.67	0	4.17	4.17	0	0	0	4.17	0	8.33	0	0	0	0	4.17	0	0	0	4.17	0	0	0	0	0	0	0	0	4.17	4.17	0	4.17	0	0	0	0	0	0	0	0	0	0	0	4.17	0	0	0	0	0	0
HM	16.67	0	16.67	5.56	0	0	0	5.56	5.56	0	0	0	0	0	0	0	0	0	0	0	0	5.56	0	5.56	5.56	0	0	0	0	0	5.56	0	0	0	0	11.11	0	0	0	0	0	0	0	0	0	0	0	0	0
HM	6.67	0	3.33	0	3.33	10	0	0	3.33	0	0	0	6.67	0	3.33	0	3.33	0	3.33	0	3.33	0	0	3.33	3.33	3.33	0	3.33	3.33	3.33	0	3.33	0	0	0	0	0	0	0	0	6.67	0	0	0	0	0	0	0	0
HM	9.09	9.09	4.55	0	4.55	0	9.09	4.55	0	4.55	4.55	4.55	4.55	0	0	0	0	0	0	4.55	0	0	0	0	4.55	0	0	4.55	0	0	4.55	0	0	0	0	0	0	0	0	0	0	0	0	0	0	0	0	0	0
HM	10.53	2.63	2.63	2.63	0	5.26	0	2.63	0	5.26	0	0	0	0	10.53	0	0	0	5.26	0	2.63	0	2.63	2.63	0	0	0	0	0	0	2.63	0	0	0	0	0	0	0	2.63	0	0	0	0	2.63	0	0	0	0	0
HM	21.05	2.63	10.53	0	2.63	2.63	0	5.26	0	5.26	0	0	0	2.63	0	0	0	0	0	0	2.63	0	2.63	2.63	2.63	0	0	2.63	2.63	0	0	0	5.26	0	0	0	0	0	0	0	0	0	0	0	0	0	0	0	0
HM	6.25	3.12	6.25	6.25	0	0	0	0	0	0	6.25	3.12	0	0	6.25	0	0	3.12	6.25	0	0	0	0	0	0	0	0	6.25	0	0	0	0	3.12	0	3.12	3.12	0	0	0	0	0	0	0	3.12	0	0	0	0	0
HM	0	0	50	0	0	0	0	0	0	0	0	0	0	0	0	25	0	0	0	0	0	0	0	0	0	0	0	25	0	0	0	0	0	0	0	0	0	0	0	0	0	0	0	0	0	0	0	0	0
HM	25	0	4.17	0	0	12.5	4.17	0	0	12.5	0	0	0	0	0	0	4.17	8.33	4.17	4.17	4.17	0	0	0	0	0	0	0	0	0	4.17	0	0	0	0	4.17	0	0	0	0	0	0	0	0	0	0	0	0	0
HM	0	0	20	0	0	10	10	0	0	0	0	0	0	0	0	10	0	0	0	0	0	0	0	0	0	0	0	0	0	0	0	0	10	0	0	0	10	0	0	0	0	0	0	0	0	0	0	0	0
HM	12	12	8	0	0	0	0	8	0	4	4	4	0	4	0	0	0	0	0	0	0	0	0	0	8	0	0	0	4	0	0	0	4	0	0	0	0	0	0	0	0	0	0	0	0	0	0	0	4
HM	20	13.33	0	0	6.67	0	0	0	0	0	0	0	0	0	0	0	0	0	6.67	13.33	0	0	0	6.67	0	0	0	0	6.67	0	0	0	0	0	0	0	0	0	0	0	0	0	0	0	0	0	0	0	6.67
HM	8.33	8.33	8.33	8.33	0	0	0	4.17	0	4.17	0	0	0	0	0	0	0	4.17	4.17	0	0	0	0	0	0	0	0	0	0	4.17	0	0	0	0	0	4.17	0	0	0	0	0	0	0	0	0	0	0	0	0
HM	0	4.17	8.33	0	0	4.17	0	0	0	12.5	0	0	0	0	4.17	0	0	0	0	4.17	0	4.17	0	4.17	0	0	0	4.17	0	4.17	0	0	4.17	0	0	0	0	0	0	0	4.17	0	0	0	0	0	0	0	0
HM	8.33	0	8.33	0	0	4.17	4.17	0	4.17	4.17	0	4.17	0	0	4.17	0	0	0	0	4.17	0	0	0	4.17	0	0	0	0	0	0	0	0	0	0	0	0	8.33	0	0	0	0	0	4.17	0	0	0	0	0	0
HM	15.15	3.03	0	0	3.03	3.03	0	0	0	3.03	3.03	0	3.03	0	3.03	0	0	0	0	6.06	3.03	0	0	3.03	0	0	0	3.03	0	0	0	3.03	0	3.03	0	0	0	0	0	0	0	0	0	0	3.03	0	0	0	0
HM	7.69	0	7.69	0	0	0	0	0	7.69	0	7.69	0	0	0	0	0	0	0	7.69	0	0	0	0	7.69	0	0	0	0	0	0	0	0	0	0	0	0	0	0	0	0	0	0	0	0	0	0	0	0	0
HM	13.64	0	0	9.09	0	0	0	0	4.55	0	0	0	0	0	0	0	0	0	4.55	0	0	0	0	4.55	0	9.09	0	0	0	0	0	0	0	0	0	0	0	0	0	0	0	0	0	0	0	0	0	0	0
HM	4.55	0	0	4.55	18.18	0	0	4.55	0	0	4.55	0	4.55	0	4.55	9.09	4.55	9.09	0	4.55	0	4.55	0	0	0	0	0	0	0	0	0	0	0	0	0	0	4.55	0	0	0	0	0	0	0	0	0	0	0	4.55
HM	11.11	0	0	0	0	0	0	0	0	0	0	5.56	0	0	0	0	0	0	0	0	0	5.56	5.56	0	0	0	0	0	0	0	0	0	0	0	0	5.56	0	0	5.56	0	0	0	0	0	0	0	0	0	0
HM	0	0	50	0	0	0	0	0	0	0	0	0	0	0	0	0	0	0	0	0	0	50	0	0	0	0	0	0	0	0	0	0	0	0	0	0	0	0	0	0	0	0	0	0	0	0	0	0	0
HM	10.71	14.29	0	0	0	7.14	3.57	3.57	3.57	0	0	3.57	3.57	0	0	3.57	0	3.57	0	0	3.57	0	0	7.14	0	0	0	0	0	0	0	0	0	0	3.57	0	0	0	0	0	0	0	0	0	0	0	0	0	0
HM	12.82	2.56	2.56	0	0	0	0	5.13	2.56	2.56	5.13	0	0	0	2.56	0	0	0	0	0	0	7.69	0	2.56	0	0	0	2.56	0	0	2.56	2.56	5.13	0	5.13	0	0	0	0	0	0	0	0	0	0	2.56	0	0	0
HM	14.29	0	21.43	0	7.14	14.29	0	7.14	0	7.14	0	0	0	0	7.14	0	0	7.14	0	0	0	0	0	7.14	0	0	0	0	0	0	0	0	0	0	0	0	0	0	0	0	0	0	0	0	0	0	0	0	0
HM	0	5.56	0	5.56	0	0	0	0	0	0	0	0	0	0	0	0	0	0	0	0	0	5.56	5.56	5.56	0	0	0	0	0	0	0	0	0	0	0	0	0	0	0	0	0	0	0	0	0	0	0	0	0
HM	27.78	5.56	5.56	0	0	5.56	0	0	0	5.56	5.56	11.11	0	0	5.56	0	5.56	0	0	0	0	0	0	0	0	0	0	0	5.56	0	0	0	5.56	0	0	0	0	0	0	0	0	0	0	0	0	0	0	0	0
HM	0	6.67	0	0	13.33	0	0	0	0	6.67	0	0	0	0	0	0	0	0	0	0	0	0	0	0	6.67	0	0	0	6.67	0	0	0	0	0	0	0	6.67	0	0	6.67	0	0	0	0	0	6.67	0	0	0
HM	8.33	4.17	0	0	0	4.17	0	0	4.17	0	4.17	0	0	0	4.17	4.17	0	0	0	0	0	0	0	0	0	20.83	0	0	0	0	0	0	4.17	0	4.17	4.17	0	0	0	0	0	0	0	0	0	0	0	0	0
HM	19.05	4.76	9.52	0	0	4.76	0	0	4.76	0	0	0	0	0	0	0	4.76	0	4.76	0	4.76	0	0	0	0	0	0	0	4.76	0	0	0	4.76	0	0	9.52	0	0	0	0	0	0	0	4.76	0	0	0	0	0
HM	21.05	5.26	5.26	0	0	0	0	0	5.26	0	5.26	5.26	0	0	0	0	0	5.26	0	0	5.26	0	0	0	0	0	0	5.26	0	0	0	0	10.53	0	0	0	0	0	0	0	0	0	0	0	0	0	0	0	0
HM	30	6.67	16.67	3.33	0	0	0	0	6.67	0	3.33	0	0	0	3.33	3.33	3.33	0	3.33	0	0	0	0	3.33	0	0	0	0	0	0	0	0	0	0	0	0	0	0	0	0	0	0	3.33	0	0	0	0	0	0
HM	15	0	5	0	0	0	0	20	0	0	0	0	0	5	0	0	0	5	0	0	0	0	0	10	0	0	0	15	5	0	0	5	0	0	0	0	0	0	5	0	0	0	0	0	0	0	0	0	0
HM	16.67	2.78	0	2.78	2.78	0	0	0	0	2.78	0	0	0	0	0	0	2.78	0	0	2.78	5.56	0	0	0	0	0	0	2.78	8.33	0	0	0	2.78	0	0	0	0	0	2.78	0	0	0	0	0	0	0	0	0	0
HM	25	3.12	6.25	0	6.25	0	0	9.38	0	0	0	0	3.12	0	0	0	0	0	6.25	0	0	0	0	3.12	0	0	0	0	0	0	0	0	0	0	0	3.12	0	0	0	0	0	0	0	0	0	0	0	0	0
HM	7.69	0	7.69	0	0	0	0	0	0	0	7.69	0	0	0	0	0	7.69	0	0	0	0	0	0	0	0	0	0	7.69	0	0	0	0	0	0	0	0	7.69	0	0	0	0	0	0	0	0	0	0	0	0
HM	7.69	0	23.08	0	0	7.69	0	7.69	0	0	0	0	0	0	0	0	0	0	0	0	0	0	0	0	0	0	0	0	7.69	0	0	7.69	0	0	0	15.38	0	0	0	0	0	0	0	0	0	0	0	0	0
HM	16.67	5.56	0	0	5.56	0	0	0	0	5.56	0	5.56	0	0	0	0	0	0	0	0	0	0	0	0	0	0	0	0	11.11	0	0	0	5.56	0	0	0	0	0	5.56	0	0	0	0	0	0	0	0	0	0
HM	20	6.67	6.67	0	6.67	0	6.67	6.67	0	6.67	6.67	0	0	0	6.67	0	0	0	0	0	0	0	0	0	0	6.67	0	6.67	0	0	0	0	6.67	0	0	0	0	0	0	0	0	0	0	0	0	0	0	0	0
HM	13.33	6.67	6.67	6.67	6.67	6.67	6.67	0	0	0	0	0	0	0	0	0	6.67	0	0	0	0	0	6.67	0	0	6.67	0	6.67	6.67	0	0	0	0	0	0	0	0	0	0	0	0	0	0	6.67	0	0	0	0	0
HM	8.33	0	16.67	0	16.67	8.33	0	0	0	0	0	0	0	0	0	0	0	0	8.33	0	0	0	0	0	0	0	0	0	0	0	0	0	8.33	0	16.67	0	0	0	0	0	0	0	0	0	0	0	0	0	0
HM	14.29	0	14.29	14.29	0	0	0	0	0	0	0	0	0	0	0	0	0	0	28.57	0	0	0	0	0	0	0	0	0	0	0	0	0	0	0	0	0	0	0	0	0	0	0	0	0	0	0	0	0	0
HM	28.57	0	21.43	3.57	0	7.14	0	7.14	0	0	0	0	0	0	0	0	7.14	0	0	3.57	0	0	0	0	7.14	0	0	0	0	0	0	0	0	0	3.57	0	0	0	0	0	0	0	0	0	0	0	0	0	0
HM	15.38	3.85	0	0	3.85	3.85	3.85	0	0	3.85	3.85	0	0	0	0	0	0	0	7.69	3.85	0	3.85	0	0	0	0	0	0	0	0	3.85	0	0	0	0	7.69	3.85	0	0	0	0	0	0	0	0	0	0	0	0
HM	14.29	7.14	7.14	0	0	0	0	7.14	0	0	7.14	0	0	0	0	0	7.14	0	0	0	0	0	7.14	0	0	0	0	0	0	0	0	0	0	0	0	0	0	0	0	0	0	0	0	0	0	0	0	0	0
HM	21.74	0	8.7	0	4.35	0	0	4.35	0	13.04	0	0	4.35	0	0	0	0	0	0	0	0	0	0	0	0	0	0	8.7	0	0	4.35	0	4.35	0	0	4.35	0	0	0	0	0	0	0	0	0	0	0	4.35	0
HM	20	0	6.67	0	6.67	0	0	0	0	0	0	0	0	0	0	0	0	0	0	0	0	0	0	0	0	0	0	0	6.67	0	0	0	0	0	0	13.33	0	0	0	0	0	0	0	0	0	0	0	0	0
HM	19.35	3.23	6.45	0	3.23	3.23	0	3.23	3.23	3.23	0	6.45	0	0	0	3.23	3.23	0	0	0	6.45	0	0	3.23	0	0	0	0	0	0	0	0	3.23	3.23	0	0	3.23	0	0	0	0	0	3.23	0	0	0	0	0	0
HM	0	6.25	12.5	0	6.25	6.25	6.25	0	0	0	6.25	0	0	0	0	0	0	6.25	0	0	0	0	0	0	0	0	0	6.25	0	0	0	0	0	0	0	0	0	0	0	6.25	0	0	0	0	0	0	0	0	0
HM	10	10	0	0	0	10	0	0	0	0	0	0	0	0	0	0	0	0	0	0	10	0	0	0	0	0	0	0	0	0	0	10	0	0	0	0	0	0	0	0	0	0	0	0	0	0	0	0	0
HM	0	14.29	14.29	0	14.29	28.57	0	0	0	0	0	0	0	0	0	0	0	0	0	14.29	0	0	0	0	0	0	0	0	0	0	0	0	0	0	0	0	0	0	0	0	0	0	0	0	0	0	0	0	0
HM	0	6.25	0	0	0	0	0	0	0	6.25	0	0	0	0	0	0	6.25	0	0	0	0	6.25	0	0	0	0	0	0	0	0	6.25	0	0	0	6.25	12.5	0	0	0	0	0	0	0	0	0	0	0	0	0
HM	16.67	12.5	0	0	0	4.17	0	0	0	0	0	0	0	0	4.17	8.33	4.17	0	0	0	0	0	0	4.17	0	0	0	0	4.17	4.17	4.17	0	8.33	0	0	0	0	0	0	0	4.17	0	0	0	0	0	4.17	0	0
HM	23.81	4.76	0	4.76	0	4.76	0	4.76	0	0	4.76	0	0	0	9.52	0	4.76	0	0	0	0	0	0	0	0	0	0	0	4.76	0	0	0	0	0	0	0	0	0	4.76	0	0	0	0	0	0	0	4.76	0	0
HM	17.65	0	5.88	0	5.88	0	5.88	5.88	5.88	0	5.88	0	0	0	0	0	5.88	0	11.76	0	0	0	0	0	0	0	0	5.88	0	0	0	0	0	0	0	0	0	0	0	0	0	0	0	0	0	0	0	0	0
HM	20.69	0	6.9	3.45	0	3.45	3.45	10.34	0	3.45	3.45	0	0	0	0	3.45	0	0	3.45	0	0	0	0	3.45	0	0	0	3.45	0	0	0	0	0	0	0	0	0	0	0	0	0	0	0	0	0	0	0	0	3.45
HM	30	0	25	0	0	5	0	0	0	0	0	5	0	0	5	5	0	5	0	0	0	5	0	0	0	0	0	5	0	0	0	0	0	0	0	0	0	0	0	0	0	0	0	0	0	0	0	0	0
HM	29.41	0	0	0	5.88	0	0	0	0	0	11.76	0	0	5.88	0	0	0	0	0	0	0	0	0	0	11.76	5.88	0	5.88	0	0	0	0	5.88	0	0	0	0	0	0	0	0	0	0	0	0	0	0	0	0
[truncated: 16 more columns]
