# Supplementary material for: Can we spot fake public comments generated by ChatGPT(-3.5, -4)?: Japanese stylometric analysis expose emulation created by one-shot learning
Source: PLoS One. 2024 Mar 13;19(3):e0299031. doi: 10.1371/journal.pone.0299031 (PMC10936841; doi:10.1371/journal.pone.0299031)
Supplement: S6 Data — (CSV) [file pone.0299031.s006.csv]

class	Ì/-AÌ»	ð/-i-êÊ	ª/-i-êÊ	¾/®	É/-i-êÊ	Í/-W	Ü·/®	Ä/-Ú±	â/-À§	Å·/®	±Æ/¼-ñ©§-êÊ	¢é/®-ñ©§	êé/®-Úö	Å/-i-êÊ	É/-»	Æ/-i-øp	à/-W	½/®	½ß/¼-ñ©§-Â\	Æ/-i-êÊ	È¢/®	Æ/-À§	ÉÂ¢Ä/-i-Aê	×µ/®	 é/®	æ¤/¼-ñ©§-®ê²	±Ì/AÌ	»Ì/AÌ	©/-^À§^I	çêé/®-Úö	Ì/¼-ñ©§-êÊ	É¨¢Ä/-i-Aê	ÆµÄ/-i-Aê	©ç/-i-êÊ	ÉÖ·é/-i-Aê	ª/-Ú±	Ö/-i-êÊ	ÈÇ/-	Ü½/Ú±	/¼-ã¼-êÊ	¨é/®-ñ©§	ÁÉ/-êÊ	±ê/¼-ã¼-êÊ	¹é/®-Úö	àÌ/¼-ñ©§-êÊ	ñ/®	ÉÎ·é/-i-Aê	¤/®	Éæè/-i-Aê
GPT3.5 zero	8.64	9.88	10.49	9.26	3.09	4.32	5.56	1.23	3.09	1.85	4.94	1.23	3.09	1.23	0	1.85	0	0	1.85	1.23	1.23	0.62	0	1.23	2.47	0.62	3.09	1.85	0.62	1.23	1.23	0.62	1.23	0	0	0	0	0	0	0	0	0	0	0	0.62	0	0.62	0.62	0.62
GPT3.5 zero	11.41	10.07	8.05	5.37	4.7	4.7	4.03	0.67	2.01	6.71	2.68	0.67	4.03	0	1.34	0	0	1.34	1.34	0.67	0	2.01	0.67	3.36	1.34	0.67	1.34	0	1.34	1.34	0.67	1.34	0	0	1.34	0	0.67	0	0	0	0	0	1.34	0.67	0	0	2.68	0.67	1.34
GPT3.5 zero	14.19	14.86	2.7	4.05	6.08	7.43	3.38	1.35	2.03	7.43	0	0	0.68	0	0.68	0.68	0	0	2.03	0.68	0	5.41	0.68	4.73	0.68	0	0.68	0.68	0.68	0	0	0	0.68	0.68	1.35	0	0.68	0	0.68	0	0	0.68	0	1.35	0.68	0	1.35	0	0
GPT3.5 zero	11.11	6.88	6.35	10.05	5.82	5.82	2.12	1.59	1.06	6.35	2.12	1.59	4.23	1.06	2.65	0.53	2.12	0.53	2.12	0	0	2.65	0	2.12	2.12	1.59	2.65	0.53	0.53	0	0.53	1.59	0.53	1.06	1.06	0	0	0	1.06	0	0	0	0	0.53	0.53	0.53	0.53	0	0
GPT3.5 zero	12.68	9.15	4.93	7.04	7.04	6.34	2.11	0.7	2.11	7.04	2.82	0	2.11	0	2.82	0	0	1.41	1.41	1.41	0	3.52	0.7	4.93	1.41	0.7	2.11	0.7	0	0	0	0	0	0	3.52	0.7	0	0	0.7	0	1.41	0.7	0.7	0	1.41	0	0	0.7	0.7
GPT3.5 zero	16.76	8.67	6.94	6.94	4.05	4.05	2.89	2.31	2.31	6.36	1.16	1.73	2.31	0.58	2.31	1.73	1.73	2.31	4.05	0	0	2.89	1.16	1.73	0.58	1.16	1.16	0	1.16	0	0	0	0	0.58	2.31	0.58	0	0.58	0.58	0.58	0	0	0	0	0.58	0	0	0.58	0
GPT3.5 zero	14.1	6.41	7.69	6.41	3.21	5.77	3.21	3.21	3.21	5.77	1.28	3.21	1.28	0.64	3.85	0.64	0	0.64	1.28	0.64	0	3.21	3.85	3.21	0.64	1.92	0	0	0	0.64	0	0.64	0	0.64	3.85	0.64	0.64	0.64	0	0	0	0	0.64	0	0	0.64	0.64	0	0.64
GPT3.5 zero	13.29	2.89	16.18	7.51	2.31	1.73	5.2	2.89	2.89	2.89	1.73	2.31	7.51	0.58	3.47	1.73	0	0	0.58	0	1.16	0.58	2.89	1.73	0	3.47	0.58	0	1.73	0	0	0.58	0	0	0.58	0	1.73	0	0	0.58	0	0.58	0	0	0	0	0.58	0	0
GPT3.5 zero	12.8	2.44	11.59	5.49	3.66	2.44	3.66	3.05	4.27	3.05	1.83	3.05	6.71	0.61	3.05	0.61	0.61	0.61	1.22	0.61	1.22	1.22	1.83	1.83	0	2.44	1.83	0	2.44	0	0	0.61	0	0	1.83	0	1.22	0	0	0.61	0	1.22	0	0.61	0	0	0.61	0	0
GPT3.5 zero	11.36	6.82	7.95	9.09	8.52	6.82	5.11	3.41	1.7	4.55	1.7	3.41	2.84	0	2.27	0	0.57	2.27	1.7	0	1.14	0.57	1.7	1.7	0.57	2.27	0.57	1.14	0.57	0.57	0	0	0	0	0.57	1.14	0.57	0	0	0.57	0	0	0	0	0.57	0	0	0	0
GPT3.5 zero	17.69	13.85	4.62	1.54	7.69	0.77	2.31	9.23	5.38	1.54	0	0.77	0	0.77	1.54	0	1.54	1.54	3.85	0	0.77	1.54	2.31	0	0	0.77	0	0	0	0	0	0.77	0	0	1.54	0	0.77	0.77	0	0	0	0.77	1.54	0	0	0	0	0	1.54
GPT3.5 zero	14.29	8.57	10	10.71	1.43	5	1.43	1.43	5.71	8.57	2.86	0.71	2.14	0.71	0.71	0	2.14	0.71	1.43	2.86	0	1.43	1.43	3.57	1.43	0	0	0	0	0	0	0.71	0	0	1.43	0	1.43	0	0	0	0.71	0	0	0.71	0	0	0.71	0	0
GPT3.5 zero	8.79	10.44	7.14	6.59	5.49	6.04	1.65	1.65	0.55	7.14	3.85	1.1	3.3	0.55	1.1	1.65	2.2	0.55	3.85	0.55	0.55	4.4	0	0.55	0.55	0.55	2.75	1.65	0	0	0	1.65	0	0	0.55	0.55	0	0	0.55	0.55	0.55	0.55	0	0	0	0	0	0	0
GPT3.5 zero	12.86	9.29	7.86	7.14	2.86	7.14	2.14	2.14	2.86	7.14	2.86	0	2.86	0.71	1.43	0	0.71	0	0.71	2.14	0.71	1.43	0.71	5	0	0	0.71	0.71	0	0	0.71	0.71	0	0	0.71	0	1.43	0	0	0.71	0.71	0	0	0.71	0	0	0.71	0	0
GPT3.5 zero	6.98	5.81	10.47	6.98	2.91	4.07	4.65	2.33	1.16	4.65	3.49	1.16	3.49	0.58	2.91	1.16	0	0.58	0.58	1.16	0.58	3.49	0.58	2.91	2.33	1.74	0	0	0	0.58	0	2.33	0	0	1.74	0	0	0	0.58	1.16	0.58	0.58	0.58	0.58	1.16	0	0	0.58	0
GPT3.5 zero	14.02	10.98	6.71	3.66	5.49	3.66	4.88	3.05	1.83	3.05	3.05	3.05	2.44	1.22	1.83	1.22	1.22	0.61	1.22	0	0	3.05	0	1.22	0.61	1.83	0	0	0	0.61	0	1.83	0	0	0.61	0	1.83	0	0.61	0.61	0	1.22	0	0.61	0	0	0.61	0	0
GPT3.5 zero	7.95	9.93	12.58	9.27	4.64	1.99	6.62	1.99	2.65	2.65	4.64	1.32	6.62	0.66	1.32	0.66	0	0.66	0.66	0.66	0	1.32	1.32	0	0	1.32	0	0	0.66	0.66	0	0	0	0	1.32	0	0	0	0	0.66	0.66	0.66	0.66	0	1.32	0	0.66	0.66	0.66
GPT3.5 zero	14.88	10.74	6.61	4.96	8.26	1.65	3.31	2.48	4.96	5.79	4.96	0	0.83	0	1.65	0.83	1.65	0.83	1.65	0.83	0	1.65	1.65	1.65	0.83	0.83	0	0	0	0	0.83	0	0	1.65	0.83	0	0	0	0	0	0	0.83	0	0.83	0.83	0.83	0	0	0
GPT3.5 zero	16.03	5.77	10.9	4.49	1.28	1.28	5.77	5.13	3.85	1.92	0.64	4.49	2.56	0.64	3.85	2.56	0	0	1.28	1.28	0	0.64	1.28	0.64	1.28	3.21	1.92	0	2.56	1.28	1.28	0.64	0	0.64	0.64	0	1.92	0	0	0	0	0	0	0.64	0	0	0.64	0	0
GPT3.5 zero	12.99	12.34	7.14	5.84	7.14	1.95	3.25	0.65	1.3	5.19	4.55	0.65	3.25	0	0.65	0	1.3	0.65	1.95	0.65	0	3.25	3.25	1.3	0	0.65	0	0	0.65	0.65	0	0.65	0	0	1.95	0	2.6	0	0.65	1.3	0	0	0.65	0	0	0	0.65	0.65	0
GPT3.5 zero	13.69	13.1	7.14	7.14	6.55	3.57	3.57	2.38	2.38	7.74	2.98	1.79	0	0.6	0.6	0	1.19	1.19	1.79	0.6	0	1.19	0.6	3.57	0.6	1.19	1.19	0.6	0.6	0	0	0.6	0.6	0.6	0.6	0.6	0.6	0	1.19	0	0	0.6	0.6	0	0.6	0	0	0	0.6
GPT3.5 zero	12.93	11.56	7.48	6.8	6.12	2.72	2.04	3.4	4.08	10.88	1.36	1.36	0	0	2.04	1.36	1.36	0.68	2.72	0.68	0	2.72	0.68	2.72	0	0.68	0	0	0	0	0	2.04	0	0	0	1.36	1.36	0	0	0	0	0	0	1.36	0.68	0	0	0	0
GPT3.5 zero	18.29	12.8	5.49	6.1	6.1	5.49	2.44	1.22	1.22	6.71	1.22	1.22	2.44	0	2.44	0	1.22	0	3.66	0	0.61	1.83	0.61	4.27	0	1.83	0.61	0	0	0	0	0.61	0	0	0	0	1.83	0.61	0.61	0	0	0	1.22	0	0	0	0.61	0	0
GPT3.5 zero	15.56	7.22	7.78	5	5	3.33	3.89	3.33	1.67	3.33	5	2.78	2.78	1.67	1.11	0	1.67	0	2.78	2.22	0	3.33	0	0	0.56	0.56	1.67	0.56	0	0	0.56	2.22	0.56	0	0.56	0	0	0.56	0.56	0	0.56	1.11	0.56	0.56	0	0	0.56	0.56	0.56
GPT3.5 zero	14.94	13.64	6.49	5.84	5.84	6.49	2.6	0.65	0.65	8.44	1.95	0	1.95	0.65	1.95	0	1.3	0.65	3.25	1.3	0	1.3	0.65	3.9	0	0.65	0	0	0	0	0	1.3	0	0	1.95	0.65	1.3	0	1.95	0	0	0.65	0	0.65	0.65	0	0.65	0	0
GPT3.5 zero	7.03	11.72	7.81	6.25	3.12	2.34	2.34	5.47	6.25	3.91	1.56	0.78	0.78	0.78	3.12	1.56	1.56	0	0.78	0.78	0	0.78	1.56	0.78	0.78	2.34	0	0	2.34	0	1.56	0.78	0	0	2.34	0	0.78	0.78	0.78	0	0	1.56	0	0	0	0	0.78	0	0
GPT3.5 zero	14.2	11.24	6.51	7.1	6.51	2.96	5.33	2.96	3.55	5.92	2.96	0	0.59	1.18	0	2.37	1.78	0.59	1.18	1.18	0.59	0.59	0	1.78	0.59	0.59	0	0.59	0	0.59	0	0.59	0	0	1.78	0.59	0	1.18	0	0	0	0	0	0.59	0	0	0	0	0
GPT3.5 zero	14.63	3.66	7.32	3.05	8.54	3.66	4.27	4.27	3.05	6.1	3.05	1.83	3.05	2.44	1.83	0.61	2.44	0.61	0	0	0.61	0	1.83	3.05	0	1.83	1.22	0.61	0	1.22	0	1.83	0	0	0	1.22	0.61	0.61	0	0	0.61	1.22	0	0	0	0	0	0	0
GPT3.5 zero	13.33	11.52	5.45	6.06	6.67	3.03	3.03	1.82	2.42	4.85	4.85	0.61	1.82	0.61	3.03	0.61	0	0.61	1.21	3.03	0	6.06	0.61	3.03	0.61	1.21	0	0.61	0	0	0	2.42	0	0	1.82	0	1.21	0	0	0	0	0	0	0	0.61	0	0.61	0	0
GPT3.5 zero	18.37	13.61	5.44	7.48	4.76	6.12	2.04	2.04	3.4	8.16	2.04	0.68	1.36	1.36	0.68	0	0	0.68	2.72	0.68	0.68	2.72	0	4.08	0.68	0	0	0.68	0	0	0	0.68	0	0	0.68	0	2.04	0.68	0	0	0	0	0.68	0.68	0	0	0	0	0.68
GPT3.5 zero	9.39	6.57	6.1	6.1	3.29	1.41	4.23	6.1	2.82	1.88	1.41	1.88	0.94	0	3.29	2.35	0.94	0.47	0.47	0.47	0	0.94	5.16	0	0.47	3.29	2.35	0.94	3.76	0	3.29	0	0.47	0	0.94	0	0	0	0.47	0.47	0.47	0	0	0.47	0	0	0.94	0.47	0
GPT3.5 zero	16.05	12.96	4.32	8.64	6.17	3.7	0.62	1.85	3.7	8.64	3.09	0	1.23	0	1.85	0	0	0	2.47	0.62	0	3.7	0	4.94	1.23	0.62	0	0	0	0	0	0.62	0	0	0.62	0	1.85	1.23	0	0	0	0	0	0	0	0	0.62	0	0
GPT3.5 zero	11.39	5.7	8.86	5.06	6.33	2.53	1.27	1.27	3.8	8.23	0.63	0.63	6.96	0.63	3.16	0	1.27	2.53	3.16	0.63	0	1.9	1.27	5.7	0	1.27	0	0	0.63	0	0.63	1.27	0	0.63	0.63	0	0	0.63	1.27	0	0	0	0.63	0	1.27	0	0.63	0.63	0.63
GPT3.5 zero	15.79	15.79	6.43	8.19	4.68	0.58	2.34	4.68	2.92	4.09	5.85	1.75	0.58	0.58	2.34	0.58	0.58	1.17	2.92	0.58	0.58	2.92	0	0.58	0	1.75	0	0	0	0	0	2.34	0	0.58	0.58	0	0	0	0	0	0	0	0	0.58	0	0	1.75	0	0.58
GPT3.5 zero	14.29	17.29	3.01	5.26	9.02	6.77	1.5	1.5	1.5	8.27	6.02	0	0	0	0.75	0	2.26	2.26	0.75	1.5	0	3.76	0	4.51	0	0	0	0	0	0	0	0.75	0	0	0.75	0	0.75	1.5	1.5	0.75	0	0	0	1.5	0	0	0	0	0
GPT3.5 zero	15.38	15.38	3.85	10.77	7.69	4.62	3.85	2.31	0	6.15	2.31	1.54	0	0.77	1.54	0	0	1.54	3.85	0	0	3.08	0	2.31	0.77	0	2.31	0.77	0	0	0	0.77	0.77	0	0	0	0.77	0	0.77	0	0	0	0	0	0	0	1.54	0	0
GPT3.5 zero	15.53	9.32	6.21	6.83	8.07	5.59	1.86	1.24	1.86	8.07	1.86	0.62	2.48	0	0.62	0	1.24	0	3.11	0.62	0	3.73	0	4.97	0.62	0.62	0.62	0	0	0	0	1.86	0.62	0	3.73	0	1.24	1.24	0	0	0	0	0	0	0.62	0	0.62	0	0
GPT3.5 zero	15.19	9.49	6.96	6.33	4.43	2.53	4.43	1.9	6.33	5.06	3.8	0	0	1.9	0	0.63	1.27	1.27	0.63	1.27	0	0	0.63	3.16	1.27	0.63	0	0.63	0.63	1.27	0	1.9	1.27	0	0	0	1.27	1.27	0	0.63	0	0.63	0	0	0	1.27	0	0	0
GPT3.5 zero	13.48	14.89	2.84	4.26	6.38	3.55	4.26	7.09	4.26	2.84	2.13	0.71	0	1.42	1.42	0.71	0.71	2.84	2.13	0.71	0	0.71	0	2.13	0.71	1.42	0	0.71	0	0	0	0.71	1.42	0	0	0	0	2.13	0	0	0	0	0	1.42	0	0	1.42	1.42	0
GPT3.5 zero	13.64	11.69	7.14	4.55	3.9	2.6	3.9	1.3	1.3	5.84	4.55	0	3.25	0	3.25	0.65	0.65	1.95	0.65	0	0	3.9	0.65	1.95	0	0	1.3	0	0.65	1.95	0	3.25	0.65	0	0	0	1.3	0	0	1.3	0	0.65	0	1.3	0	0	1.3	0	0
GPT3.5 zero	16.22	11.49	5.41	2.03	4.73	3.38	2.03	3.38	4.73	6.76	3.38	1.35	4.73	0	2.7	0	0.68	0	2.7	0	0	3.38	0.68	4.05	0	0	0.68	1.35	0	0	0	2.03	0	1.35	1.35	0	0	0	0	0	0.68	0	0	0.68	0	0	0	0	0
GPT3.5 zero	14.88	10.12	8.33	4.76	5.36	1.79	2.38	1.79	3.57	5.95	4.17	1.19	2.38	1.19	1.79	0	1.19	0.6	2.98	0.6	0	3.57	0	1.19	0.6	1.19	0.6	0.6	0	0.6	0	1.19	0	0	0	0	1.19	0.6	0.6	0	0	0	1.19	1.79	0	0	0	0.6	1.19
GPT3.5 zero	8.79	10.44	7.69	5.49	4.95	7.14	2.75	1.65	2.75	7.14	2.2	1.65	3.3	0.55	3.3	0.55	1.1	1.1	2.2	1.65	0	2.2	0.55	3.85	0.55	1.1	0.55	0	0	0.55	0	0	0.55	0	2.2	0	0.55	0	0.55	1.1	0	0	0.55	0	0	0	0	0.55	0.55
GPT3.5 zero	11.7	7.02	12.28	4.09	5.26	4.68	5.26	2.34	0.58	3.51	4.09	1.17	1.75	1.17	2.92	0.58	1.17	0.58	2.34	0	0.58	2.34	1.75	1.17	1.17	0.58	1.17	0	0.58	1.17	0	2.34	0.58	0	0.58	1.17	0.58	0	0.58	0.58	0	0	0.58	0	0.58	0	0	0	0
GPT3.5 zero	12.33	11.64	4.79	6.85	6.16	1.37	3.42	7.53	0.68	2.05	2.05	0.68	0.68	0.68	2.74	0.68	2.05	2.05	2.05	1.37	0.68	4.11	0	0.68	0.68	0	0	0.68	0	0	0	2.74	0	0.68	0.68	0	0	0	0	0	0.68	0	0.68	0	0	0	1.37	0	0.68
GPT3.5 zero	12.58	10.69	4.4	5.66	6.92	8.81	3.14	3.14	0.63	8.18	0.63	1.26	0.63	0	2.52	0.63	0	0	3.14	1.89	0.63	2.52	1.26	5.66	0.63	0	0	0.63	0	0	0	0.63	1.26	0	0.63	0	0.63	0.63	0	0.63	0.63	0	0	0.63	1.26	0	0	0	0.63
GPT3.5 zero	18.59	12.18	6.41	2.56	8.33	0	1.92	3.21	4.49	5.77	3.21	0.64	2.56	0	2.56	0	0.64	0.64	3.21	0	0	2.56	0	1.92	0	0.64	0	0	0	0	0.64	1.28	0	0.64	0.64	0	1.92	0.64	0	0	0	1.28	0	1.92	0	0.64	1.92	0	0
GPT3.5 zero	14.56	15.19	8.23	4.43	6.33	2.53	4.43	3.16	1.27	6.33	3.16	1.9	0.63	0	0.63	0.63	0.63	1.9	2.53	0.63	0	3.8	0.63	1.9	0	0.63	0	0.63	0.63	1.27	0	1.27	0	0	0.63	0.63	0	0	0.63	0	1.27	0	0	1.27	0	0	0	0	0
GPT3.5 zero	20.61	14.55	7.27	4.24	6.67	1.21	3.03	1.21	3.64	6.06	3.03	1.21	0	0.61	0	0.61	1.21	0.61	4.24	1.82	0	1.82	0.61	0	0	0	0	0	0	0	0	0	0.61	0	0.61	0	4.85	0	1.82	0	0	0	0	1.82	0	0	0.61	0	0
GPT3.5 zero	11.32	10.06	5.66	8.81	4.4	5.66	2.52	0.63	1.89	8.18	2.52	0	3.14	0.63	1.26	1.26	0.63	0.63	0	0	0	5.66	1.26	6.29	1.26	0.63	0.63	0	0	0	0.63	1.89	0.63	0.63	1.89	0	1.26	0.63	0	0.63	0	0	0	0	0.63	0	0.63	0	0
GPT3.5 zero	18.87	8.81	3.14	5.66	6.29	3.77	2.52	1.26	1.26	5.66	2.52	0.63	2.52	1.89	3.14	1.26	1.26	0	3.14	0.63	0.63	3.77	0.63	3.77	1.26	0.63	0.63	1.26	0	0	0	1.26	1.26	0	0	0.63	0	0	0.63	0.63	0	0	0	1.26	0	0.63	0	0.63	0
GPT3.5 zero	9.15	13.41	9.15	6.71	7.32	7.93	4.88	1.83	0.61	5.49	3.05	1.22	1.22	0.61	2.44	0	0.61	1.83	1.22	1.22	0	0.61	0	3.66	0.61	1.83	0	0	0	0	0	0.61	0	0	0	0	0	0	0.61	0	0.61	0	0.61	1.22	0	0	0	0	0.61
GPT3.5 zero	15.38	11.97	6.84	6.84	5.13	4.27	4.27	3.42	1.71	3.42	1.71	0.85	2.56	0	0.85	1.71	0.85	0.85	2.56	0	0	0.85	0	0.85	0.85	0	0.85	0	0	0	0	1.71	0	0	1.71	0	0	0.85	0	0	0	0	0	0	0	0	0	0	0
GPT3.5 zero	16.08	7.69	6.29	6.99	8.39	2.1	3.5	2.8	2.1	4.9	2.1	1.4	2.8	0	2.1	0.7	1.4	0	2.8	2.1	0.7	1.4	0	3.5	0.7	0	0	0	0	1.4	0	1.4	0	0	0.7	0	0.7	0	0.7	0	0.7	0	0	0	0.7	0	1.4	0	0
GPT3.5 zero	13.95	11.63	4.65	5.43	6.98	6.2	3.88	0.78	4.65	6.2	0.78	0	1.55	0	0.78	0	0	0.78	0.78	1.55	0	2.33	3.1	3.88	0	1.55	1.55	0	0	0	0	0	0.78	0	1.55	0	0	0	0	0.78	0	0	2.33	0.78	0	0	0	0	2.33
GPT3.5 zero	12.26	14.19	5.81	10.97	7.74	2.58	3.23	3.87	1.94	5.81	2.58	1.94	0.65	0.65	1.29	1.29	0	1.29	4.52	1.94	0	3.23	0	1.29	1.29	0	0	0.65	0	0.65	0	0.65	0	0	0	0	0	0	0	0	0	0	0	0.65	0	0	0	0	0
GPT3.5 zero	20.17	13.45	3.36	3.36	3.36	2.52	6.72	1.68	2.52	2.52	3.36	0.84	0	0	0	2.52	0.84	1.68	0.84	0.84	0	0.84	0	0	1.68	0	0	0.84	0	0	0	1.68	2.52	0	0	0	3.36	1.68	0.84	0	0	0	0.84	2.52	0	0	1.68	0.84	0.84
GPT3.5 zero	14.77	10.07	6.04	8.72	4.03	3.36	5.37	1.34	2.68	3.36	2.01	0.67	2.01	0.67	0	2.01	0	0.67	2.68	2.01	0.67	2.68	2.01	2.01	0.67	0.67	0.67	0	0	0	0	0.67	1.34	0	2.01	0	0	0	0	2.01	0	0	0.67	0.67	0	0.67	0	1.34	0.67
GPT3.5 zero	17.02	12.77	3.55	4.96	5.67	2.13	2.84	2.84	2.13	4.96	3.55	1.42	2.13	0	2.13	1.42	0.71	0	1.42	0	0.71	3.55	2.13	1.42	1.42	0.71	0	0.71	0.71	0	0	0	0.71	1.42	1.42	0	0	0	0.71	0.71	0	0	0.71	0	0	0	0.71	0	0.71
GPT3.5 zero	16.8	7.2	11.2	7.2	3.2	3.2	3.2	1.6	0.8	5.6	1.6	1.6	5.6	0.8	1.6	0	0	0	2.4	0	0.8	3.2	2.4	4	1.6	0.8	1.6	0	0	0.8	0	0.8	0.8	0	0	0	3.2	0.8	0	0	0	0	0	0.8	0.8	0	1.6	0	0
GPT3.5 zero	10.92	5.75	9.2	4.02	8.62	4.6	3.45	4.02	1.72	4.6	1.72	2.87	5.17	0	2.87	0.57	1.72	0.57	0.57	0	0	1.72	1.72	2.3	0.57	1.15	0.57	0.57	1.15	0.57	0	1.15	1.15	0	0	0	2.87	0	0.57	0.57	0	0	0	0.57	0	0	0	0	0
GPT3.5 zero	14.1	8.33	5.77	3.21	7.69	3.85	3.85	3.21	1.92	6.41	1.28	1.92	3.85	0	2.56	1.92	1.28	0.64	1.92	0.64	0	1.92	0	4.49	0.64	1.28	0	0	0	0	0	0	0	0.64	1.92	0	0.64	1.28	0.64	0	0	0	0	0.64	0	0	0	0	0
GPT3.5 zero	12.84	10.81	10.14	8.11	6.76	2.03	3.38	2.03	2.03	6.76	4.05	0.68	4.05	0	0	0	0	2.7	1.35	0	0	2.7	0	2.03	0	2.03	0	0	0	0	0	4.05	0.68	0	0.68	0	0	0	0	0	0.68	0	2.03	0	0	0	0.68	0.68	1.35
GPT3.5 zero	12.78	6.77	12.03	7.52	6.02	3.76	3.76	0.75	3.01	4.51	3.76	0.75	2.26	0.75	1.5	0.75	0	1.5	3.01	0.75	0.75	2.26	1.5	0	0.75	0.75	0.75	0	0	0	0.75	2.26	0.75	0.75	0	0	0.75	0	0	0.75	0	0	1.5	0	0	0	0.75	0	1.5
GPT3.5 zero	11.67	15	5.83	5	4.17	4.17	2.5	0.83	5	6.67	4.17	0.83	0.83	0.83	2.5	0	0	0.83	0.83	2.5	0	1.67	1.67	2.5	0	2.5	1.67	0.83	0	0	0	1.67	0	0.83	0	0	0	0	0	0.83	0	0	0	1.67	0	0	0.83	1.67	0
GPT3.5 zero	10.61	12.88	7.58	6.82	4.55	2.27	4.55	1.52	5.3	3.79	4.55	0	0.76	0.76	2.27	1.52	0.76	0	0.76	2.27	0	6.06	0	1.52	2.27	1.52	2.27	0	0	0	0	1.52	0	0	1.52	0	0	0	1.52	0	0	0	0	2.27	0.76	0	0	0	0
GPT3.5 zero	13.09	10.99	4.19	8.38	5.76	5.24	2.09	3.14	3.14	5.76	2.09	2.62	0.52	0	1.05	0.52	1.05	2.09	0.52	1.05	0.52	2.62	1.57	3.66	1.05	0.52	0.52	1.05	2.09	0	0	0.52	0	0	1.05	0	0.52	0.52	0.52	0.52	0	0	0.52	0.52	0	0	0	0	0.52
GPT3.5 zero	14.65	10.19	9.55	10.19	7.64	2.55	3.82	1.27	2.55	5.1	6.37	0.64	2.55	0.64	0.64	0.64	0	1.91	0.64	0.64	0	3.18	0.64	0	0	1.27	0	0	0	0	0.64	1.27	0	0	0	0	1.27	0	0	0	0.64	0	0	0	0	0	0	0	0
GPT3.5 zero	17.27	12.95	3.6	10.07	5.04	2.16	2.16	2.16	2.88	5.76	2.16	0.72	0	1.44	1.44	0	0.72	0.72	2.16	1.44	0	3.6	0	2.16	2.16	0	0	0	0	0	0	1.44	0	0	0.72	0	1.44	0.72	0.72	1.44	0	0	0	0	0.72	0	0.72	0.72	0
GPT3.5 zero	9.68	7.74	11.61	7.74	6.45	5.16	3.87	2.58	1.94	6.45	3.23	0.65	3.23	0.65	0	0	0.65	0	1.94	1.29	1.29	1.29	0	2.58	0.65	0.65	0	0	0	0	0.65	0.65	0	0	0.65	0	0	0.65	0	0.65	0.65	0	1.29	0	0.65	0	1.29	0	0.65
GPT3.5 zero	10.18	11.38	9.58	7.78	5.99	4.19	4.19	2.4	1.8	5.39	2.4	1.2	1.2	0	1.8	1.2	0	0	1.8	2.99	0	3.59	0.6	1.2	0	1.2	1.2	0	0.6	0.6	0.6	0.6	0.6	0	0	0	1.2	0	0	1.2	0	1.2	0	0	0	0	0	0.6	0.6
GPT3.5 zero	10.24	6.02	14.46	6.02	4.82	4.82	4.82	1.2	2.41	3.61	5.42	1.2	6.63	0.6	1.81	0.6	0.6	0	1.81	3.01	0	0.6	0.6	0	0.6	0	1.2	0.6	0	1.2	0	0.6	0.6	0	3.01	0	0	0.6	0.6	0.6	0	0	1.2	0	0.6	0	0	0	1.2
GPT3.5 zero	14.29	10	7.86	7.86	5	5.71	7.86	0	2.86	2.86	2.14	0	0.71	2.14	2.14	1.43	0.71	0.71	0.71	0	0	4.29	1.43	0	0.71	0	0	0	0	1.43	1.43	2.14	0	0	0	0	0	0	0.71	0	0	0	0	2.86	0	0.71	0	0	0
GPT3.5 zero	11.19	12.69	3.73	6.72	5.22	5.97	5.22	2.99	1.49	4.48	3.73	1.49	0.75	0	1.49	0.75	0.75	1.49	2.99	1.49	0.75	3.73	0	2.24	1.49	0.75	0	0	0	0	0	1.49	0.75	0	2.24	0	1.49	0	0	0	0.75	0	0	0.75	0	0.75	0	0	0
GPT3.5 zero	9.6	16.8	10.4	10.4	4	1.6	3.2	4.8	4	6.4	2.4	0.8	0	0.8	1.6	0	0	0	2.4	1.6	0	0.8	0	2.4	0.8	0.8	0	0.8	0.8	0.8	0	0.8	0	0.8	2.4	0	0	0	0	0	0.8	0	0	0	0	0	2.4	0	0
GPT3.5 zero	13.53	12.35	7.65	9.41	4.12	3.53	2.35	0.59	2.35	6.47	4.71	0	0.59	1.18	2.35	0	1.76	0	2.94	1.18	0.59	1.76	0.59	0.59	1.18	0.59	0.59	0.59	0	0.59	0	1.76	0.59	0.59	0.59	0	0.59	1.18	0.59	0	0.59	0	0.59	0	1.18	0	0	1.76	0.59
GPT3.5 zero	13.45	10.53	3.51	10.53	7.6	6.43	2.92	2.34	1.75	6.43	2.34	1.17	2.92	0.58	1.75	0.58	0.58	1.75	2.92	0.58	0	3.51	0	3.51	0.58	0.58	1.17	0.58	0	0	0	0.58	0	0	0	0	0	0	0	1.75	0	0	0	0	0	0	0.58	0	0
GPT3.5 zero	12.35	9.26	7.41	6.79	4.94	4.94	3.7	3.7	1.85	5.56	2.47	2.47	0.62	0	2.47	1.85	0.62	1.23	1.23	1.23	0	3.09	1.23	0.62	0.62	0.62	0	0	0	0.62	0	1.23	1.23	0	0	0.62	0	0	0.62	1.85	0	0.62	0	0.62	0	0.62	1.23	0	0
GPT3.5 zero	10.73	10.17	7.34	12.43	6.21	3.95	2.82	1.13	1.69	6.21	2.26	1.13	3.39	0.56	2.26	0	0.56	0.56	2.82	0.56	0.56	1.69	0.56	2.26	0.56	1.69	1.13	0	0	0	0	1.13	0	0	0.56	0.56	0	0	0	0	0	0.56	0	1.13	1.13	1.13	0.56	1.13	0
GPT3.5 zero	13.79	13.1	9.66	6.21	4.14	3.45	3.45	2.07	2.07	5.52	3.45	0.69	0.69	1.38	2.07	0.69	0.69	0.69	2.76	0.69	0	2.07	0.69	1.38	0	1.38	0	0	0	0.69	0	0.69	0	0	0	0	0.69	0	0	0	0.69	0.69	0	0.69	0.69	0	0.69	0	0
GPT3.5 zero	7.64	12.74	10.19	6.37	3.18	3.18	3.82	4.46	2.55	5.1	4.46	2.55	0.64	1.91	3.18	0.64	0.64	1.27	1.27	1.27	1.27	0	0.64	1.27	0	2.55	0.64	0	0.64	1.27	0.64	0.64	0	0	0.64	0	0	0.64	0	0	0.64	0.64	0	0	0	0	0	0	0
GPT3.5 zero	10.49	6.99	11.89	9.09	7.69	5.59	2.8	0	4.9	6.99	2.1	0	4.2	0	0	0	0.7	2.1	4.2	0	0.7	4.2	1.4	2.1	0	0	0	0.7	0	0.7	0	0	0	0.7	0	0	0	0	0	0.7	0.7	0.7	0.7	0	0.7	0	0.7	0	0
GPT3.5 zero	11.41	12.75	9.4	7.38	6.04	3.36	2.01	0.67	2.01	8.72	4.7	0.67	2.01	1.34	1.34	0	2.68	0	2.01	0.67	1.34	0.67	0	2.01	0.67	1.34	0.67	0.67	0	0.67	0	1.34	0	0	0	0	2.01	0.67	0	0.67	0	1.34	0	0	0	0	0	0	0
GPT3.5 zero	14.1	12.18	8.97	7.05	4.49	1.92	3.21	3.21	0.64	5.13	5.77	1.28	1.92	0.64	0.64	0	0.64	0.64	2.56	0.64	0.64	2.56	0.64	0.64	0.64	0.64	0	0	0	0.64	0	1.92	0	0	1.28	0.64	1.92	0	0.64	0	0	0	0	0	0	0	0.64	0	0
GPT3.5 zero	15.65	7.48	7.48	8.16	6.8	4.76	3.4	1.36	1.36	6.8	2.04	0	5.44	0.68	0	0	0.68	1.36	1.36	2.04	0	2.72	1.36	2.72	0.68	0	1.36	0	0	0	0	0	0	0	0.68	0	1.36	0.68	0	0.68	0	1.36	0	0	0	0	0.68	0.68	0
GPT3.5 zero	18.13	12.28	6.43	1.75	5.26	3.51	5.26	0.58	2.92	3.51	2.34	0.58	2.92	0.58	2.34	0	1.17	1.75	2.34	0.58	0	2.92	0.58	1.17	0	0.58	0	0	0	0	0	0	0	0	0.58	0	4.09	0	0.58	1.17	0	0	1.17	0.58	0	0	0.58	0	1.17
GPT3.5 zero	11.84	16.45	11.84	6.58	5.26	0.66	3.29	0.66	1.32	5.26	5.26	0	0.66	0.66	3.95	0.66	0.66	0.66	3.95	0.66	1.32	1.32	1.97	0.66	1.32	2.63	0	0.66	0.66	0.66	0	0.66	0	0	0.66	0	0.66	0	0.66	0	0	0	0	0.66	0	0	1.32	0	0
GPT3.5 zero	16.97	12.73	6.67	3.64	4.24	1.82	1.82	1.21	2.42	7.88	4.85	0	1.21	0.61	1.82	0	0.61	1.21	3.03	2.42	0	6.06	0	3.03	0	0	0.61	0	0	0	0	0.61	0.61	0	1.82	0	2.42	0.61	0	0	0	0	1.21	1.21	0	0	0	0	1.82
GPT3.5 zero	8.87	11.33	8.37	4.43	4.93	1.48	4.43	1.48	3.45	3.45	4.43	0.99	2.96	0.49	3.45	0.49	0.99	1.48	0	0.49	0.49	0	2.96	0.49	0.99	3.45	0	1.97	5.42	0	0	0	0	0	0.49	0	0	0.49	0	0	0	0	0	0.49	0	0	1.48	2.46	0
GPT3.5 zero	17.12	10.96	7.53	5.48	3.42	5.48	4.79	1.37	1.37	4.11	3.42	0.68	2.05	0.68	3.42	0.68	0.68	0.68	2.05	1.37	0	3.42	0	2.05	0.68	0	2.05	0.68	0	1.37	0	0.68	0	0.68	2.05	0	0.68	0	0	0	0	0.68	0	0.68	1.37	0	0.68	0	0
GPT3.5 zero	7.74	7.74	11.61	7.1	6.45	1.94	3.87	0.65	2.58	4.52	5.81	0.65	7.1	1.29	1.94	0.65	1.94	0	3.23	0.65	0	3.23	1.94	1.29	0	0.65	1.29	0.65	1.29	0	0	0	0	0	0.65	0	0.65	0	1.94	0	0	0.65	0	0	0	0	0	0	0
GPT3.5 zero	11.18	11.8	8.07	4.97	4.97	3.11	1.86	3.73	2.48	4.35	2.48	1.24	3.73	1.24	6.83	0.62	0.62	2.48	2.48	0.62	0	4.97	1.24	1.24	0	0.62	0	0.62	0	0.62	0	0	0	0	0.62	0	0	0	0.62	0	0	0	0	0	0.62	0	0.62	0.62	0
GPT3.5 zero	13.21	16.35	8.81	3.77	6.29	1.26	3.14	2.52	2.52	5.03	3.77	0.63	1.26	1.26	1.26	0	2.52	0	5.03	0	0	1.89	0	1.89	0.63	3.14	1.26	0.63	0	0.63	0	2.52	1.26	0	0.63	0	0	1.26	0	0	0.63	0	0	0.63	0	0	0.63	0	0
GPT3.5 zero	13.81	14.36	6.08	6.63	4.42	1.1	3.31	3.87	2.21	4.42	4.42	0.55	0.55	1.66	0.55	0.55	1.66	0.55	2.21	2.21	0	1.1	0	0.55	0	1.1	1.66	0	0.55	0.55	0	3.31	0.55	0	0.55	0	0.55	0	0	0	0.55	0	0	1.66	0	0.55	1.1	0.55	0
GPT3.5 zero	11.18	15.13	6.58	4.61	5.92	5.26	2.63	0.66	2.63	5.92	2.63	0	1.97	0	1.97	0	0.66	0.66	1.97	0	0.66	2.63	1.32	3.95	1.32	3.29	0	0	0.66	0.66	0	0.66	0	0	0.66	0.66	1.97	0	0.66	0	0	0.66	0.66	0	0.66	0.66	0.66	0	0
GPT3.5 zero	15.82	13.29	12.03	5.7	5.7	0.63	3.16	0	0.63	6.33	3.16	0	1.27	0.63	0.63	0	0	1.27	3.8	1.9	0	3.8	1.27	1.27	0	0.63	1.27	0	1.27	1.27	0	0.63	0	0	0.63	0	3.8	0	0	0.63	0	0	0	0	0	0	0	0	0
GPT3.5 zero	12.32	5.8	7.25	4.35	3.62	6.52	3.62	1.45	4.35	7.25	2.9	1.45	5.07	0	3.62	0.72	2.17	0.72	0	0	0.72	2.9	4.35	5.07	0.72	0.72	0	0	0.72	0	0	0	0	1.45	1.45	0	0	0.72	1.45	0	0	0	0	0	0	0.72	0	0	0
GPT3.5 zero	10.45	10.45	9.95	4.98	3.98	2.49	2.99	3.48	2.99	4.98	4.48	1.49	4.98	0.5	2.99	0	1.49	0.5	0.5	1	0.5	1.99	1.49	1	1	1	1	1	0.5	0	0	1	0	0	1	0.5	1	0	1	1.99	0.5	0.5	0	0	0	0	0.5	0.5	0
GPT3.5 zero	20.98	14.69	3.5	4.2	8.39	2.8	2.1	0	5.59	6.29	2.1	0	0.7	1.4	0.7	0	0.7	0	2.8	2.8	0	4.9	0.7	3.5	0	0	1.4	0	0	0	0	0.7	0	0	1.4	0	2.8	0	0	0	0	0	0	0.7	0	0	0	0.7	0
GPT3.5 zero	15.56	17.78	4.44	5.93	8.15	0.74	1.48	0	5.19	8.89	4.44	0	0	0.74	0	0.74	0.74	0.74	4.44	2.22	0	2.22	1.48	4.44	0	0	0	0.74	0	0	0	0	0	0	0.74	0	1.48	0	0	0	0	0.74	0	0	0	0	0.74	0	0
GPT3.5 one	8.95	8.42	5.79	4.74	4.21	3.68	4.74	5.26	1.05	2.11	3.16	3.68	3.16	0.53	3.16	2.63	1.58	0	0.53	1.58	3.16	1.58	2.11	1.05	1.58	0	2.11	0	2.63	1.05	0	0	0	0	0	1.05	0	0.53	1.05	1.05	0	0.53	0.53	0	0.53	0.53	0.53	2.11	0
GPT3.5 one	11.3	7.34	8.47	5.08	4.52	2.26	3.95	3.95	1.13	3.95	2.82	2.82	2.82	0.56	3.39	0.56	1.13	0	0.56	1.13	0	1.69	3.95	1.69	0	3.95	2.26	0	3.39	0	1.13	0	0	0.56	0	0.56	0.56	0	0.56	2.82	0.56	0	0	0.56	0	0	0	0	0
GPT3.5 one	10.58	5.29	6.88	6.88	4.23	4.23	6.35	5.29	2.12	2.12	3.17	4.23	2.65	1.59	3.17	2.65	3.17	1.06	1.06	0	2.12	3.7	1.06	0.53	1.59	0	0.53	1.06	0	0	0	0	0.53	1.06	0	0	0.53	0.53	0.53	0	0.53	0	0	0.53	0	0	0.53	0	0
GPT3.5 one	9.58	4.79	5.99	7.19	5.39	3.59	4.79	1.8	1.2	5.39	1.8	1.8	1.8	2.4	1.8	2.99	4.19	1.2	2.4	0	0	0.6	3.59	2.99	0.6	0.6	0.6	0.6	0.6	0	0	0.6	0	1.2	1.2	1.2	0	0.6	0.6	1.2	0	0	0.6	0	0	0	0	0.6	0
GPT3.5 one	14.29	10.44	6.59	4.4	5.49	1.1	3.85	1.65	0.55	5.49	4.4	0	0	0.55	0.55	0.55	3.3	0.55	2.75	0.55	1.65	1.1	5.49	3.3	1.1	0	0	0	1.1	0.55	0	0.55	0.55	2.2	1.65	0	2.2	0	0.55	0.55	0	1.1	0	1.65	0	0	0.55	0	0
GPT3.5 one	7.59	11.39	2.53	3.8	5.7	7.59	7.59	4.43	1.9	1.27	3.16	3.16	2.53	1.9	2.53	1.9	0.63	0.63	0.63	0	4.43	2.53	1.27	2.53	1.27	0	0	0	0	1.27	0.63	0.63	0.63	0	0.63	0.63	0	0	0.63	0	0.63	0	0.63	0	0.63	1.9	0	0	0
GPT3.5 one	11.5	7	7	8	4.5	5.5	6	3.5	3.5	2	2	2.5	1.5	0.5	0.5	1	1	2	1.5	0.5	0.5	0	2.5	0.5	1	0	1.5	0.5	0	1.5	0	0.5	0.5	0.5	2	0	0	0	0.5	1.5	0.5	0	1	0	0	0.5	0.5	0.5	0.5
GPT3.5 one	14.89	10.64	7.09	1.42	7.8	4.96	6.38	7.09	0	2.13	4.96	4.96	2.84	0	0	0.71	3.55	0.71	1.42	0.71	0.71	0.71	0.71	0	0	0	1.42	0.71	0	0	0	0.71	1.42	2.13	0.71	0	0	0.71	1.42	0.71	1.42	0.71	0	0	0.71	0	1.42	0	0.71
GPT3.5 one	13.77	4.19	7.78	4.19	3.59	4.19	4.79	3.59	0.6	5.39	1.2	2.99	1.8	1.8	1.2	0	1.8	2.4	0.6	1.2	0	1.2	2.99	0	0.6	0.6	1.2	0.6	2.99	0.6	0	0	0	1.2	1.8	1.2	2.99	0.6	0.6	0	0	0.6	0.6	0	0	0.6	0.6	0.6	0
GPT3.5 one	12.72	5.78	8.67	4.05	6.94	5.78	5.78	1.73	0	5.78	2.31	0.58	1.16	1.16	1.16	1.16	1.73	0.58	2.31	1.16	0.58	1.16	1.73	1.73	0	0.58	0.58	1.16	0.58	0.58	0	0.58	0.58	0	0.58	2.31	1.73	0	1.16	0.58	0	0	0	0.58	0	1.73	0	0	0
GPT3.5 one	14.73	6.2	11.63	3.1	2.33	2.33	8.53	7.75	0	0	1.55	6.2	3.88	2.33	0	3.88	1.55	0.78	0	2.33	1.55	2.33	1.55	0.78	0.78	1.55	0.78	0	0	3.1	0	0.78	0	0	0.78	0	0	0	0.78	0	1.55	0.78	0	0.78	0	0	0	0	0
GPT3.5 one	9.23	8.21	6.67	10.26	5.13	8.21	5.13	2.05	1.54	2.05	2.05	1.03	1.03	2.05	1.03	2.05	0.51	2.05	2.05	0	0.51	1.03	1.03	2.05	1.54	0	1.03	1.03	2.56	0.51	0	0	0	1.03	0	0	0	0	0	1.03	0	0	1.54	0	0.51	0.51	0.51	1.03	0
GPT3.5 one	3.45	10.34	6.9	8.97	8.28	7.59	4.14	2.76	0.69	3.45	2.76	0.69	2.07	0.69	0.69	0	0.69	0.69	0	0	2.76	0.69	0	0.69	1.38	0	2.76	1.38	0	0	2.76	0	0	0.69	0	0	0	0	0	0	0	0	0	0	2.07	2.76	0	0	0
GPT3.5 one	8.39	5.59	12.59	3.5	4.9	4.2	4.2	6.29	0.7	2.1	0.7	4.9	6.29	0	2.8	3.5	0	1.4	1.4	0.7	2.1	0.7	2.8	0	0	0.7	2.1	0.7	2.1	0	0	0	0	0	0	0.7	0	0	0.7	0	0	0	1.4	0.7	1.4	0	0	0	0
GPT3.5 one	7.98	4.23	9.39	4.23	5.63	4.23	5.16	6.57	0.94	0.94	2.82	3.29	2.35	1.41	1.41	1.41	0.47	5.63	2.35	0.47	0.94	0	1.88	0	0.94	0.47	0.47	0	1.88	0.94	0	0.94	0	0.94	0	0.47	0.47	0	0.47	0.47	0	0.47	1.88	0.47	0	0	0	0	0.47
GPT3.5 one	10.53	6.58	6.58	3.07	7.89	6.14	2.19	4.39	0.44	1.32	3.07	0.88	1.75	0.88	0.88	0.88	0.88	5.26	0.44	0	2.63	0	0.88	0	1.32	2.63	2.19	0.44	0.88	0	0	0.88	0.44	1.32	0.44	0	0.88	0.44	0.88	0	0	0.44	1.32	0	0.88	0.44	0	0	0
GPT3.5 one	15	10	5	5	6.43	3.57	5	3.57	2.14	2.14	1.43	0.71	1.43	0.71	0.71	1.43	2.86	2.86	2.14	1.43	1.43	2.14	3.57	0.71	0	0.71	0.71	0.71	0	0	0	0	0	0.71	0.71	0	0.71	1.43	0.71	0	0.71	0.71	0	2.86	0	0.71	0	0	0
GPT3.5 one	13.87	10.4	5.2	3.47	6.94	3.47	5.2	6.36	0.58	4.62	2.89	1.73	0.58	0.58	1.16	0.58	2.31	0	2.89	0.58	0	2.89	1.16	0	0	0.58	0	0.58	0	0	0	0	0	0	0	0	1.16	0	0.58	0	0.58	0	0.58	1.73	0.58	0.58	0.58	0	0.58
GPT3.5 one	13.7	8.22	4.79	6.16	11.64	8.9	7.53	2.74	1.37	1.37	0	1.37	1.37	0.68	0	2.74	2.74	0.68	2.05	1.37	1.37	0.68	0.68	0.68	0.68	0.68	0.68	0	0	0	0	0.68	0	0.68	0	0.68	0	0.68	0.68	0	0.68	0	0	0.68	0	0.68	0	0.68	0.68
GPT3.5 one	12.71	4.97	6.08	3.87	4.97	6.63	5.52	3.87	4.42	2.21	0.55	2.76	4.42	2.21	0.55	0	1.66	1.66	1.1	1.66	0.55	2.21	2.21	0	0	0.55	1.66	1.1	0	1.1	0.55	0.55	1.66	0.55	0	1.1	2.76	0.55	0.55	1.1	0.55	0	0.55	0	0	0.55	0.55	0	0.55
GPT3.5 one	10	11.11	4.44	7.78	3.89	9.44	6.67	3.89	1.11	2.78	2.22	2.22	2.78	2.22	1.67	1.11	2.78	1.67	1.67	0	1.11	0.56	0	2.22	0	1.11	0.56	0.56	0	0	0.56	0	0.56	1.11	0	1.11	0	0	0	2.78	0	0	0	1.11	0	1.67	0	0	0
GPT3.5 one	16.17	5.39	5.99	5.99	6.59	5.39	4.79	3.59	2.99	2.4	1.2	3.59	0.6	2.4	1.2	1.8	1.2	2.4	1.2	0	0.6	1.2	0	0	0.6	0.6	0.6	0.6	0	0	0.6	0	0	0	0	0	0	0	0.6	0	0.6	0	0.6	0.6	0	0.6	0.6	0.6	1.2
GPT3.5 one	15.15	7.88	7.88	6.06	4.85	4.24	5.45	6.67	0	1.82	1.82	4.85	3.03	0.61	2.42	1.82	0.61	0	3.03	0.61	0.61	0	0	0.61	0.61	0	2.42	1.21	1.21	0	0	1.82	0	0	0	0.61	0	0.61	0	0	0	0.61	0	0	0.61	0	0	0	0
GPT3.5 one	11.68	9.49	3.65	5.84	2.19	6.57	4.38	5.11	0.73	4.38	1.46	2.19	0.73	2.19	1.46	2.92	3.65	1.46	0	0.73	1.46	0	3.65	1.46	0.73	0	0.73	0.73	0	0	0	0.73	0.73	0.73	0	0	0	0	0	1.46	0.73	0.73	0	1.46	0	0	0	0.73	0
GPT3.5 one	14.72	9.82	9.82	2.45	3.68	3.68	5.52	2.45	2.45	2.45	2.45	1.84	2.45	3.68	1.84	1.23	0	0	1.23	1.23	3.07	0.61	1.84	0	0	1.23	1.23	0.61	0.61	1.84	0	0.61	0	0	0	0	0	0	0	0.61	0	0.61	0	0	0	0.61	0	0	0
GPT3.5 one	18.49	2.74	7.53	0.68	3.42	6.85	5.48	4.11	2.05	2.74	1.37	2.74	0	0	0.68	2.05	2.74	0.68	2.05	1.37	1.37	2.05	4.11	0.68	0	0.68	0	0	0.68	0	0.68	0	0.68	2.05	0	1.37	0.68	0.68	1.37	0	0.68	0	0.68	0.68	0	0.68	0.68	1.37	0
GPT3.5 one	8.72	9.4	7.38	3.36	4.03	9.4	5.37	5.37	0	4.7	2.68	3.36	3.36	2.01	2.68	0.67	2.68	2.68	1.34	0	0	2.01	1.34	0.67	0.67	1.34	1.34	0	0	0	0	1.34	0	0	0	1.34	0	0.67	0	0.67	0	0	0.67	0	0	0	0	1.34	0.67
GPT3.5 one	14.39	5.04	10.07	5.04	1.44	3.6	3.6	2.88	2.16	5.04	1.44	2.16	4.32	2.16	0	0.72	2.16	0.72	0	1.44	0	2.88	2.16	1.44	0.72	1.44	0.72	0	1.44	0.72	0	1.44	2.16	0.72	0.72	0.72	1.44	0	0.72	0.72	0	0	0.72	0.72	0	0	2.16	0	0
GPT3.5 one	10.61	3.35	9.5	4.47	6.15	4.47	5.59	4.47	1.68	2.23	4.47	2.79	5.59	0.56	0.56	1.68	1.68	4.47	0	1.12	0.56	0.56	1.12	0.56	1.68	0.56	0.56	0	0	0	0	0.56	0.56	0	0	2.23	0.56	0	1.12	0.56	0.56	0.56	0.56	0	0	1.12	0	0.56	0
GPT3.5 one	11.02	3.39	11.02	6.36	4.66	3.81	6.36	6.36	0.85	0.42	4.24	5.08	3.39	0.85	1.27	0.85	3.39	0.85	0.42	0.85	1.69	0.85	2.12	0.42	2.97	0	0	0.85	0	0.42	0	0.42	0	0	0.42	0	0.42	0	0	0	0.85	0.42	0.85	0	0.85	0.42	0.42	0	0.42
GPT3.5 one	14.29	5.44	8.84	2.72	6.8	3.4	5.44	5.44	2.72	4.08	0.68	2.72	2.04	0	0.68	2.04	5.44	0	1.36	0.68	0.68	0	3.4	0.68	0.68	0.68	0.68	0.68	1.36	0	0	0	0	0	0	0	0.68	0	0.68	0	0	0.68	0	0	0.68	0	0	1.36	0
GPT3.5 one	9.68	7.1	5.81	8.39	3.87	5.16	5.81	4.52	1.29	2.58	1.29	3.23	0	5.16	2.58	0.65	0	1.29	0.65	1.29	1.94	0.65	1.29	1.94	0.65	1.29	1.29	0	0	0.65	0	0.65	0.65	1.29	0.65	0.65	0.65	1.29	0.65	1.29	0	0	0	0	0.65	0.65	0	0	0
GPT3.5 one	12.9	10.97	4.52	6.45	5.81	6.45	3.87	3.23	0	5.16	3.23	0	3.87	1.29	1.94	1.29	1.29	2.58	1.29	1.29	0	1.94	0.65	0.65	0.65	0	1.29	0.65	0	0	0.65	0	0	0	0	0	0	0	0	0.65	1.29	0	0	0	0.65	0	0	2.58	0.65
GPT3.5 one	12.79	8.14	5.81	8.14	6.4	6.4	4.65	4.65	1.74	3.49	2.91	1.74	2.33	1.74	2.33	0	1.16	0.58	2.91	2.33	0.58	0.58	0	0.58	0.58	0.58	2.33	1.16	0	0	0.58	0	0	1.16	0	0	0	0	0.58	1.74	0.58	0	0	1.16	0	1.16	0	0	0.58
GPT3.5 one	8.99	7.87	4.12	7.87	6.74	6.37	4.87	6.74	0.75	2.25	2.25	5.24	1.87	0.37	1.12	2.25	1.5	0.75	2.25	0.37	1.87	0.37	0	0	1.12	1.12	1.12	0.37	0.37	0	0.75	0.37	0	0	0	0.75	0.75	0	0	3.75	0.37	0.37	0.37	0	1.12	0	0.37	0.37	0
GPT3.5 one	9.8	4.41	8.33	2.45	3.43	5.88	2.94	4.41	0.49	2.45	0.49	3.43	2.94	2.45	0.49	3.43	0.49	0.98	0.98	2.94	5.88	0	1.47	0	0.98	0.49	0.49	0	2.45	1.47	0.98	0	0.49	0	0	1.47	0	0	0.98	0	0.98	0	0	0.49	0.49	0	0	0.49	0
GPT3.5 one	13.24	9.56	8.09	5.15	6.62	7.35	5.88	3.68	0	3.68	2.94	2.94	0	1.47	0.74	0.74	0.74	0	2.21	1.47	0	0	0.74	1.47	1.47	0	0	0.74	0	0.74	0.74	0	0	0.74	1.47	0	0	0.74	0	2.94	0	0	0	0	0	0	0.74	0	0
GPT3.5 one	16.99	10.46	1.96	3.27	3.92	3.92	7.84	7.84	5.23	0.65	0	5.23	1.31	1.96	1.31	1.31	1.31	1.96	1.31	0.65	0	1.31	0	0	0	0.65	1.31	0	0	0	0	0.65	3.92	1.31	0	0	1.96	0	0	2.61	0	0	1.31	0	0	0	0	0	0.65
GPT3.5 one	12.94	10.59	7.65	2.94	4.12	3.53	4.71	4.71	1.76	2.35	2.35	2.94	1.18	2.94	1.18	1.18	2.35	0.59	1.18	1.18	0	0	0.59	1.18	0	1.76	1.18	0	0	0.59	0	0.59	1.76	0.59	0	0	0	1.76	0.59	2.35	1.76	0	0	0	0	0	0	0.59	0
GPT3.5 one	10.64	7.09	9.22	6.38	4.26	4.96	4.96	2.13	2.13	4.96	4.96	2.13	2.13	0.71	2.13	0.71	0.71	0	1.42	2.84	1.42	2.13	0	0.71	0.71	0.71	2.13	0	0	0	0	0.71	0	0	0	0	0	0.71	0.71	0	0	0.71	0.71	0.71	0	0	1.42	1.42	0.71
GPT3.5 one	11.54	1.28	10.26	3.85	5.77	7.05	6.41	8.97	2.56	1.28	0.64	7.05	4.49	5.13	1.92	0.64	1.28	0	3.21	0	0.64	0.64	0.64	0	0.64	0	0.64	0.64	0	1.28	0	0	0	1.28	0	0.64	0	0	0.64	0	1.28	1.92	0.64	0	0	1.28	0	0	0
GPT3.5 one	7.1	12.9	10.32	7.1	2.58	3.87	5.81	4.52	2.58	4.52	3.23	2.58	3.23	1.94	1.94	0.65	0.65	0.65	1.29	1.29	1.29	1.94	0.65	1.94	0.65	1.29	2.58	0	0	0.65	0.65	0	0	0.65	0	0.65	0.65	0.65	0	0	0.65	0	0	0	0	0.65	0.65	0	1.29
GPT3.5 one	10.69	3.14	8.18	5.66	6.92	8.18	5.66	2.52	2.52	3.77	0.63	2.52	3.14	0.63	0	2.52	0.63	0	1.89	0	0.63	0	1.26	1.89	2.52	0	1.89	0.63	0	0	0	0.63	0	0	0	0.63	0	0.63	1.26	0	0	0.63	0.63	0	0	0.63	0	0	0
GPT3.5 one	10.53	9.21	7.24	4.61	5.92	5.92	5.26	3.95	1.32	4.61	1.97	3.95	2.63	1.32	1.97	1.32	1.32	0.66	0	0.66	0.66	0.66	0	3.29	1.32	0.66	2.63	0.66	0	0	0.66	0	0.66	0	0	1.32	0.66	0	0	0.66	0	0.66	1.32	0.66	0	0.66	1.32	0.66	0
GPT3.5 one	11.88	6.88	4.38	5	5	8.75	7.5	6.88	2.5	1.25	1.25	5	4.38	1.88	3.75	0	2.5	0	1.25	0	0	0	2.5	0.62	0	1.25	1.88	0	0	0	0	0	0.62	0	0	0	0	0.62	0.62	0	1.25	0.62	1.25	0	0	0.62	0.62	0	0
GPT3.5 one	8	5.78	8.44	7.11	6.22	3.56	3.56	4.44	2.67	3.56	1.78	3.56	1.33	0.89	0.44	0.44	1.33	2.22	2.67	0	0	0.44	4	0	0	1.78	1.33	1.33	3.56	0.44	3.11	0	0.44	0	0	0.44	0.44	0.44	0.89	1.78	0	0	0.44	0	0	0	0	0.44	0
GPT3.5 one	13.25	6.62	7.95	5.3	3.31	5.96	5.3	3.97	1.99	3.97	2.65	3.31	1.32	1.99	1.32	1.32	1.32	0.66	1.32	2.65	1.99	1.32	1.32	0.66	0.66	0.66	1.99	0.66	0.66	0	1.32	1.32	0.66	0	0.66	0.66	0	0	0	0	0.66	0	0.66	0	0	0	0	0.66	0.66
GPT3.5 one	18.25	15.08	3.17	3.17	0.79	3.17	2.38	0.79	0.79	8.73	1.59	0	0	2.38	2.38	1.59	4.76	0	1.59	3.17	1.59	0.79	2.38	6.35	0.79	1.59	0	0	0	0	0	0.79	0	0	0	0.79	2.38	0	0.79	0.79	0	0	0.79	0	0	0	0	0.79	0.79
GPT3.5 one	9.43	3.14	5.03	6.29	9.43	7.55	3.77	5.66	2.52	3.14	0.63	5.03	3.14	1.89	1.26	1.89	0.63	0.63	0.63	0.63	1.26	0	1.26	0	1.26	1.26	1.26	0	0.63	0.63	0	0.63	0	0	0	1.26	0.63	0	0.63	0	0.63	0.63	0	0	0.63	1.26	0.63	0.63	0
GPT3.5 one	12.67	10	11.33	3.33	6	4.67	6	0.67	2	4	2.67	1.33	2	3.33	1.33	0.67	2	0.67	1.33	0	1.33	0.67	0.67	1.33	0.67	0	0.67	0	0.67	0.67	0	1.33	0.67	0	0.67	0.67	0.67	0	1.33	0	0	0	0.67	0	0	0	0	1.33	0
GPT3.5 one	14.81	8.64	6.79	3.7	5.56	8.64	5.56	3.09	2.47	4.94	3.7	1.23	0.62	2.47	1.23	1.85	1.85	0.62	1.23	0	0	0.62	0.62	0	0	0.62	1.23	0	0	0	0.62	1.23	1.23	0.62	0	0.62	0.62	0	0	1.85	0	0	0	0.62	0	0	0	0.62	0
GPT3.5 one	12.18	10.26	8.33	3.85	4.49	7.69	7.05	4.49	0.64	3.21	1.28	2.56	0.64	1.28	1.92	2.56	1.28	0.64	0.64	1.92	2.56	0	2.56	2.56	0.64	0	0	0.64	0	1.28	0	0	0	0	0	0.64	0	0.64	0	0.64	0.64	0	1.28	0	0	1.28	0	0.64	1.28
GPT3.5 one	6.35	6.35	5.29	5.82	4.76	5.29	4.76	4.23	0	4.23	0.53	3.7	2.12	0.53	1.59	0.53	3.17	1.59	0	0.53	2.65	0.53	1.59	1.06	0	2.12	1.06	0	2.12	0.53	2.65	0	0	1.06	0	1.06	1.06	1.59	0.53	1.06	0	0	1.59	0.53	0.53	1.59	0	2.65	0
GPT3.5 one	16.78	2.1	9.09	8.39	4.2	5.59	5.59	8.39	3.5	0.7	1.4	5.59	0.7	3.5	0.7	2.1	0	0	0.7	0.7	0	0	0	0.7	0	0	1.4	0.7	0	0	0	0	0	2.1	0	0.7	0.7	1.4	0	0.7	1.4	0.7	0.7	0	0.7	0.7	0	0	1.4
GPT3.5 one	14.4	9.6	8.8	7.2	4.8	4.8	6.4	6.4	0.8	1.6	0	4	0.8	1.6	0	0	0	0	1.6	1.6	0	2.4	0	0	0	0	2.4	0	0.8	0	0	0.8	0.8	0	0	0	1.6	0.8	0.8	0	1.6	0.8	0	0	0	0	0	0	0.8
GPT3.5 one	14.09	14.77	5.37	6.04	7.38	6.04	6.04	5.37	0	2.68	2.68	3.36	2.68	2.01	0.67	2.68	1.34	0.67	0.67	0.67	0	0	1.34	2.01	0.67	0	0	0.67	0	0	0	0	0	0.67	0	0	2.01	0	0.67	0	0	0.67	0	0	0	0.67	0.67	0	0
GPT3.5 one	10.37	7.93	7.93	4.88	6.1	3.66	4.27	4.27	0	4.88	3.66	3.05	2.44	3.66	0.61	1.83	1.22	1.22	0.61	0.61	1.22	0.61	0.61	1.22	0	1.22	0	1.22	0.61	0.61	0.61	0	0	0	1.22	1.22	0	0.61	0	0	0.61	0	0.61	1.22	0	1.22	0	0.61	0
GPT3.5 one	15.66	4.82	9.04	4.22	7.83	6.63	7.23	4.22	0.6	2.41	1.2	4.22	0	1.2	1.2	0	2.41	1.2	1.2	2.41	0.6	0.6	0	0.6	1.2	0	0	0	0	0	0.6	0.6	0.6	0	0	0.6	0.6	0	1.2	2.41	0	0	2.41	0	0	0	0	0	0.6
GPT3.5 one	13.1	8.33	8.33	2.98	5.95	4.17	5.36	4.17	2.38	1.79	4.76	2.38	4.76	0.6	0.6	0	1.19	2.38	1.19	1.19	1.19	0	2.38	0.6	0	0.6	0.6	0	0	0.6	0	0	0.6	1.19	1.19	1.19	0	0	0.6	0.6	1.19	0	0.6	0	0	1.19	0	0	0
GPT3.5 one	8	6.67	9.33	5.33	3.33	10	6	3.33	0	4	1.33	3.33	4	0.67	0.67	0.67	1.33	1.33	0	0	0.67	0	2	2	0.67	0	1.33	1.33	0.67	0.67	1.33	0	1.33	0.67	0.67	0.67	0	0	0	0.67	0	0	0	0.67	0	0.67	0	0.67	0
GPT3.5 one	12.1	8.28	5.1	6.37	8.28	7.64	4.46	0	0	5.73	3.18	0	0.64	0.64	0	0	1.91	3.18	1.27	0	1.27	0.64	0	1.27	2.55	0	0.64	0.64	0	0.64	0.64	0	0	2.55	0	0.64	0.64	0	0.64	1.27	0	0	0	0	0	0.64	0	1.27	0.64
GPT3.5 one	14.5	6.5	9.5	3.5	8	4.5	7	6	0.5	0.5	1.5	4	3	1	1.5	1	1	0	3	0	1.5	1	0.5	0	0	0.5	1.5	0	0	0	0	0.5	0.5	1.5	0.5	0	0.5	0	0.5	1	0.5	0.5	0	0	0	1	0.5	0	0
GPT3.5 one	14.88	13.69	0	3.57	8.93	3.57	7.14	7.74	1.79	0.6	0.6	4.76	1.19	1.79	0.6	2.38	1.79	1.19	1.19	0.6	0.6	0.6	0.6	0	0.6	0	0.6	0	0	0	0	0.6	1.19	0.6	0.6	0	0	0.6	1.19	2.38	1.79	0	0	0.6	0	0	0	0.6	0
GPT3.5 one	9.68	4.3	11.29	4.3	9.14	5.38	5.91	3.76	1.08	2.15	2.69	2.15	3.76	0.54	0.54	2.15	1.08	0.54	0.54	0.54	2.69	0.54	2.15	1.08	1.08	0.54	2.69	0	0	0	0	0.54	0.54	0.54	0.54	1.08	0	0	0	0	0.54	0	1.08	0.54	0	0.54	0.54	1.08	0.54
GPT3.5 one	10.05	9.05	8.54	5.03	8.04	5.03	4.02	3.02	3.02	3.52	3.52	2.51	4.02	0.5	2.51	0.5	1.51	0.5	3.02	1.01	1.01	0	0.5	1.51	1.01	1.01	0.5	1.51	1.51	0.5	0.5	0	0	0	0	0.5	0	0	0.5	0	0	0	1.01	0	0	0.5	1.51	0	0
GPT3.5 one	12.23	6.91	4.79	5.32	4.26	4.26	5.85	4.79	1.6	3.19	3.19	4.26	1.6	1.6	2.13	1.06	2.13	1.06	2.13	1.06	2.13	2.13	1.6	2.13	0.53	0	0	0.53	0.53	1.06	0.53	1.06	0	0	0.53	2.13	0.53	0	0	0	0	0	0.53	1.06	0	0	0	0	0
GPT3.5 one	7.69	7.69	6.51	9.47	5.33	5.92	5.33	1.78	0.59	3.55	1.18	1.18	1.18	0.59	2.37	1.18	2.37	1.78	2.37	0	1.78	1.78	2.96	1.18	1.78	0.59	1.78	1.18	0.59	0	0.59	0	0	0.59	0	0.59	0	0	0	2.96	0	0	0.59	0	1.78	0	0.59	0	0
GPT3.5 one	13.92	4.64	6.19	4.12	5.67	4.64	6.19	5.15	0.52	0.52	1.03	3.09	2.06	3.09	2.06	2.58	2.58	2.58	1.55	0	1.03	1.03	2.06	0.52	1.03	1.03	0.52	0	0	1.03	0	0	0	0	0	0	0	0	0.52	0	0.52	0	1.55	0	0	1.55	0	0	0
GPT3.5 one	14.38	5.88	9.15	5.23	5.88	2.61	5.23	4.58	2.61	2.61	0	3.27	0.65	2.61	1.96	0.65	0.65	2.61	1.31	1.31	0.65	1.96	1.96	1.31	0.65	1.31	0	0	0	0.65	0.65	0	0	1.31	1.96	1.31	0	0	1.31	0	0.65	0	1.31	0.65	0	0	0	0	0
GPT3.5 one	9.82	7.14	5.8	3.57	4.91	6.7	5.36	5.36	0.45	1.34	2.68	3.57	6.7	1.79	1.79	2.23	0	1.34	1.34	0	1.79	0.45	0	0	1.34	0.45	0.89	0.89	0.89	0	0	0.89	0.45	0.89	0.45	0.45	0	0.45	0.45	4.91	0.89	0	1.34	0.45	0	0.45	0.45	0	0.89
GPT3.5 one	9.8	7.19	12.42	7.19	2.61	1.31	3.92	1.96	3.92	3.27	1.96	1.31	1.96	0.65	0.65	0	3.27	1.31	1.31	0.65	1.31	1.31	4.58	2.61	0	2.61	2.61	0	3.27	0.65	1.31	0	0.65	0	0.65	0	0	0	0.65	0	0	0	0	0	0	0.65	0	0	0
GPT3.5 one	9.71	4.57	5.71	5.14	4	6.86	6.29	2.86	1.14	2.86	4	1.71	1.71	0	2.29	2.29	1.14	0.57	0	0	1.14	1.71	2.86	1.14	0.57	0	2.86	0	1.71	1.14	0.57	0.57	0	0.57	0	1.14	0	0	0.57	1.14	0	0	0	1.14	0	0.57	0	0	2.29
GPT3.5 one	12.26	7.74	5.81	7.1	2.58	5.16	7.1	5.16	1.29	0	1.94	4.52	3.87	1.94	1.29	3.23	1.29	0.65	1.29	0	1.29	0	2.58	1.29	2.58	0.65	2.58	0	2.58	0	0	0.65	0.65	1.29	0	0.65	0	0.65	0.65	1.29	0	0	0.65	0	0	0	0	0	0
GPT3.5 one	10.64	11.7	9.04	4.79	6.38	5.85	3.72	3.19	0.53	3.72	0.53	0.53	2.66	1.06	1.6	1.6	0.53	0	0.53	2.66	1.06	1.6	0.53	2.13	0.53	0.53	3.19	1.06	0	0	0.53	1.6	0.53	0.53	0.53	1.6	0	0	0.53	1.06	1.6	0	0.53	0.53	0	0	0.53	1.06	0
GPT3.5 one	14.65	10.83	7.01	5.1	5.1	3.82	6.37	5.73	0	0	2.55	4.46	1.27	1.91	1.91	3.18	2.55	1.27	0	0	0	2.55	1.91	0.64	0	0	1.27	0	0	0	0	0	0	0.64	1.91	0	0	0	0	1.91	1.27	0.64	0	0	0	0	0	0	0
GPT3.5 one	12.69	11.94	5.22	5.22	5.97	4.48	1.49	2.24	1.49	6.72	1.49	0.75	1.49	2.24	2.24	0	4.48	0	1.49	0	1.49	2.99	2.24	4.48	0	0	1.49	0.75	0	0	0	0.75	0.75	0.75	0.75	0	0	2.99	0.75	0	0.75	0	0	0	0	0	0.75	0	0
GPT3.5 one	9.58	5	7.08	2.08	3.75	6.25	6.25	4.17	0.83	2.08	1.67	2.5	2.08	3.33	2.5	0.83	4.58	2.08	0.83	0.83	1.25	0.42	0.83	1.25	0	0.42	0.83	1.25	1.67	0	1.67	0	0	0.42	0	0.42	0.42	0.42	0.42	1.67	0	0.42	0	0	0	1.25	0.83	0.83	0
GPT3.5 one	11.8	7.3	4.49	0.56	6.18	10.11	7.3	5.62	0.56	2.81	1.12	3.93	1.12	3.37	1.69	0	1.69	3.93	0	0	0.56	2.25	0.56	0.56	0	0	1.12	0	0	0	0.56	0	0.56	1.69	0	1.12	1.12	0.56	0.56	2.81	0.56	0	0	0.56	0	0	0.56	0	1.12
GPT3.5 one	6.84	6.84	6.84	7.89	3.68	7.37	6.32	3.68	0.53	3.16	2.63	3.68	2.11	0	3.16	2.11	1.58	0.53	0.53	0.53	0.53	1.58	3.16	1.58	0.53	0.53	1.05	1.58	0	0.53	0	0	0	0	1.05	1.05	0	0	0.53	0.53	0.53	1.05	1.05	0	0	0.53	0	0.53	0.53
GPT3.5 one	14.11	8.59	6.75	5.52	4.29	3.68	4.91	6.75	1.84	1.23	1.23	4.29	3.07	0.61	1.23	0.61	1.84	0.61	1.23	0.61	1.23	0.61	2.45	1.23	0.61	0.61	1.23	0.61	0	0	0	0	0	0.61	2.45	0	0	0	0.61	3.07	0.61	0	0	0	0	0	0.61	0	0
GPT3.5 one	7.02	11.4	5.26	4.82	7.89	5.26	5.26	6.14	1.75	4.39	2.63	4.39	0.88	0.88	2.19	1.32	1.75	0	1.32	0.44	0.44	0.44	1.32	0.88	0.88	0.88	0.44	0.88	0.44	0	1.75	0	0	1.32	0	1.32	0.44	0	0	1.32	0	0	0.44	0	0	0	0	2.19	0.44
GPT3.5 one	18.82	8.24	4.71	4.71	5.88	4.12	4.71	5.29	0.59	1.76	2.35	4.12	1.18	0.59	1.18	1.18	1.76	0.59	0.59	0.59	1.18	0.59	2.35	0	0.59	0	0	0	1.76	0	0.59	1.76	0.59	1.18	0	0	0.59	0.59	0	2.35	0.59	0.59	0.59	0	0	0	0	0	0
GPT3.5 one	12.35	6.47	7.65	7.06	7.65	5.88	4.71	4.12	2.35	2.94	2.94	2.35	3.53	1.76	2.35	0.59	0.59	0.59	1.76	0.59	0.59	0.59	0	1.76	0.59	1.76	2.35	0	0	1.76	0	0.59	1.18	0.59	0	0.59	0	0	0.59	0	1.18	0	0	0	0	1.18	0	0.59	0
GPT3.5 one	12.37	10.75	7.53	4.84	9.68	4.3	6.99	3.76	0	4.3	2.69	1.61	0	2.69	2.15	0.54	2.15	1.08	1.61	0.54	0	1.61	2.15	1.61	0	1.61	0.54	0	0	0.54	0	0	0	0.54	0	0.54	0	0	1.08	0	0	0	1.08	0	0.54	0.54	0	0.54	1.08
GPT3.5 one	8.59	5.52	11.04	5.52	4.29	3.68	6.13	4.91	0	4.91	0.61	3.07	1.23	1.23	1.23	1.23	2.45	1.23	0	0.61	1.23	1.84	3.07	0.61	0	1.23	1.23	1.23	0.61	0	0.61	0.61	0	0.61	1.23	0.61	0.61	1.23	0.61	2.45	0.61	1.23	0	0	0	0.61	0.61	0.61	0
GPT3.5 one	12.78	10	8.89	2.78	7.22	4.44	4.44	6.67	1.67	2.22	2.22	2.78	2.22	2.78	1.11	2.22	1.11	0.56	0	1.11	0	1.11	0.56	0.56	0	0	2.78	0.56	0.56	0.56	0	0	0	0	0	0	0	0	0	0.56	1.11	0	0.56	0.56	0	0	0	0.56	0.56
GPT3.5 one	14.11	8.59	1.84	4.91	6.75	7.36	7.36	3.68	0	0	3.07	3.07	1.23	0.61	0.61	2.45	1.84	0.61	1.23	0.61	0	0.61	0	0	1.23	1.23	0.61	0.61	0	0.61	0	1.23	0.61	0.61	2.45	1.23	0	0	0	2.45	0	0	1.23	0	1.23	0	1.23	0	0
GPT3.5 one	15.61	8.09	4.62	11.56	2.89	5.78	5.2	3.47	1.16	2.31	2.31	2.89	1.16	1.16	1.16	2.31	1.73	1.73	0.58	1.16	0.58	2.89	0	0	2.31	0	0	0.58	0	0.58	0	1.73	0	0	0	0	0	0	0	1.16	0	1.16	0.58	0	0.58	1.16	1.16	0	0
GPT3.5 one	11.6	8.29	5.52	6.08	3.31	4.97	6.08	4.42	1.66	3.31	2.76	2.76	1.1	1.1	1.66	1.66	3.31	0	0.55	1.66	0	1.66	4.97	1.1	1.66	0	0.55	0.55	1.1	1.1	0.55	0	0	0	0.55	1.1	0	0	0	0.55	0.55	0	0.55	1.1	0.55	0.55	0	0.55	0
GPT3.5 one	12.03	3.8	8.23	6.96	3.8	4.43	5.06	5.06	0.63	3.8	0.63	4.43	4.43	0	1.9	1.9	1.27	0.63	1.9	1.27	0.63	1.9	5.06	1.27	1.27	0.63	0.63	1.27	0.63	0	0	0	0	0.63	0	1.27	1.27	0	0.63	0.63	0	0.63	0.63	0.63	0.63	0.63	0.63	0	0
GPT3.5 one	10.73	6.78	8.47	2.26	6.21	5.08	6.21	3.39	0	2.26	1.69	2.26	2.26	2.82	1.69	3.95	4.52	0	1.13	1.69	1.13	0	1.13	1.13	0.56	1.13	0.56	0.56	1.13	1.69	0.56	0	2.26	0.56	0	0.56	0	0.56	0.56	0.56	0	0	0.56	0.56	0	0	0	0	0
GPT3.5 one	12.31	10.26	5.64	2.56	7.69	5.13	2.56	2.56	1.03	5.64	5.64	1.03	2.05	2.05	1.54	0.51	2.05	1.03	1.54	0	1.54	0	1.03	0.51	0	1.03	1.03	0	0.51	1.03	0	0.51	0.51	0	0.51	0	0.51	0	1.03	1.03	0	0	1.03	0	0	0	0	1.03	1.03
GPT3.5 one	7.95	11.92	6.62	5.96	5.96	7.28	5.96	4.64	1.32	1.99	3.31	1.32	0.66	2.65	1.32	2.65	1.99	1.32	3.97	1.32	0.66	0	1.32	0	0.66	0.66	0.66	1.99	0	0	0.66	0	0	0	0	0.66	0	0.66	0.66	0.66	0.66	0	0	0	0.66	2.65	0	0	0
GPT3.5 one	11.16	10.23	4.19	6.98	4.19	5.12	4.65	1.4	0.47	3.26	2.79	0.47	0	1.4	0.47	0.47	2.33	3.26	0.93	1.4	2.33	0	1.4	2.33	1.4	0	0.47	0.47	0.47	0.47	0.47	0.47	1.4	0.47	0	0.47	0	0.47	0.47	1.86	0.47	0	1.4	0.47	0	0.47	0.93	0.47	0.93
GPT3.5 one	14.12	8.24	10	7.65	7.65	2.94	5.88	4.71	0	0	2.35	4.12	2.94	1.18	1.76	1.76	0.59	2.94	0	1.18	1.18	1.18	1.76	0	1.76	0	0	0.59	0	1.18	0	0	0	0.59	0	0.59	0.59	0	0.59	0.59	0.59	0	0	0	0	0	0.59	0	0
GPT3.5 one	17.19	9.38	5.21	7.29	3.65	3.65	3.65	3.12	0	0.52	2.6	1.56	2.6	1.04	4.17	1.56	1.56	2.6	0.52	1.56	2.6	0.52	0.52	0.52	2.08	0.52	0.52	0	0	0.52	0	0	0.52	1.56	0	0	0.52	1.56	0	2.08	0.52	0	0.52	0.52	0.52	0	0	0	0
GPT3.5 one	17.81	6.85	8.22	6.16	3.42	3.42	4.79	2.05	2.05	3.42	2.05	0.68	2.74	0	1.37	1.37	1.37	0.68	1.37	2.05	0	1.37	3.42	0.68	0.68	1.37	0	1.37	0.68	0.68	0	1.37	0	0	1.37	0	0	1.37	0	0.68	0	1.37	0.68	0.68	0	0	0	0.68	1.37
GPT3.5 one	8.65	8.65	5.95	3.78	5.41	6.49	6.49	5.95	1.62	2.16	2.16	4.32	1.62	3.78	1.08	2.16	1.62	2.7	2.16	0	1.62	1.08	1.08	2.16	0.54	0	1.08	1.08	0	0.54	0	0	0	0	0.54	1.08	0	0.54	0.54	0	0.54	0.54	0	0.54	0	0	0	0.54	0
GPT3.5 one	10	5.33	6.67	3.33	5.33	9.33	8	4	0	0.67	0	2.67	4	5.33	0.67	4	1.33	0	0	0.67	1.33	0.67	0.67	0	0	0	1.33	0	0	0.67	1.33	0	1.33	0	1.33	2.67	0	0	0.67	0	0.67	0	1.33	0	0	4	0.67	0	0
GPT3.5 one	14.36	7.45	8.51	2.66	4.79	9.04	4.79	2.66	1.06	3.19	3.19	0	2.66	2.13	0	1.6	1.6	3.72	0	0.53	1.06	1.06	1.06	0.53	0.53	0	0.53	1.06	0	0.53	0	0	1.6	1.06	0	0.53	0	0	0.53	0.53	1.06	1.06	2.13	0	1.6	0.53	0	0	0
GPT4 zero	13.3	10.64	4.26	4.26	3.72	4.79	5.32	3.72	6.91	1.6	1.6	3.72	0.53	1.6	2.66	1.6	1.6	1.06	3.19	0.53	2.66	0	0	1.06	0.53	0	0.53	2.13	1.06	0.53	0.53	0.53	0	0.53	0	0	1.06	1.06	0	0	0	0	0	0.53	0	0	0.53	0	0.53
GPT4 zero	15	6.25	10.62	8.12	5.62	3.75	5.62	1.25	6.88	1.88	1.88	1.25	1.88	1.88	1.88	0	1.25	0.62	1.88	0.62	1.25	0	0	1.25	0.62	1.25	0	1.25	1.88	2.5	1.25	0.62	0.62	0	1.25	0	0	0	0.62	0	0	0.62	0	0	0.62	0	0	0	0
GPT4 zero	8.06	6.16	6.16	9.48	3.79	3.79	5.69	4.27	8.06	0.47	2.37	2.37	1.9	0.95	2.37	4.27	0.95	0.95	1.9	1.42	0.95	0	0	0.95	2.37	0.95	0.47	1.42	0.95	0.95	1.42	0.47	0.47	0	0	0	0	0	0.47	0.47	0	0.47	0	0.95	0.95	0	0.47	0	0
GPT4 zero	10.47	10.47	8.14	6.98	4.07	3.49	3.49	0.58	2.91	4.65	2.91	0	2.91	2.91	5.23	1.16	1.16	0.58	1.16	0.58	0.58	0	1.74	2.33	1.16	1.74	0	2.91	2.33	1.74	2.33	0	0	0	0	0.58	0	0.58	0.58	0	0	0	0	0	0	0	0	0	0.58
GPT4 zero	14.29	13.14	6.29	6.86	5.71	4	4.57	1.14	6.29	1.71	4	0.57	1.71	0.57	1.14	2.86	1.14	1.14	2.86	0	0	1.14	1.14	1.14	1.71	0	1.14	2.86	0	0.57	0	0.57	0.57	0.57	0	0	0	0.57	0	0	0	0.57	0	0	0	0	0	0	0
GPT4 zero	12.9	10.22	10.22	4.3	3.23	3.23	4.3	1.08	4.3	2.69	3.76	0	4.84	1.08	1.61	0.54	1.08	1.08	2.69	0.54	0.54	1.61	1.08	0	2.15	1.61	1.08	2.15	0.54	1.08	0.54	0	1.08	0	0	0	0	0	0	0	0	1.08	0	0.54	0	0	0	0.54	0
GPT4 zero	16.38	9.6	5.65	9.04	2.26	2.26	3.95	1.69	7.34	2.82	1.69	0.56	2.26	1.69	3.39	0.56	0	2.82	2.82	0.56	1.13	0.56	1.69	0.56	1.69	1.13	2.26	1.69	1.69	0	1.13	0	0	0	0	0	0	1.13	0.56	0	0	0.56	0	0	0.56	0	0	0	0
GPT4 zero	15.71	6.81	3.66	8.9	5.24	2.09	7.33	3.14	4.71	0	1.57	1.05	1.05	2.09	1.57	3.14	2.09	1.57	0.52	2.09	1.05	0.52	1.05	0.52	1.05	0	0.52	0.52	0.52	0.52	0	1.05	0.52	1.05	0.52	0	1.05	0	0	0.52	0	0	0	0	0.52	0	0.52	0	0.52
GPT4 zero	15.85	8.2	4.92	4.92	6.01	3.28	5.46	2.19	4.92	2.73	2.73	1.64	1.09	2.19	3.28	1.09	1.09	0.55	3.28	2.19	0.55	0	0	0	0.55	2.19	0.55	0.55	0.55	2.19	0	0	1.09	0	1.09	0	0	1.09	0	0.55	0	0.55	0	0.55	0	0	0	0	0
GPT4 zero	17.53	6.49	7.14	3.9	3.25	4.55	7.14	3.25	7.14	1.95	1.95	1.95	0.65	0.65	2.6	3.25	1.3	1.3	3.25	0	0.65	0	1.3	0	0	0.65	0.65	3.25	0	1.3	0.65	0	0	0	0.65	1.3	0	1.3	0	0	0	0	0	0	0	0	0	0	0
GPT4 zero	19.23	6.59	6.59	6.59	1.65	3.85	3.3	3.3	6.59	2.75	1.1	1.1	0	2.75	1.65	2.75	1.65	1.65	3.3	2.2	0.55	1.1	0.55	0	1.65	0.55	0	1.1	0.55	0.55	0.55	0	0.55	0	0	0.55	0.55	1.65	0	0.55	0	1.1	0	1.1	0	0	0	0	0
GPT4 zero	13.04	8.07	10.56	6.83	5.59	1.86	5.59	3.11	5.59	0.62	4.97	1.24	1.86	1.24	1.86	3.73	2.48	0	2.48	0.62	0.62	0	0	0	0	1.86	1.24	1.24	1.24	0.62	0.62	0	0	1.24	1.24	0	0	0.62	0	0	0.62	1.24	0	0.62	0	0	0	0	0
GPT4 zero	10.98	8.09	5.78	12.72	2.31	4.05	7.51	2.31	8.09	2.89	2.89	1.73	1.16	1.73	1.16	1.16	1.16	1.16	0.58	2.31	1.16	0.58	0	1.16	0	0.58	1.73	0	0	0.58	0	0	0	0.58	0	0.58	0	1.73	0	0	0	0	0	0	0	0	1.16	0.58	0
GPT4 zero	12.35	7.65	10.59	6.47	4.71	1.18	5.29	3.53	4.12	1.18	3.53	2.94	2.35	1.76	2.94	1.18	1.18	0.59	1.76	0.59	1.76	1.18	0.59	0	1.18	1.18	0.59	1.76	1.18	2.35	0	1.18	0	0.59	1.18	0	0	0	0	0	0	1.18	0	0	0.59	0	0	0	0
GPT4 zero	11.89	8.11	9.19	9.19	5.95	2.7	5.95	2.16	2.7	2.7	4.32	1.62	0.54	0.54	2.7	0	3.24	1.08	0.54	0	0.54	0.54	0	1.08	2.16	1.08	0.54	0.54	1.62	0.54	1.62	1.08	0	0	0	0	0	0.54	0.54	0	0	0	0	1.08	1.62	0	0	0	0
GPT4 zero	18.04	7.73	2.06	3.09	4.12	4.12	5.15	6.19	9.28	2.58	0	1.55	0	1.03	2.06	1.55	3.09	1.03	1.03	1.55	1.55	0	0.52	0	0	1.55	0.52	1.03	1.03	0.52	1.03	2.06	1.03	0	0	0	0	0	0	0.52	0.52	0.52	0	0	0	0.52	0	0	0
GPT4 zero	10.53	10.53	5.26	7.02	2.34	1.75	4.09	2.92	8.19	2.34	2.34	0	1.75	1.17	2.92	1.75	1.17	0.58	1.75	0	0.58	0	1.17	0	0	2.34	2.34	0.58	2.34	0.58	2.34	0.58	0	0	0	0	0	0.58	0	0	0	1.17	0	0	1.17	0.58	0.58	0	0
GPT4 zero	15.03	6.94	8.09	8.09	2.31	3.47	6.94	4.62	5.2	1.16	3.47	2.31	2.31	3.47	1.16	1.16	0.58	1.16	0.58	0	0	0	1.16	0	0.58	0.58	0.58	0	0.58	0	0	0.58	1.16	0	1.16	1.16	0.58	0.58	0	0.58	0	0	0	1.16	0	1.16	0	0	0
GPT4 zero	16	7.33	9.33	5.33	3.33	4	2.67	3.33	4	0	2	1.33	1.33	2	4	4	1.33	0.67	2	0.67	0.67	0	0.67	0	2	1.33	0	0.67	1.33	1.33	1.33	0	1.33	0	0.67	0	1.33	0	0	0	0.67	2.67	0	1.33	0	0	0	0	0
GPT4 zero	13.71	8	6.29	6.29	3.43	2.86	4.57	4	8	1.71	0.57	1.71	1.14	2.29	1.14	0	1.14	0	1.14	0.57	0.57	2.86	0.57	0.57	0.57	2.29	0	2.29	1.14	1.14	1.14	0	1.14	0	1.14	0	1.14	1.71	0.57	0	0	0.57	0	0	0	0	0	0	0.57
GPT4 zero	20.2	9.85	4.93	4.43	2.46	2.96	5.91	3.45	4.43	1.48	0.49	1.48	1.97	1.48	0.99	1.48	0.99	1.48	2.96	1.48	0.49	0.99	0.49	0.99	0.49	0	0	1.48	0.99	0.49	0.99	0	1.48	0.49	0.99	0.49	0	0.99	0	0.49	0.49	0	0.49	0	0	0.99	0	0	0.99
GPT4 zero	15.03	6.22	5.7	7.25	3.11	4.15	6.74	4.15	3.63	1.55	2.07	1.55	0.52	1.55	0	4.15	1.55	0	2.59	1.04	1.04	1.55	1.55	0.52	0.52	0.52	0.52	1.55	0.52	0	0	0	0.52	0	0	1.04	0.52	1.04	0	1.04	0.52	0	0	0	0	0.52	0	0	0
GPT4 zero	13.93	8.46	8.46	5.47	3.98	3.48	5.97	3.98	4.48	2.49	2.49	3.98	3.48	1	1.49	0.5	0.5	0.5	1.49	0.5	0.5	0.5	0.5	0	0	1.49	2.99	1.49	1.99	0.5	0	1	0.5	0.5	0.5	0.5	0	1	0	0	0	0.5	0	0	0	0	0	0	0
GPT4 zero	15.29	7.65	5.88	4.12	4.71	2.35	5.88	5.29	4.71	1.76	2.94	1.76	1.18	2.94	1.76	2.35	4.12	1.18	2.35	1.18	0.59	0	0.59	0	0	0.59	0	0.59	0.59	1.18	0.59	0	0	0	0	0	0	1.76	0	0.59	0.59	0.59	0	0	0.59	0.59	0	0	0
GPT4 zero	17.06	7.06	6.47	9.41	3.53	4.71	7.65	2.35	4.12	1.18	0	1.18	1.18	3.53	0	2.94	1.76	1.18	1.18	2.35	1.18	0	0	0	0.59	0.59	0	0.59	0.59	0.59	0	0.59	1.18	0.59	0	0	0	0.59	0	0	0	0.59	0	0.59	0	0	0.59	0	0
GPT4 zero	21.31	7.1	7.1	3.83	5.46	7.65	7.65	1.09	4.92	1.09	3.28	1.09	0.55	0	1.64	0.55	0	0	3.28	0	0	0	0.55	0	0	0	0.55	2.19	0	4.92	0	3.28	0.55	0	1.64	0	0	2.73	0	0	0	0	0	1.09	0	0	0	0	0
GPT4 zero	15.69	9.8	7.19	3.92	7.19	5.23	5.23	2.61	5.23	4.58	3.27	1.31	1.31	0	0.65	0	0.65	1.96	1.31	0	1.31	0	0.65	1.31	0.65	0	0.65	1.96	0.65	1.31	0.65	0	1.31	0	0.65	0	0.65	0.65	0	0	0	0	0	0	0.65	0	0	0	0.65
GPT4 zero	14.37	11.98	5.39	3.59	7.19	4.79	5.99	6.59	2.99	2.4	2.99	1.8	1.2	0	0.6	1.8	1.2	0	2.99	1.2	0.6	1.2	0.6	0	0	0	0.6	0.6	0	0.6	0	0	2.4	0	0	0.6	0.6	0	0	0.6	0.6	0	0	0.6	0	0	0	0	0
GPT4 zero	15.34	9.09	7.39	5.68	3.98	5.11	5.68	3.41	5.68	1.7	1.14	2.84	1.7	1.14	3.98	0.57	1.7	0.57	3.98	0.57	1.14	0.57	0.57	0	0.57	1.14	1.14	0.57	0.57	0	0.57	0.57	0	0	1.14	0.57	0	1.14	0	0	0	0	0.57	0	0.57	0	0	0	0
GPT4 zero	14.13	8.15	4.89	8.15	3.8	2.72	4.89	4.89	3.8	2.72	2.17	1.63	0.54	2.72	1.09	2.17	0.54	1.63	0.54	2.72	1.63	1.63	0.54	0.54	0	0	0	1.09	0	1.63	0	0.54	1.09	0	0.54	0	0.54	0	0.54	1.09	0.54	0.54	0.54	0.54	0	0	0	0	1.09
GPT4 zero	15.87	11.64	6.88	8.47	1.59	3.17	5.29	2.12	5.82	3.17	2.65	1.59	1.06	0.53	1.06	0	0.53	0.53	2.65	1.59	0	0	1.06	0.53	1.06	1.06	2.12	0.53	0.53	1.06	0.53	1.06	0	0.53	3.17	0	0	1.06	0	0	0	2.12	1.06	0	0.53	0	0.53	1.06	0.53
GPT4 zero	15.13	13.82	5.26	6.58	1.97	3.95	3.29	3.29	8.55	7.24	1.32	0.66	0.66	1.97	1.32	0.66	0.66	0.66	2.63	2.63	0	0.66	0	3.95	0	0	0	1.32	0	0.66	0	0	0	0.66	0	0	0	0.66	0	0.66	0.66	0	0.66	0	0	0	0	0.66	0.66
GPT4 zero	13.91	8.61	7.95	4.64	3.97	1.32	6.62	1.99	8.61	1.99	2.65	0.66	1.99	1.32	0.66	1.99	1.32	0.66	0.66	1.32	0	0	0	0	0	1.32	0	3.31	0.66	1.32	0	0.66	1.32	0	1.99	0	0	1.32	0	0	1.32	0.66	0.66	0	0.66	0	0	0	0.66
GPT4 zero	16.29	7.87	9.55	7.3	2.81	5.06	5.06	2.25	5.06	2.25	1.69	2.25	2.81	1.69	1.69	0	0.56	2.81	0.56	0	1.69	1.69	0.56	0.56	1.69	0	1.69	1.69	1.12	0	1.69	0	0	0	0	0.56	0	1.12	0	1.12	0	0.56	0.56	0.56	0.56	0	0.56	0	0.56
GPT4 zero	12.64	6.59	5.49	10.44	2.75	3.85	4.95	1.65	4.4	2.75	1.65	1.65	2.75	2.2	3.85	3.3	0.55	0	1.1	0.55	1.65	1.65	0.55	2.2	1.65	1.65	0	0	0.55	0.55	0	0	1.1	0.55	1.65	0.55	0	0.55	0	0	0	1.1	0	0	0.55	0	0	0	0
GPT4 zero	16.67	10.14	10.87	6.52	5.8	5.8	3.62	2.9	5.07	5.07	4.35	0.72	2.9	1.45	1.45	0	0	0.72	2.17	1.45	0	0	0	0.72	0	0	0.72	1.45	0.72	0.72	0	0	0.72	0	0	0	0	0.72	0	0	0.72	0	0	0	0	0.72	0	0	0.72
GPT4 zero	14.47	13.82	5.92	5.92	3.95	3.29	5.26	1.97	5.26	3.95	2.63	0.66	0.66	2.63	3.29	0.66	0.66	1.97	1.97	0.66	0.66	0	0	1.97	0	0.66	1.32	1.32	0.66	1.32	0.66	1.32	0.66	0	0.66	0.66	0	0	0	0	0	0.66	0	0	0	0.66	0.66	0	0
GPT4 zero	16.67	13.46	5.13	3.85	3.85	3.21	5.13	4.49	3.21	1.92	4.49	2.56	0	1.92	1.92	0	1.28	1.28	1.92	2.56	0.64	1.92	0	0	0	0	0	0.64	0	0.64	0	0.64	1.92	0	0.64	0	0	0.64	0	0	0.64	1.28	0	0.64	0.64	0	0	0.64	0
GPT4 zero	22.27	8.64	6.82	3.64	2.27	2.73	5.91	3.18	6.36	1.82	1.82	1.82	0.91	3.18	0.91	0.45	3.18	1.82	1.82	2.27	0.91	0.91	0	0	0	0.91	0.45	1.36	0	1.82	0	0.91	1.36	0	0	0	0	1.36	0	0	0	0	0	0.45	0.45	0	0	0	0
GPT4 zero	12	8.67	6	8	2.67	5.33	7.33	3.33	4.67	2	1.33	2.67	2	0	2.67	2.67	2	1.33	0	2	1.33	0.67	0	0.67	0.67	0.67	0	0	1.33	0.67	0.67	2	2.67	0.67	0	0.67	0	1.33	0	0	0.67	0	0	0	0.67	0	0	0	0
GPT4 zero	11.5	4.5	8	4.5	7	4.5	8	6	4.5	0.5	2	4	1.5	2.5	1.5	3	1	2	0	2	0.5	0.5	1.5	0	0	1	1	1.5	0.5	1	0	0.5	0	0	1.5	1	1	0.5	0	0.5	0.5	0.5	0.5	0	0.5	0	0	0	0
GPT4 zero	16.46	12.8	7.93	3.05	4.27	1.83	5.49	1.83	10.98	3.66	3.05	1.22	0.61	2.44	0	0	2.44	1.22	2.44	1.83	0	0.61	0.61	3.05	0	0	0	0.61	0	0.61	0	0	0	1.22	0	0	0	0.61	0	0	0	0	0	1.22	0	0	0	0	0
GPT4 zero	12.57	11.43	10.86	5.14	3.43	2.86	6.86	3.43	4	2.29	5.71	0.57	1.71	0.57	1.71	0	1.14	0.57	1.14	2.29	0.57	1.14	0	1.14	0	1.14	1.71	0	0	1.71	0	1.14	0	0	0.57	0.57	0	1.14	0.57	0	0.57	0.57	0.57	0	0	0	0	0	0.57
GPT4 zero	18.67	6.63	6.02	3.01	3.01	7.23	6.02	4.22	3.01	2.41	1.81	3.01	3.01	2.41	2.41	3.01	0	1.2	3.61	0.6	0.6	0.6	0.6	0	0	0	0.6	1.2	0	0	0	2.41	0	0.6	0.6	0.6	0.6	0	0.6	0	0.6	0	0.6	0.6	0	0	0	0	0.6
GPT4 zero	14.29	12.86	7.86	7.14	4.29	2.14	5.71	2.86	7.86	2.14	6.43	1.43	0.71	0	2.14	1.43	1.43	0	2.86	0	0.71	0.71	0.71	0	0	0	0.71	0	0	0	0.71	0	0.71	0.71	0	0	0	0.71	0	0	0	0.71	0.71	0	0	0	0.71	0.71	0.71
GPT4 zero	13.01	6.85	5.48	9.59	6.16	4.11	6.16	0.68	8.9	2.05	4.11	0	2.74	0.68	0	2.05	3.42	2.05	0.68	2.74	0.68	0	0.68	0	0	0.68	0.68	1.37	0	0.68	0	1.37	0	0	0	0	0.68	1.37	0	0	0.68	0	0	0	1.37	0	0	0.68	0
GPT4 zero	16.78	11.41	4.7	6.04	2.68	2.01	7.38	3.36	5.37	0.67	4.03	2.01	1.34	0.67	2.01	2.01	2.01	1.34	2.01	3.36	0	1.34	0	0	1.34	0	0	1.34	0	0.67	0	1.34	0.67	0	1.34	0.67	0.67	0	0	0	0.67	0.67	0	0	0	0	0.67	0	0
GPT4 zero	13.14	4	9.14	6.86	6.86	4.57	6.29	3.43	4.57	2.29	1.71	2.29	1.71	1.71	0.57	1.71	1.14	1.14	1.14	0	1.71	1.14	0.57	1.14	0	0	0	1.14	1.71	1.14	1.71	0	0	0	0.57	0.57	0	1.71	0	0	0	0	0	0	0	0	1.14	0.57	0
GPT4 zero	15.57	6.59	5.99	8.38	1.8	3.59	7.19	2.4	5.99	1.8	2.4	2.4	1.8	0.6	2.4	3.59	3.59	1.2	0.6	0.6	1.8	0	0	0.6	0	0	0	0.6	0.6	1.2	0.6	0	1.2	0	0	1.8	0	0	0	0	0	0.6	0	0.6	0.6	0.6	0.6	0	0
GPT4 zero	13.07	7.04	8.04	5.03	4.52	4.52	3.52	2.51	3.02	3.02	2.51	2.51	4.52	3.02	1.01	1.51	2.51	1.51	1.01	0	0.5	1.01	0.5	1.01	1.01	1.01	1.01	2.01	1.51	0	1.51	0	0	0.5	0.5	0	0	0.5	0	0	0	0	0	0.5	0.5	0	0	0	0
GPT4 zero	13.64	10.1	5.56	9.6	7.07	5.56	0	2.02	4.04	0	4.04	2.02	3.03	0.51	1.01	0	1.52	1.01	2.02	2.53	0	1.01	0	1.52	4.55	0.51	1.01	2.02	0.51	0	0	1.01	0	0	0.51	1.01	0	0	0	0	0	0.51	0.51	0.51	0	0	0.51	0	0.51
GPT4 zero	19.26	12.59	5.93	5.93	4.44	0.74	4.44	8.15	4.44	0.74	0	2.22	0	2.96	2.96	0	1.48	0	0.74	0	0.74	0.74	0.74	0	0.74	3.7	0	0	0.74	0.74	0.74	0	0	0	0	0.74	0	0	0	0	0	0.74	0	0	0	0	0	0	0
GPT4 zero	17.48	6.99	3.5	5.59	2.8	3.5	5.59	4.2	5.59	2.8	1.4	1.4	2.1	1.4	3.5	4.2	1.4	1.4	0	0.7	2.1	0	0.7	0.7	0	1.4	0.7	0	0	0	0	0	0.7	0.7	0.7	0	0	0.7	0	0	0	0	0	0.7	0	0.7	0	0.7	0
GPT4 zero	20.75	7.55	3.14	3.77	3.77	3.14	6.92	3.14	6.92	0.63	3.14	1.26	1.26	1.89	0	1.89	3.14	0.63	1.26	0.63	0	0.63	2.52	0	0.63	0.63	0.63	0.63	0	0.63	0	1.26	0	0	1.89	0.63	0.63	1.89	0	0	1.26	0.63	0	0	0	0.63	0.63	0	0
GPT4 zero	14.37	7.78	5.39	4.79	5.39	2.4	5.39	4.19	4.19	3.59	2.4	1.2	0.6	2.4	1.2	2.4	0.6	1.2	0	1.8	0	1.2	0.6	0.6	0.6	0	0.6	0	0.6	0	0	2.4	0.6	0.6	0	0.6	0.6	0	0.6	0.6	0	0.6	0	0	0	0	0	0.6	0
GPT4 zero	16.75	10.15	4.06	9.64	1.02	2.54	6.09	2.54	5.08	2.03	2.03	0	0.51	1.02	1.52	2.03	2.54	1.02	3.05	1.02	0.51	1.02	0	0.51	0.51	0	0	1.02	0	1.52	0	0	1.02	0	1.52	0	1.52	0	0	0	0.51	0.51	0	0.51	0	0	0.51	0	0
GPT4 zero	15.57	13.17	3.59	4.19	3.59	2.99	5.39	2.4	5.39	2.4	3.59	0.6	1.8	0	3.59	1.8	0.6	0	2.99	0.6	0	0	0.6	1.2	0.6	0.6	0.6	1.2	0	1.2	0	0.6	0	0	1.2	0	0.6	1.2	0	1.2	0.6	1.8	0	0	0	0	0	0	0
GPT4 zero	16.49	10.64	5.85	7.98	5.85	3.19	5.85	4.26	2.66	1.6	2.13	2.13	2.13	1.06	0.53	3.19	0.53	1.06	2.66	1.6	0.53	3.19	0	0.53	0	0	0	1.06	0	1.06	0	0.53	0.53	0	0.53	0	0	0.53	0	1.06	0.53	0	0.53	0.53	0	0	0	0	0
GPT4 zero	15.82	10.13	7.59	9.49	6.96	4.43	4.43	0.63	6.96	3.16	3.8	0	0	1.27	1.9	0.63	1.27	0	3.16	1.9	0	0.63	0.63	1.27	0.63	0	0	1.27	0.63	0.63	0	0.63	0	0.63	1.27	0	0	0.63	0	0	0	0.63	0.63	0	0	0	0	0	0.63
GPT4 zero	17.65	11.76	1.31	4.58	5.23	3.27	5.23	4.58	3.92	3.27	0.65	0	0	0.65	4.58	0.65	4.58	3.27	0	3.27	0	1.31	0	1.31	0	1.96	1.31	0.65	0	0	0	0.65	0	1.31	0.65	0	1.31	0	0.65	0	0	0	0	0	0	0	0	0	0
GPT4 zero	18.62	13.1	4.14	6.21	3.45	1.38	6.9	4.14	3.45	2.07	3.45	1.38	0.69	0.69	1.38	2.76	0.69	1.38	0	2.76	0	2.76	2.07	0	0.69	0	0	2.07	0	0	0	0	0	0	1.38	0	1.38	0	0	0	0	1.38	0	0.69	0	0	0.69	0	0
GPT4 zero	15.34	10.8	5.68	5.11	6.25	4.55	6.82	1.7	6.82	2.27	4.55	1.7	1.14	1.14	1.7	0.57	2.27	1.14	1.7	0.57	0	1.14	0.57	1.14	0.57	0.57	0	0.57	1.14	1.14	0	1.14	0	0.57	0.57	0	0.57	0.57	0	0	0	1.14	0	0.57	0.57	0	0	0	0
GPT4 zero	18.78	9.39	4.97	3.87	3.87	4.97	8.84	3.87	4.42	2.21	0.55	1.1	0	2.76	1.1	2.76	1.1	1.66	3.87	1.1	0.55	1.1	0	0	0	0	0	0.55	0	1.66	0	0.55	0.55	0.55	0.55	0	0	0.55	0	0	0	0	0	1.1	0	0.55	0	0	0.55
GPT4 zero	13.66	6.34	7.8	6.34	3.9	4.39	5.85	2.44	7.8	2.44	2.44	1.46	0.49	1.95	0.98	1.46	4.39	0	0.49	0.98	1.95	0	0.49	0.98	0.49	0	0.49	0.98	0	1.46	0	0.49	0.49	0.49	0	0	1.95	0.98	0.49	0	0	0.98	0	0.98	0.49	0	0	0	0.49
GPT4 zero	11.54	12.09	7.69	9.34	3.85	1.65	5.49	3.85	6.04	2.2	4.4	1.1	1.65	0.55	2.2	0.55	0.55	0	1.1	2.75	0	0	0	1.1	0	0.55	0	0.55	1.1	0	0	0.55	0	0.55	0	0.55	0	1.1	0.55	0	1.1	0.55	0	0.55	0	0	1.1	0.55	0
GPT4 zero	10.2	7.14	11.22	6.12	3.06	3.57	7.14	4.08	5.61	1.53	3.57	3.06	3.06	1.02	2.55	0.51	1.02	0	2.04	0	1.53	0.51	0	0.51	1.02	0.51	1.53	1.53	2.04	1.02	0	0	1.02	0.51	0	0.51	0	0	0	0	0	0.51	0	0.51	0	1.02	0	0	0
GPT4 zero	15.1	5.73	6.25	4.69	3.12	4.69	6.77	3.12	7.29	0	2.08	2.6	2.08	3.12	2.08	1.04	1.04	2.6	0.52	0.52	0	0.52	1.56	0	0.52	0.52	0	0	1.04	0.52	1.56	0	1.04	0	1.56	1.04	0	0	0.52	0	0.52	1.04	0.52	0	0	0	0.52	0	0.52
GPT4 zero	9.95	3.48	10.95	4.98	6.47	1	6.47	3.48	3.98	0.5	0.5	2.49	3.98	1	2.49	2.49	1	2.49	0	1	1	0.5	0	0.5	1.49	0	1	0	3.48	1.49	2.49	0	0.5	0.5	1	0.5	0.5	0.5	0	0	0	1	0	0	0.5	0.5	1.49	0	0
GPT4 zero	15.96	8.51	5.32	5.85	2.66	4.26	6.38	2.66	4.26	1.06	2.13	1.6	0.53	2.13	3.19	3.19	1.06	1.6	2.13	1.06	0.53	1.06	1.06	0.53	1.06	1.06	0.53	1.06	0.53	1.06	0	0.53	0	0	0	0.53	0	0.53	0.53	0	0.53	0	0	0	0	0	0	0	0
GPT4 zero	13.5	4.5	7	7	3.5	3	6	4	7.5	1.5	1.5	1.5	0.5	0.5	2	3	1.5	0	1	2	1.5	0	2	0	0.5	0.5	0	1	2	0	0.5	0.5	1.5	0.5	0	0	1	0.5	0.5	0	0.5	0.5	0.5	0	0	0	0.5	0.5	0.5
GPT4 zero	12.37	6.19	7.22	4.12	2.58	5.15	4.64	4.64	4.12	0.52	2.58	2.06	2.06	1.03	2.06	2.06	1.03	1.03	2.06	2.06	0.52	0.52	0.52	1.03	1.55	0.52	0.52	2.06	0.52	0.52	0.52	0	0.52	0.52	1.55	0	0	0	1.03	0	2.06	1.03	0	0	0	0	0	0.52	0
GPT4 zero	13.46	12.18	8.33	5.77	2.56	3.85	4.49	1.92	7.05	1.92	2.56	1.28	1.28	2.56	3.21	1.92	0	0.64	3.21	1.28	1.28	0	0	0.64	0	0	0.64	1.92	1.28	0.64	1.28	0	0.64	0	2.56	0	1.28	0.64	1.28	0	0	0.64	0	0	0	0	0	0	0
GPT4 zero	14.66	5.76	6.28	8.38	1.05	4.71	5.76	3.14	3.14	0	2.62	1.57	2.62	2.09	1.05	4.19	0.52	0	1.05	2.09	0.52	0	0	1.05	0.52	1.05	0	2.62	0.52	1.57	0	1.57	0.52	1.57	0.52	0.52	0	1.57	0.52	0	0.52	1.05	0	0.52	0.52	0	0	0	0
GPT4 zero	11.76	4.71	7.65	7.06	4.71	1.18	2.94	2.35	8.82	2.94	2.35	1.18	2.94	0	2.94	0	2.35	1.18	1.18	1.18	0	0.59	2.35	0.59	0.59	2.94	0.59	1.76	2.94	1.76	1.76	0	0	0	0.59	0	0	0	1.76	0	0	0.59	0.59	0	0.59	0	0	0.59	0
GPT4 zero	13.16	6.84	5.79	7.89	4.74	4.74	6.32	2.63	3.16	1.05	0.53	1.58	1.58	1.05	0.53	2.63	1.58	0	1.58	2.63	2.63	0	1.58	0.53	0.53	0.53	1.05	3.16	1.58	1.58	1.05	2.11	0.53	0	0.53	0.53	0	0	0.53	0	0.53	0.53	0	0.53	0.53	0	0	0	0
GPT4 zero	12.98	5.77	7.21	8.17	4.33	4.81	5.77	0.48	7.21	1.44	1.44	0	0	1.92	1.92	3.37	0.96	0	0.96	0.96	0.96	0.48	1.92	0.96	0.48	2.4	0.96	0.96	1.92	0.48	1.44	0.48	0	0	1.92	0.48	0	0	0.96	0	0.48	0.96	0	0	0	0	0	0	0
GPT4 zero	16.67	8.64	4.32	11.11	2.47	3.09	4.32	3.09	4.32	3.7	1.85	2.47	0.62	1.23	1.23	1.23	3.09	0.62	1.23	0.62	1.23	0	2.47	1.85	1.23	0	0	0.62	0	1.23	0	0.62	0.62	0	0	0.62	1.85	1.23	0	0	0	1.23	0	0.62	0	0	0	0	0
GPT4 zero	14.12	7.06	8.82	8.24	1.18	3.53	4.71	4.12	2.35	2.35	2.35	2.35	1.18	2.35	2.35	1.76	2.35	0	2.35	2.35	0.59	0.59	0	1.18	0.59	0	0.59	2.35	0	1.76	0	1.18	1.76	0	0	0	0	1.76	1.18	1.18	0.59	1.18	0.59	0	0	0	0.59	0	0.59
GPT4 zero	13.95	9.3	6.98	5.81	2.33	3.49	8.14	4.65	4.65	0	1.74	2.33	2.91	1.74	4.07	1.16	0.58	1.16	1.16	2.33	2.33	0.58	0.58	0	0.58	1.16	0.58	1.16	2.33	0.58	0	0.58	0.58	0.58	0	0	0	0	0	0.58	1.16	0.58	0	0	0.58	0	0.58	0	0
GPT4 zero	10.26	9.74	7.18	9.23	2.56	4.1	5.13	1.54	8.21	2.05	3.59	0	0.51	1.03	3.08	3.59	2.56	1.03	1.03	1.54	1.54	0.51	0	0	1.03	0	0	1.54	0	1.54	0.51	0	0	0	1.03	0.51	0	0.51	0.51	0	0.51	0.51	1.03	0	0	0	0	0	1.03
GPT4 zero	12.5	6.48	9.26	5.09	5.09	4.17	6.94	4.17	3.7	0.93	4.17	4.63	0.93	0.93	0.93	2.31	2.78	0.93	2.31	1.39	0.46	0.46	0	0	1.39	0	0	0.46	0.46	0.93	0.93	0	0.46	0	0.93	0	0.46	0.93	0.93	0.46	0	0.46	0.93	0	0	0.46	0	0	0.46
GPT4 zero	14.97	3.59	8.98	6.59	1.8	4.79	5.99	0.6	5.39	2.4	2.99	0.6	1.2	1.2	1.8	2.4	4.19	0	0.6	0	0.6	0	0.6	0.6	0.6	1.2	1.2	1.2	1.2	1.8	0.6	0.6	1.2	0.6	1.2	0	0.6	0.6	0.6	1.2	0	0.6	0	0.6	0.6	0	0.6	0.6	0.6
GPT4 zero	18.42	6.84	9.47	5.79	4.74	5.26	5.26	1.58	5.26	2.11	2.63	1.05	2.11	2.11	2.11	0.53	1.58	1.05	3.16	1.05	0.53	0	0	0	0	0.53	1.05	0.53	0	1.58	0	0	0.53	0	0	0	0	1.05	1.05	0.53	0.53	1.05	0.53	0	0	0	0	0	0
GPT4 zero	12.8	5.49	11.59	7.32	1.83	3.05	7.32	1.83	2.44	1.22	2.44	1.83	5.49	2.44	1.83	1.83	1.22	0.61	0.61	1.83	0.61	1.22	1.22	0	0	1.22	0.61	0.61	0	2.44	0	0.61	1.22	0	0.61	0.61	0	0.61	0.61	0.61	0	0	0.61	0	0	0	0	0.61	0.61
GPT4 zero	15.79	2.63	11.18	4.61	2.63	5.92	5.26	2.63	7.24	1.32	3.95	1.97	1.97	1.97	0.66	0.66	3.29	0	0.66	3.95	1.32	0	0	0.66	0	1.32	1.32	0.66	0	1.32	0	1.32	0.66	0.66	0	0	0	0	0.66	0	0	1.97	0.66	0	0	0.66	0.66	0.66	0.66
GPT4 zero	20	6.29	4.57	2.86	2.86	3.43	5.71	2.86	6.29	2.29	1.14	1.71	1.71	2.29	1.71	2.29	3.43	0	1.14	1.14	0	0	0.57	1.71	0.57	0	0.57	1.14	0	0.57	0	0.57	0.57	1.14	1.14	0.57	0	1.71	1.14	0.57	0	1.71	0.57	0	0	1.14	0.57	0	0
GPT4 zero	17.92	5.2	8.09	8.09	4.05	5.2	6.36	3.47	5.2	1.16	3.47	2.89	2.31	0.58	1.73	0.58	2.31	0.58	0.58	0.58	0	0	1.73	0	0.58	0	0.58	0.58	0.58	1.16	0	0	1.73	0	1.16	0	0	0	0.58	0	0.58	1.16	0	0	1.16	0	0.58	0	0
GPT4 zero	13.95	6.05	6.05	6.51	5.12	0.93	4.19	2.33	6.51	1.4	1.86	0.47	0.93	1.86	3.26	1.86	2.33	0.47	1.4	0.93	0.93	0	1.86	0.47	0.47	1.4	0.93	2.33	1.86	1.4	1.4	0	0.47	0.47	0.47	0.47	0	0.93	0.47	0.47	0	1.4	0	0	0	0	0	0	0
GPT4 zero	13.48	4.49	5.06	8.43	3.37	5.62	5.06	0	6.74	1.69	1.12	0	1.12	0	3.37	2.81	2.81	0	2.25	0	3.93	0	2.25	1.12	1.69	0.56	0.56	1.12	0.56	1.69	0	0.56	1.69	0	0	0.56	0	1.12	0.56	0.56	0	0	0	0.56	0	0.56	0	0.56	0
GPT4 zero	13.21	8.18	6.92	7.55	3.77	1.89	4.4	3.14	4.4	3.77	1.26	2.52	2.52	1.26	3.14	0	2.52	1.26	0.63	1.26	0	0.63	0	1.26	1.26	2.52	1.26	1.26	1.89	1.26	1.26	0	0	0	0.63	0	0.63	1.26	0.63	0	0	0	0	0	0	0.63	1.26	0	0.63
GPT4 zero	13.66	4.35	9.94	6.83	2.48	3.73	6.83	1.24	3.73	0	4.35	1.24	2.48	1.24	1.86	2.48	3.11	2.48	0.62	0	0	0	0	0.62	1.24	0	0	1.86	1.86	1.86	0	1.24	0.62	0	0.62	0	0	0.62	0.62	0.62	0	0.62	0.62	0.62	0	0.62	0.62	0	0
GPT4 zero	11.9	5.36	8.93	7.74	2.38	2.98	4.17	3.57	6.55	2.38	1.79	2.38	1.79	0.6	0	2.38	2.98	0	0.6	1.19	2.98	0.6	2.38	0	1.19	2.38	1.19	2.38	0	1.19	0	0	0.6	0	0.6	0	0	0.6	1.19	0	0.6	0.6	0	0	0.6	0	0	0	0
GPT4 zero	16.74	11.16	6.51	3.72	3.26	3.26	4.19	3.26	6.98	2.33	2.79	1.86	1.86	1.4	1.4	1.4	0.47	0	1.86	0.47	1.4	0	0.47	0.93	0.47	1.4	0.47	2.79	0.47	2.79	0.47	0	0.47	0.47	0.47	0	0	0	0.47	0	0.47	0	0	0.47	0	0	0.47	0	0
GPT4 zero	15.19	6.33	7.59	3.8	6.33	1.9	5.7	4.43	5.06	0.63	1.9	3.16	1.9	0	2.53	1.27	0.63	1.9	1.9	0.63	1.27	0	0	0	0.63	1.9	1.27	0.63	0.63	1.27	0.63	0	1.9	0	0.63	0.63	0	0	0.63	0	0	0.63	0	0	0	0.63	0.63	0.63	0
GPT4 zero	15.48	9.52	6.55	4.76	4.17	4.76	4.17	1.79	3.57	2.38	1.79	1.79	1.79	0.6	1.19	0	2.98	1.79	2.98	2.38	0.6	0.6	0	0.6	0.6	0	0.6	2.98	0.6	1.19	0	1.19	0.6	0	0	0	0	1.19	0.6	0	0	0.6	0	0	0.6	0	0	0	0
GPT4 zero	15.25	1.13	7.34	5.65	2.82	6.78	5.65	3.95	4.52	1.69	0.56	3.39	3.95	3.95	1.69	3.39	3.39	1.13	1.69	0	0.56	0	2.26	0.56	2.26	1.13	0	1.13	0.56	1.69	0.56	0.56	0	1.13	0	0	0	1.13	1.13	0.56	0	1.13	0	0	0	0	0	0	0
GPT4 zero	13.38	3.82	12.1	5.1	3.82	2.55	6.37	0.64	4.46	0	0.64	0.64	1.91	0.64	2.55	2.55	1.27	1.91	1.27	1.27	0	0.64	1.27	0.64	0.64	1.27	1.27	1.27	3.82	3.18	2.55	0.64	0.64	0	0	0	0	0	0.64	0	0.64	0.64	0	0	1.27	0	0	0	0.64
GPT4 zero	15.56	5.56	5.56	5	2.78	5	6.11	6.67	6.11	0.56	1.67	5	2.22	2.78	1.11	3.33	1.67	0.56	0	0.56	3.33	0	1.11	0	0	0.56	0.56	1.11	0.56	0.56	0.56	0	0.56	0	0	0	0	0.56	0.56	0	1.11	1.11	0	0	1.11	0	0	0	0
GPT4 zero	10.88	6.22	8.29	8.29	2.59	3.63	4.15	2.59	2.07	2.59	2.59	1.55	2.59	1.04	2.07	3.11	3.63	0	1.04	1.04	0.52	1.55	1.04	1.04	2.07	0.52	1.04	2.07	1.55	1.04	1.04	0.52	0.52	0	1.04	0	0.52	0	1.55	0	0	0.52	0	0.52	0	0	0	0	0
GPT4 zero	10.53	7.66	6.22	10.53	4.78	2.39	4.31	2.87	4.31	1.91	3.35	1.44	0.96	0.96	3.35	1.44	0.48	0.48	0.96	0.96	0.48	0	0.48	0	0.96	2.87	0.48	1.91	2.87	0.48	2.39	0.96	0.48	0.48	0.48	0	0	0	0.48	0.48	0.48	0.48	0.48	0.96	0.48	0.48	0.48	0	0
GPT4 one	12.68	7.04	8.92	5.16	3.76	3.76	5.63	5.16	3.76	0.47	1.41	2.82	4.69	0.94	0.94	4.23	0.94	0	0.47	2.35	1.88	0.94	0.94	0.94	0	0	0.94	0.94	1.88	1.41	0.47	0.94	0.94	0	0.47	0	0	0.47	0.94	0	0.47	0.47	0	0	0.47	0.47	0	0	0
GPT4 one	20.61	6.67	4.85	5.45	2.42	4.85	5.45	4.85	3.03	0.61	0.61	4.24	3.03	1.21	2.42	3.03	0.61	1.21	0.61	2.42	0.61	1.21	0	0.61	0	0	0	0	0	1.21	0.61	0	1.21	0	1.21	0	0	2.42	0	0.61	0	0.61	0	0	0	0	0	0	0
GPT4 one	16.99	6.31	7.28	5.83	3.4	6.31	4.85	2.43	6.8	2.91	1.46	1.46	2.91	2.43	1.46	0	0.97	2.43	1.46	0.97	0	0	0	0.49	1.46	0.49	0.49	0.97	0	0.97	0.49	0	0.49	0.49	0	0	0	0.49	1.46	1.46	0	0.49	0	0	0	0.49	0	0	0
GPT4 one	18.4	8.59	4.29	6.13	1.84	2.45	5.52	5.52	3.68	0.61	1.84	3.68	0.61	1.23	1.84	2.45	2.45	0.61	3.07	1.23	0.61	0.61	1.23	1.23	0	0.61	1.84	0	0	1.84	0	0.61	0	0.61	2.45	1.23	0	0	1.23	0	0.61	0	0	0	0	0	0	0.61	0
GPT4 one	12.94	8.24	7.06	4.12	4.12	4.71	2.35	0.59	2.94	4.71	3.53	0	1.18	1.76	1.18	2.94	1.76	0	1.18	1.18	2.94	0.59	0.59	1.18	0.59	0	1.18	0	0	0.59	1.18	0.59	1.18	1.76	1.18	1.18	1.76	1.18	0.59	0	0	0.59	0.59	1.18	0	0	0	0.59	0
GPT4 one	14	8	4	7	3	9	5	4	5	1	2	1.5	1.5	1.5	1.5	4.5	0	0	0	3	2	0	1	1	1.5	0.5	0	0	1	0	2	0	0.5	0.5	0.5	0.5	0.5	0.5	0.5	0	0.5	0.5	1.5	0	1.5	0.5	0.5	0	0
GPT4 one	13.37	5.88	6.42	6.95	4.28	6.42	5.35	3.74	3.21	1.07	2.14	2.67	2.14	1.6	2.67	2.14	0.53	0.53	1.6	0.53	1.07	0	0.53	1.07	1.07	0	0	2.67	0	1.6	1.07	1.07	0.53	0.53	1.07	1.07	1.6	0	0	1.07	1.07	0	1.07	0	1.07	1.07	0	0.53	0
GPT4 one	17.1	6.22	6.74	3.11	3.63	4.15	5.7	5.7	3.11	0	3.11	3.11	3.11	2.59	1.04	0.52	0	1.55	1.55	2.07	0	1.04	0.52	0	0	1.55	1.55	1.55	0	0.52	0	0	0	1.04	0.52	0.52	1.55	1.55	0.52	0	0.52	0.52	0	0.52	0	0.52	0	0	1.04
GPT4 one	20.51	8.33	7.05	3.21	3.85	3.21	5.13	5.13	2.56	1.28	0.64	1.92	3.85	4.49	3.21	0.64	1.92	1.92	0	1.92	0	0.64	0.64	0	0.64	1.28	1.28	0.64	0	1.28	1.28	0.64	2.56	0	0	0.64	0	0	0	0	0.64	0	0	0	0	0	0	0	0
GPT4 one	15.72	3.77	7.55	6.29	1.89	6.29	4.4	1.89	1.89	3.14	0.63	1.26	2.52	4.4	0.63	1.89	0.63	0	0.63	5.03	1.26	0	0	1.26	0.63	0	1.89	1.89	0	0.63	1.89	0.63	1.89	0.63	0	0	0	0	0	0	0.63	0.63	0	0	0.63	1.26	0	0.63	0
GPT4 one	18.49	8.9	8.9	2.74	2.05	4.79	9.59	5.48	0	0.68	0	2.74	0.68	2.74	1.37	2.74	0	0.68	0.68	1.37	0.68	0	0.68	0	0	2.05	2.74	0	0	0.68	1.37	0.68	0	0.68	0	1.37	0.68	0	0.68	0	0.68	0.68	0	0	0	0.68	0	0	0
GPT4 one	11.24	8.28	5.92	2.96	1.78	6.51	5.33	4.73	1.18	3.55	2.37	2.37	1.78	1.78	3.55	1.18	0.59	0	0	0.59	0	0.59	0	1.18	1.78	0	0.59	0.59	2.37	0	2.37	0	0	1.18	0.59	1.78	1.18	0	0	0	0.59	0.59	1.18	0	1.18	0.59	0	1.18	0.59
GPT4 one	7.18	8.29	6.63	8.84	7.18	6.63	2.76	3.87	2.21	3.87	2.21	2.21	1.1	2.76	1.66	0.55	2.76	1.1	0.55	0.55	3.87	1.1	0	0	0	0	1.1	0.55	0	0.55	2.21	0	0.55	0	0	0.55	0	0.55	0.55	0	0.55	0	0	0	2.21	1.1	0	0	0
GPT4 one	13.07	5.88	10.46	4.58	1.31	2.61	4.58	3.27	4.58	1.31	1.31	1.96	3.92	1.96	1.31	1.31	1.31	1.96	0.65	1.96	0.65	0	1.31	0	0.65	1.96	1.31	1.31	0.65	1.96	0.65	0.65	1.31	0.65	0	0.65	0.65	0.65	0	0	0	0	1.31	0	0.65	0.65	0	0	0
GPT4 one	13.33	8.57	6.67	3.33	6.67	5.24	3.81	6.19	1.9	0.95	2.38	3.81	3.33	0.95	1.9	1.43	1.9	6.19	0.48	0	0.95	0	0.48	0	0.95	0.95	1.43	0.48	0	0	0.95	0.48	0.95	0.95	0.48	0	0.48	0	0	0	0.95	0	0.95	0	0	0.95	0.48	0.48	0.48
GPT4 one	17.16	5.88	4.9	6.37	1.96	3.92	2.94	6.37	2.45	1.47	0	3.92	0.98	0.98	1.47	1.47	1.47	0.98	0	1.47	1.47	0	1.47	0	0.98	1.96	1.47	0.98	1.96	0.98	1.96	1.47	0	1.96	0.98	0.49	0	0.49	0.49	0	0.49	0	0	0.49	0	0	0.49	0.98	0
GPT4 one	18.37	3.06	6.63	4.59	5.61	2.55	6.12	6.12	2.04	1.53	3.06	3.06	1.02	1.02	1.53	1.02	2.55	1.53	0	0.51	0	0.51	1.53	0	0	0.51	0.51	0	0.51	2.04	0	0.51	1.53	0.51	1.53	1.53	0.51	0.51	0.51	0.51	1.02	0.51	0	0	0	0	0	0.51	0
GPT4 one	20	8	3.33	6.67	5.33	2	4	2.67	3.33	0	2	2	2	0.67	2	2.67	1.33	3.33	1.33	3.33	1.33	2	1.33	0	0.67	1.33	0.67	0.67	0	0.67	0	0	0	0	0	0	0	1.33	0	0	0.67	0	0.67	0	0.67	0	0	0	0
GPT4 one	17.75	7.69	10.65	3.55	5.92	4.14	5.92	0.59	5.92	1.18	0.59	0.59	2.37	1.18	1.78	2.96	0.59	2.37	2.96	1.18	0	0.59	0	0	0.59	0	0	0	0	1.18	0.59	0	1.18	0	0	0	1.78	0	0.59	0	0	1.18	0	0	0.59	0	0.59	0	0.59
GPT4 one	14	5.5	5	6.5	2.5	4	6	6	7	0.5	0	5.5	3.5	3.5	0.5	0.5	2	1.5	2	0	0	1	1	0.5	1.5	0.5	1	2	0	1.5	0.5	0	1	0	0.5	0.5	1.5	0	1	0	0	0	0	0	0	0.5	0.5	0	0
GPT4 one	10.92	9.2	2.87	8.62	1.72	7.47	0	5.75	4.02	0	2.3	2.87	1.72	3.45	2.3	2.87	2.3	0.57	0.57	0.57	2.3	0.57	0	1.15	1.72	0.57	0	1.72	1.72	0	1.15	0.57	1.72	0	0.57	1.72	0.57	0.57	0.57	1.72	0	0	0	0.57	0	0	0	0.57	0
GPT4 one	20	3.85	8.46	6.92	3.85	4.62	0	3.08	4.62	0	0.77	3.08	2.31	0.77	1.54	1.54	3.08	0	1.54	0.77	1.54	1.54	0.77	0.77	3.08	0	0.77	1.54	0	3.08	0	0.77	0.77	1.54	0	0	0	0	0.77	0	0.77	0	0.77	0.77	0	0	0.77	0	0
GPT4 one	23.26	6.98	6.98	5.43	5.43	5.43	0	5.43	2.33	0	0	3.88	3.1	2.33	0	3.1	1.55	0	0	1.55	0.78	0.78	0	0	0.78	0	0.78	0	0	1.55	0	1.55	0	0.78	0.78	0.78	0	0	0	0	0	0.78	1.55	0	0	0	0	0	0
GPT4 one	17.39	5.59	3.73	6.83	2.48	4.35	0	5.59	6.83	0	0.62	3.73	1.86	0	1.24	1.86	3.11	1.24	1.86	1.86	0.62	0.62	2.48	2.48	2.48	0	0.62	1.86	0	1.24	0	1.24	0	0	1.24	0.62	0	0	0.62	0	0.62	1.24	0	0	0	0	0.62	0	0
GPT4 one	14.18	9.7	10.45	5.22	2.24	3.73	0.75	2.99	3.73	0.75	4.48	2.24	5.97	2.24	0.75	2.24	0.75	0	0	3.73	2.99	0	1.49	0.75	0.75	0	0	0.75	0.75	3.73	1.49	0.75	1.49	0	0	0.75	0	0	0	0	0	0.75	0.75	0	0.75	0	0	0	0
GPT4 one	18.59	3.21	8.97	4.49	1.92	1.92	6.41	4.49	7.69	0	0.64	3.21	1.92	2.56	1.92	1.28	2.56	1.28	0	3.21	1.28	0.64	1.92	0	0.64	0.64	0.64	0	0.64	1.28	0	0.64	1.28	0.64	1.28	0	0	0	0.64	0	0.64	1.28	0	0.64	0	0	0	0	0
GPT4 one	16.56	9.55	5.1	4.46	5.1	4.46	5.73	5.73	1.91	1.27	1.91	3.18	0.64	4.46	1.27	0.64	2.55	2.55	0.64	0.64	0	1.27	0	0	0	1.91	1.27	0	0	1.91	0.64	0	0	0.64	0.64	0.64	0	0	0.64	0	1.27	0.64	0.64	0	0	0	0	1.27	0.64
GPT4 one	17.18	4.91	8.59	3.07	2.45	1.84	6.75	7.98	4.91	0	0.61	4.29	2.45	0.61	2.45	0.61	1.84	1.84	0.61	2.45	1.84	0.61	1.23	0	0	0.61	0.61	1.23	0	0	0	1.23	0.61	1.23	1.23	0.61	0.61	0	0.61	0	1.23	1.84	0.61	0.61	0	0	0.61	0	0
GPT4 one	19.35	4.84	4.84	2.15	3.23	6.45	4.84	4.84	1.61	2.15	0.54	1.61	1.08	3.76	0.54	2.15	1.08	3.76	0.54	1.08	0.54	0.54	1.08	0.54	0.54	0	0.54	1.08	0.54	1.08	1.08	0	0	2.15	0.54	0.54	1.08	0	0.54	0	0	1.08	0	0	0	0.54	0	0.54	0
GPT4 one	18.64	5.08	8.05	5.51	3.39	7.2	4.24	5.51	0.42	2.12	2.54	4.66	2.12	4.24	1.27	1.27	0	2.54	0	0.85	1.27	2.12	0.85	0	0.42	0.42	1.69	0	0.85	0.85	0.42	0	0	0.42	0.42	0	0	0	0	0	0.85	0	0.42	0.42	0	0.42	0	0.42	0
GPT4 one	19.08	6.94	6.36	4.05	4.05	2.31	5.78	2.31	8.67	2.31	1.73	1.73	4.05	2.31	1.16	0.58	0.58	2.31	0	2.31	0	1.16	1.73	0	0	0	0	1.73	0	0	0	0	0	1.73	2.31	0.58	0	0	0.58	0	0.58	0.58	0	0.58	0	1.16	0.58	0.58	0.58
GPT4 one	17.01	6.19	3.61	8.76	3.61	5.15	0	3.61	5.67	0	0.52	2.06	0.52	6.19	0.52	2.06	2.06	1.03	0	1.55	2.06	0	0	2.06	2.06	0	0	1.03	1.55	0.52	2.06	0	0	0.52	0	0	0	0.52	0	0	0	0.52	0.52	0	0	0	0	0.52	0
GPT4 one	15.56	7.78	5	8.89	2.78	3.89	5	2.22	0.56	1.67	5	2.22	2.78	2.22	3.33	3.33	0.56	0	1.67	2.78	0	1.67	0.56	0.56	0.56	0.56	0.56	1.11	0.56	0	0	0	1.11	0	0.56	0	0	0	0.56	0	0	0.56	1.11	0.56	0	0	0	1.67	1.11
GPT4 one	14.2	8.02	5.56	8.02	3.09	6.79	0	2.47	6.79	0	4.94	0.62	2.47	1.23	1.23	0	0.62	2.47	1.23	3.09	1.23	1.23	0	0	1.85	0.62	1.23	1.85	0	0.62	0	0.62	0	3.09	0.62	0	0	0.62	0	0	0	0.62	0.62	0	1.23	0	0	0	0.62
GPT4 one	18.99	11.39	5.7	7.59	3.8	3.8	3.16	2.53	3.8	2.53	1.27	1.27	1.9	1.27	3.16	0.63	0	0	1.9	1.27	0	0	0	0.63	1.27	1.27	0	1.27	0.63	1.27	1.27	0.63	0	0	0	0.63	0	0.63	0	0	0	0.63	0	0.63	0.63	0	0	0	0
GPT4 one	13.59	2.17	9.78	6.52	2.17	7.61	0	4.35	3.8	0	1.63	3.26	3.8	1.63	3.26	2.72	1.09	0	1.09	0	3.8	0	1.09	0.54	1.09	1.09	1.09	0.54	1.63	2.17	1.63	1.63	0.54	0.54	0	1.09	0.54	0.54	1.09	0.54	0.54	0	1.09	0	0.54	0	0	0	0
GPT4 one	17.06	8.82	4.71	5.29	3.53	4.12	6.47	5.88	6.47	0	1.18	2.35	1.18	1.18	1.76	1.18	1.76	0	1.76	1.18	0.59	0	1.18	0	1.76	0.59	2.35	0	0	1.76	0	0.59	1.76	0	1.18	0	0	0.59	0.59	0	2.35	0.59	0	0.59	0.59	0	0	0	0
GPT4 one	19.75	11.11	3.09	3.7	2.47	2.47	4.94	8.64	5.56	0.62	0	1.85	0.62	2.47	1.85	0.62	1.23	1.23	1.23	1.85	0	1.23	0	0	0.62	0.62	0.62	0.62	0	0.62	0	0.62	3.7	0	0	0	0	0.62	1.85	0	3.09	0.62	0.62	0	0	0	0	0	0.62
GPT4 one	15.76	10.34	3.45	6.9	3.45	2.96	4.43	4.43	4.43	0.99	0.99	1.48	0.49	1.97	1.48	1.97	0.99	0.49	1.48	1.48	0.99	0.99	0.49	0	0.99	0.99	0	0.99	0	0.99	0.49	0	3.94	0	0	0	0	0.99	0	0.49	0.49	0.99	0	0.49	0	0	0	0	0.49
GPT4 one	18.79	10.07	8.05	7.38	2.01	1.34	2.01	3.36	4.03	1.34	0.67	2.01	2.68	1.34	2.68	1.34	0.67	0.67	2.01	0.67	0.67	4.7	0	2.01	0	1.34	0.67	0.67	0	0.67	0	0.67	0	2.01	0	0	0	0	0	0	0	1.34	0	0.67	0	0	0	0	0
GPT4 one	16.67	3.33	9.33	3.33	3.33	4	4.67	7.33	1.33	2	2	4.67	1.33	1.33	2	0	2	1.33	0	2	0.67	0	1.33	0.67	0.67	0	1.33	1.33	0	1.33	2	2	0.67	0	0	0.67	0	0.67	0.67	0	2	0.67	0	0	0	0.67	0	0	0.67
GPT4 one	14.13	11.96	8.7	5.98	5.43	3.26	0	5.98	4.89	0	4.35	4.35	1.63	3.26	1.09	0.54	0.54	1.09	2.17	3.26	1.63	0	0	0	0.54	2.72	2.17	0.54	0	0.54	0	0.54	0	0.54	0	0	0	0.54	0.54	0	0	0.54	0	1.09	1.09	0	0.54	0	0
GPT4 one	15	8.12	6.88	4.38	2.5	4.38	5	7.5	6.88	1.25	0	5	1.25	0.62	1.25	3.12	0	0	1.25	1.88	1.88	0.62	0	0	0	0.62	0.62	0.62	1.25	0	1.25	1.25	0	1.88	0	0.62	0	1.25	0.62	0	1.88	0.62	0	0.62	0	0	0	0	0
GPT4 one	15.09	7.55	7.55	6.92	5.66	7.55	0	3.14	1.89	0	3.14	3.14	2.52	1.26	0.63	2.52	3.14	0	0.63	0.63	3.14	0	1.26	3.14	0.63	1.89	0.63	0.63	0	0	0	0	0.63	0.63	0	0.63	0	0.63	0.63	0	0	0	1.26	0	0	0	1.26	0	0.63
GPT4 one	16.47	8.82	8.82	5.88	4.12	2.35	0	6.47	5.88	0	1.76	5.29	1.76	1.18	0	1.18	2.35	0.59	0.59	0	1.18	0	0	0	0.59	1.76	1.18	1.76	0.59	0.59	1.18	0.59	0.59	0.59	0	0	0.59	1.18	0.59	0.59	0	1.18	0	0	0	0	0	0	0
GPT4 one	10.11	2.66	7.98	7.45	4.26	3.72	4.26	4.26	3.19	2.13	0.53	3.19	2.13	1.06	1.06	2.13	2.13	2.13	1.06	0	0.53	1.6	1.6	0	1.06	2.13	1.6	1.06	2.13	1.6	3.19	0	0.53	0.53	0	0	0.53	0.53	0.53	0.53	0	0	1.06	0	1.06	1.6	0	0	0.53
GPT4 one	11.04	9.82	7.36	6.13	3.68	5.52	0	7.36	3.07	0	4.29	4.29	0.61	1.23	1.23	0	1.23	2.45	0.61	1.84	2.45	1.23	0	0.61	3.68	0.61	0.61	1.84	0	0.61	0	0.61	2.45	0	0	0.61	0	0	0.61	0	0	1.23	0	0	0	0	0	0	0
GPT4 one	23.33	8.67	4.67	5.33	1.33	2	3.33	2	6	4.67	3.33	0	0	1.33	0.67	0	3.33	0.67	1.33	2.67	1.33	0.67	1.33	0	0.67	0	0.67	0	0	2	0	1.33	0.67	0	0.67	1.33	0	1.33	0.67	0	0	0.67	0.67	0.67	0	0	0	2	0.67
GPT4 one	12.78	5.29	4.41	6.17	3.52	7.49	5.73	5.73	3.96	1.76	0.44	4.41	2.2	1.76	0.88	0.88	2.64	0.44	0.44	0.44	1.32	0	0	0.44	0	0.88	0.44	1.32	0	0.88	0.44	0.44	1.32	0.88	0	1.32	0.44	0	0.44	0.88	0.44	0	0.44	0	0	2.2	0	0.44	0
GPT4 one	14.67	8.7	10.33	8.15	3.8	5.43	4.89	1.09	2.17	0	1.09	1.09	1.63	2.72	1.63	2.72	1.09	0.54	1.09	1.09	0.54	0	1.09	0.54	1.09	0	1.09	2.72	0.54	1.09	1.09	0	0.54	1.09	0.54	0	0.54	0.54	0	0	0.54	0	0.54	0	0	0	0	0	0
GPT4 one	16.98	7.08	2.83	4.72	2.83	5.66	6.13	4.72	1.89	0.94	2.36	2.83	0.47	5.66	0.94	1.89	3.3	0.47	1.89	0	0.94	0.47	0	0	0.94	1.89	1.42	1.42	1.42	0.47	0.47	0	0.47	0.94	0	0.47	0.47	0	0	0.47	0.47	0	0	1.42	0	0.47	0	0	0
GPT4 one	15.68	6.49	4.86	8.65	3.24	5.41	3.78	4.86	3.78	2.16	2.16	3.24	0	1.62	3.24	2.16	2.7	0.54	0	0.54	1.08	0	0.54	0.54	0	1.62	1.08	0	2.16	1.62	1.08	0	0	0.54	0	0	0	0.54	0.54	0	0.54	0.54	0	0.54	0.54	0.54	0	1.08	0
GPT4 one	6.99	5.38	7.53	5.91	2.69	5.38	2.15	6.45	1.08	5.91	1.08	5.91	1.08	1.08	1.61	0.54	0.54	1.61	0	0	3.76	0	1.61	0.54	0	0.54	1.08	0.54	3.76	1.08	3.23	0	0	0.54	1.08	0.54	0	0	0	0	0	0	0.54	0	0	0.54	0	2.69	0.54
GPT4 one	18.63	4.35	6.83	8.7	1.24	4.35	4.35	6.21	3.73	0.62	0.62	5.59	1.24	4.97	2.48	1.24	0.62	0.62	1.24	0	1.86	0	0	0	0	1.24	0.62	0	0	0	1.86	0	0.62	0.62	0	0.62	0.62	1.24	0.62	0	0.62	0	0	0	0	0	0	0	0
GPT4 one	15.48	5.81	9.03	4.52	3.87	3.87	5.16	6.45	5.16	0.65	0	4.52	1.94	0	0.65	0.65	0.65	0.65	1.29	2.58	0.65	1.29	0	0.65	0	1.29	0.65	0.65	1.94	1.29	0.65	0.65	1.94	0	0	0	0.65	0	0	0	0.65	1.29	1.29	0.65	0	1.29	0	0	0.65
GPT4 one	15.46	7.73	5.31	5.8	3.86	7.25	4.83	6.76	0.48	1.93	1.93	4.35	1.45	3.38	1.93	1.93	1.93	1.45	0.48	0.48	1.45	0	0.48	0	0.48	1.45	0.97	0	0.97	0.48	1.45	0.48	0.48	0	0.48	0.48	0.48	0	0	0	0.48	0	0	0.97	0	0	0	0.97	0
GPT4 one	14.5	11	6	7	3	6.5	2	3.5	3	0.5	2	3	1	3.5	1	3	1	0	1	1.5	3	0	0.5	1	0.5	0.5	1	0.5	0.5	0	2	0	1	0	0	1	0	0	0	0	0	0	0	0.5	1.5	0.5	0	0	0
GPT4 one	15.03	4.15	7.25	3.11	4.66	7.25	5.18	6.74	1.04	1.04	1.04	4.15	1.04	3.63	1.55	1.04	2.59	1.04	0	4.15	0	0	0	0.52	1.04	0.52	1.04	0	0	0	1.04	0.52	1.55	0.52	0	0.52	0	0	0	1.04	1.04	0	1.04	0.52	0	1.04	0	0.52	0
GPT4 one	15.71	5.76	5.76	3.66	2.09	2.62	4.71	4.71	4.19	1.05	2.09	3.66	2.09	1.05	2.09	2.62	0	2.62	0	3.14	0	0	0.52	0.52	0.52	0	2.09	0	1.05	0.52	1.05	0.52	1.57	0	0.52	1.05	0	0	0.52	1.57	1.05	1.57	0.52	0	1.05	0	0.52	0	0.52
GPT4 one	11.58	3.68	7.37	6.32	5.26	6.32	5.79	3.68	3.16	1.58	0	3.16	0.53	1.58	2.63	1.58	1.58	1.05	0	1.05	1.05	0	0	0.53	0.53	2.63	1.05	0.53	0	0.53	1.05	0	0	0	0	0.53	0.53	0	0	1.05	0	0	0.53	0	0.53	2.11	0.53	0.53	0
GPT4 one	11.59	5.31	5.31	3.86	2.42	7.73	6.76	5.8	0.97	1.45	2.9	4.35	1.93	1.93	0.97	0.48	2.42	3.38	0	0.97	1.93	0	0.48	0	0	0.48	0.97	1.45	0.97	0.97	0.97	0	0	0	0	1.45	0	0	0	0	0	0	0.97	0	0	0.97	0	0.97	0
GPT4 one	15.17	7.3	8.43	1.69	5.06	3.37	5.62	3.37	6.18	1.12	1.12	1.69	3.37	1.69	0.56	1.12	2.25	1.12	1.12	1.69	0	0.56	0.56	0	0	0	1.12	0	0	0.56	0	1.69	0	1.12	0.56	0	0	0.56	0	0	0	0	0.56	0.56	0	1.12	0	0	1.69
GPT4 one	17.99	8.63	2.88	2.88	5.04	5.04	5.04	4.32	4.32	2.16	1.44	0.72	0.72	3.6	2.16	2.16	2.16	0	0	0	0.72	2.16	0	0	0	0.72	1.44	0.72	0	0.72	0	0	1.44	0	2.16	0	0.72	0.72	0.72	2.16	2.16	0.72	0	0	0	0	0	0	0
GPT4 one	13.19	5.49	8.79	4.4	8.24	3.85	6.59	4.95	2.2	1.1	2.2	4.4	4.4	0.55	1.1	2.2	1.65	1.1	0.55	0	2.2	0	0	1.1	0.55	0.55	1.65	0	0	1.65	0	1.1	0.55	0.55	1.1	0.55	0	0	0	0	0	0	0.55	0	0.55	0.55	0.55	0.55	0.55
GPT4 one	10.42	11.46	8.33	8.33	6.25	3.65	0	2.6	7.29	0	1.56	2.08	0.52	2.08	1.56	3.12	1.04	1.56	2.08	1.56	1.04	0	0	1.56	0.52	2.6	1.04	1.56	1.04	0	0	0	0.52	1.56	0	0	0	1.04	0	0	0	0	0	0	0	0	1.04	0	0
GPT4 one	13.9	4.04	5.83	7.17	2.24	2.69	3.14	4.48	8.07	1.79	1.35	3.14	4.04	2.24	2.69	0.9	1.79	0.45	0.45	2.69	0.9	0	0.9	0.9	0	0.45	0.45	1.35	0.45	0.9	0.45	0.9	0.45	0	0	0.45	0	0.45	0.45	0.45	0.9	0.9	0.45	0	0	0	0.45	0	0
GPT4 one	17.14	4	2.86	6.86	4.57	8	0	4	2.86	0	0	4.57	3.43	1.14	0.57	2.86	1.14	2.29	1.14	0	2.29	0.57	0.57	0.57	2.29	0	1.14	1.14	1.14	0.57	0.57	0	1.71	0.57	1.71	4	0.57	0.57	0	0	0	0	0	0	0	0	0.57	0.57	0
GPT4 one	15.45	9.55	5.45	5.45	4.55	4.09	5	4.09	3.18	1.36	3.18	2.27	1.82	2.27	1.36	3.64	1.36	1.82	0.91	1.36	1.36	0	0	0.91	0	0.91	2.27	0.91	0	0.45	0.45	0	0.45	0.45	0.45	0	0	0.91	0.91	0.45	0.45	0	0.45	0	0.45	0.91	0	0.45	0
GPT4 one	12.35	8.64	4.94	4.94	2.47	3.7	4.94	6.79	4.94	0.62	0.62	4.94	1.23	1.23	3.09	1.85	1.23	3.09	0	1.23	2.47	0	0.62	0.62	0	1.85	0.62	0.62	1.85	0.62	2.47	0.62	0	0	0.62	0	0	0.62	0.62	0.62	0.62	0	0	0	0.62	0.62	0	0	0
GPT4 one	17.96	5.34	6.31	1.94	3.88	7.28	6.8	4.37	0	0.49	0.97	1.94	3.88	2.91	0.49	2.43	2.43	1.94	0.49	0.97	2.43	1.46	0	0	0	0.97	0.49	0.49	0.97	0.49	0.49	0	1.46	0.49	0	0	0.97	0	0	1.46	2.43	0	0	0	0	0.97	0.49	0	0
GPT4 one	11.76	4.98	10.86	7.24	2.71	2.26	3.62	1.81	2.26	2.26	1.81	0.9	3.17	2.26	0.9	0.45	0.45	2.71	0.9	0.9	0.45	0.9	0	1.81	0.45	4.52	1.36	3.17	3.17	0.9	1.36	0.45	0.9	0	0.9	0.45	0.9	0	0.9	0.45	0	0.45	0.45	0	0.45	0.45	0	0	0
GPT4 one	12.57	3.28	4.92	5.46	2.73	4.92	5.46	4.92	7.1	1.09	0.55	4.37	3.28	1.09	3.28	3.28	0.55	2.73	0.55	1.64	0.55	0	1.64	0	1.09	1.64	1.09	1.64	1.09	0	1.64	0	1.09	0.55	0.55	0.55	0	0	0.55	0	0.55	1.09	0.55	0.55	0	0	0	0	1.09
GPT4 one	17.86	7.14	9.29	6.43	3.57	4.29	0	7.86	1.43	0	2.14	5	5.71	1.43	0.71	2.14	1.43	0	0	0.71	2.86	0	1.43	1.43	0	1.43	1.43	0	0.71	0	0	0.71	0.71	0.71	0	1.43	0	0	0	0	0	0	0	0	0	0	0	0	0
GPT4 one	16.38	9.6	5.65	3.39	1.69	3.95	5.08	5.65	2.26	0	1.69	3.39	3.39	3.39	0.56	1.69	0	1.69	0	2.26	2.26	0.56	0	0.56	0	0.56	1.69	1.13	0.56	0	1.13	1.13	0	0	0.56	0.56	0.56	0	0	0.56	1.69	0	0.56	0	0	0	0	0	0
GPT4 one	18.99	5.7	6.96	4.43	1.9	3.8	2.53	5.06	4.43	2.53	1.27	3.8	3.16	2.53	1.27	1.27	1.9	1.9	1.27	1.27	0.63	0.63	0.63	0.63	0.63	1.27	0.63	0	1.27	1.9	0.63	0.63	0.63	1.9	1.27	0	0	0	0	0	0	0.63	0	0	0	0	0.63	0.63	0
GPT4 one	21.62	8.11	4.73	8.78	2.7	4.05	0	4.73	3.38	0	2.03	3.38	1.35	0.68	1.35	0	2.03	0	1.35	2.03	2.7	1.35	0.68	2.03	1.35	0.68	0.68	0	0	1.35	0	0	0	2.7	0	0	0	0.68	0.68	0	0	0	0.68	1.35	0	0	0	0	0
GPT4 one	15.5	6.5	7	1.5	3	3.5	7	6.5	2.5	2	1	4	1	2.5	0.5	1	3	1	0	2	1.5	0	0	0.5	0	0	1	0	1.5	0	1.5	1	0	0	0.5	1	0.5	0	0.5	1	0.5	1	0	1	0.5	0	0	1	0.5
GPT4 one	16.31	5.58	5.15	2.15	4.29	8.15	4.72	4.72	2.15	2.58	0.86	2.58	1.72	5.15	1.29	0	2.15	4.72	0.43	1.29	0	0.43	0	0	0	0	0.86	0	0	0	0.86	0	0.43	1.29	0	0.43	0	0.43	0	1.29	0.43	0.43	0.86	0	0	0.86	0	0	0.43
GPT4 one	7.94	5.82	4.23	8.99	4.23	6.88	6.35	2.12	4.76	2.65	2.65	1.06	1.59	0	2.12	3.17	2.12	1.06	1.06	1.06	0.53	1.59	0	1.59	2.65	0.53	0.53	1.59	0.53	2.12	1.59	0.53	0	0.53	0	2.12	0	0	0	0.53	0	0.53	0	0	0	0	0	1.59	0.53
GPT4 one	14.38	10.27	4.79	5.48	4.79	3.42	3.42	3.42	3.42	0.68	1.37	2.74	3.42	2.74	2.74	2.74	0.68	2.05	1.37	0.68	0.68	2.05	0	0.68	0.68	0.68	1.37	0.68	0	1.37	0	0	2.05	0	0	0	0	0	0	0	0.68	0	0	0	1.37	1.37	0	0	0
GPT4 one	14.86	7.43	9.71	4	3.43	4	3.43	5.14	4	3.43	2.29	3.43	2.29	1.71	1.14	0	1.71	1.14	0.57	1.71	1.14	0	0.57	1.71	0	0.57	0.57	0	0	0.57	0	0	0.57	1.14	0	0	0.57	0	0.57	0	0.57	0.57	0	0	0	0.57	0	1.71	0
GPT4 one	14.48	4.14	8.97	4.83	4.83	3.45	5.52	6.21	4.14	0.69	0	5.52	4.14	0	1.38	0.69	0	0	1.38	0.69	4.14	0	0.69	0	0	0	0.69	0.69	2.07	2.07	2.07	0.69	1.38	0	0.69	0	0.69	0	1.38	0.69	0.69	0	0	0	0	0	0	0	0
GPT4 one	14.74	3.21	10.9	3.85	3.21	5.77	0	7.69	4.49	0	1.28	5.13	4.49	6.41	0.64	0.64	1.28	1.92	0	2.56	0.64	0	0.64	0	0	1.28	2.56	0	0	1.92	0	0	1.92	1.28	0	1.28	0	0.64	0	0	1.28	0.64	0.64	0.64	0	0	0	0	0.64
GPT4 one	13.78	7.14	7.14	7.65	7.14	6.12	0	3.06	1.53	0	0.51	1.53	1.02	4.59	0	2.04	0.51	0.51	1.53	0.51	3.06	0	1.02	1.02	0	0.51	1.02	0	0.51	1.53	1.02	0	0	0	0	1.02	0	1.02	0	0	0	1.02	0	0	0.51	0	0	1.02	0
GPT4 one	14.55	5	5.91	5.45	6.36	10.45	5.45	3.64	2.27	3.18	0.91	4.55	0.91	3.18	0.91	1.82	0.91	0.91	0	0	1.36	0	0.45	0	0.45	0.91	1.82	0	0.91	0	0.91	0	0.45	0.91	0.45	0.45	0	0.45	0.45	0.91	0	0	0.45	0	0	1.36	0	0.91	0
GPT4 one	11.52	7.88	7.88	3.64	2.42	6.67	9.7	4.24	0	0	1.82	1.21	1.82	0.61	1.82	1.82	1.82	2.42	0.61	1.21	1.21	0	0.61	0	0.61	0.61	3.03	0	0	0	0	0.61	3.03	0	0	0.61	0	0	0	0.61	1.82	1.21	1.82	0.61	0	0.61	0	0	0.61
GPT4 one	19.55	6.15	4.47	4.47	5.03	5.59	5.59	2.23	1.68	0	1.68	2.23	2.79	3.35	0	5.59	0.56	0.56	2.23	0.56	0	0	0.56	0.56	2.23	0.56	0	1.68	0.56	1.12	1.12	0.56	0	0	0	0.56	0	0	0	0	0	0	1.12	0	0.56	0	0	0	0
GPT4 one	16.85	8.43	3.37	8.43	3.37	6.74	0	5.06	2.81	0	2.25	3.37	2.25	1.12	3.37	3.37	1.69	0	0	1.69	1.69	0	0	0.56	1.69	1.12	1.69	0.56	0	2.81	1.69	2.25	0.56	0.56	0	0	0	0	0.56	0	0.56	0	1.12	0	0	0	0	0	0
GPT4 one	20.43	5.38	4.3	9.68	3.76	6.45	0	2.69	3.76	0	1.08	2.15	2.15	1.61	1.61	2.15	1.61	1.08	0	1.61	0.54	1.08	0.54	1.61	3.76	0	0.54	1.61	0.54	0	1.08	0.54	0.54	0.54	0	0	0	0	0	0	0	0.54	0	0	0.54	0	0	0	0
GPT4 one	15.68	7.57	6.49	7.03	3.78	4.86	0	4.32	4.32	0	1.08	3.78	4.32	2.16	2.16	1.62	1.08	1.08	1.08	1.08	1.08	0	0	1.08	2.16	0	1.08	0	0	3.24	1.62	0.54	0.54	0.54	1.08	0.54	0	0	0.54	0	0.54	0.54	0	0.54	0	0	1.08	0	0
GPT4 one	16.23	7.14	11.04	7.14	2.6	4.55	0	1.95	4.55	0	3.9	1.3	2.6	2.6	3.9	2.6	0.65	0	1.3	1.3	0.65	0	1.3	0	1.95	0	1.3	0	0	2.6	0	0.65	1.3	0.65	0	0.65	1.3	0	0	0	0	0	0	0	0	0	0	0.65	0
GPT4 one	13.75	13.75	5.62	6.25	4.38	3.12	5.62	2.5	1.88	1.25	3.12	2.5	1.25	2.5	0	2.5	1.88	1.88	0.62	0.62	1.25	0	0	0	0	1.25	1.25	1.88	0	1.88	0	0.62	1.88	0.62	0	0	0	0.62	1.25	0	0	0	0	0.62	0	0	0.62	0.62	0
GPT4 one	14.58	12.5	6.25	7.64	4.17	8.33	0	2.78	2.08	0	1.39	0.69	1.39	0.69	1.39	1.39	0.69	1.39	3.47	1.39	2.78	0	0.69	0	1.39	1.39	0	2.08	0	2.08	0.69	0	0	0	0	1.39	0	0	0	0	0	0	0	0.69	1.39	0	0	0	0
GPT4 one	13.29	8.23	6.33	4.43	5.06	3.16	5.7	3.16	4.43	1.27	1.27	0.63	0.63	1.9	3.8	1.9	5.7	1.27	0	0.63	0	0.63	2.53	1.27	0.63	2.53	0.63	2.53	0	1.27	0	0.63	0	0.63	1.9	0.63	0	0.63	1.27	0	0	0	0	0	0	0	0.63	0	0
GPT4 one	17.7	6.22	7.66	4.31	5.26	5.26	5.74	3.83	3.83	0.96	2.87	2.87	1.91	0.96	3.35	1.91	0.96	0.96	0	1.44	0.96	0	0	0	0	1.91	1.44	0	0.96	1.44	0.96	0	0	0.48	0	0.48	0.96	0	0.96	1.44	0	0	0.96	0	0	0.48	0	0	0
GPT4 one	14.69	7.34	7.34	8.47	4.52	5.65	5.08	4.52	2.82	1.13	2.26	3.95	1.13	1.13	1.69	2.26	0.56	1.13	0	1.69	1.69	1.13	0	0.56	0.56	1.69	0.56	0	1.13	1.13	1.13	0	0	0	0	0	0	0	1.13	0.56	0	0.56	0.56	1.13	0.56	0	0.56	0	0.56
GPT4 one	14.89	9.22	4.26	10.64	1.42	3.55	4.96	1.42	7.8	0	0.71	1.42	2.84	0	0.71	2.84	1.42	1.42	1.42	1.42	0	0.71	0.71	0.71	2.13	0	0	0.71	0	0	0	0	0.71	0	1.42	0.71	0.71	0.71	0.71	0	0	2.13	0.71	0	0	0	0	0	0
GPT4 one	15	6.5	9.5	1.5	3.5	5.5	7	9	1.5	0	0	6	1	3.5	1	2	2.5	2	1	1.5	0.5	0.5	0.5	0	0	0.5	1.5	1.5	0	1	0	0.5	0.5	0	0.5	1	0	0.5	0.5	0	1.5	1	0	0	0	0.5	0	0	0
GPT4 one	11.86	5.67	7.73	6.7	2.58	5.15	1.55	2.06	1.55	2.58	2.06	2.06	3.09	3.09	1.03	2.58	1.03	1.55	0	0	2.06	0	1.03	0.52	0.52	1.03	2.06	0.52	1.55	3.09	3.61	0.52	2.06	0	1.03	1.55	0.52	0	0.52	0	0	0.52	0	0	1.03	0	0	1.03	0
GPT4 one	19.8	6.6	6.09	3.05	0.51	3.55	4.57	5.08	3.55	0.51	3.55	3.55	1.52	2.54	1.02	1.02	1.52	2.54	0.51	3.05	1.52	0.51	1.52	0	0	0	0.51	1.52	1.02	0.51	0.51	0.51	1.52	0.51	0	0	0	0	0.51	1.02	0.51	0	0.51	0	0.51	0	0.51	0.51	0.51
HM	8.75	7.22	5.7	4.18	4.56	4.94	3.8	4.18	1.9	0.76	2.28	2.66	2.28	0.76	1.52	3.8	1.9	0.38	1.14	1.14	3.42	0.76	1.14	0.76	0.76	0	1.14	1.14	2.28	2.28	0	0	0	0.76	0.76	1.52	0	0	0.38	0	0.38	0	0.38	0.38	2.66	0.38	0	1.14	0
HM	17.45	7.66	4.26	8.51	5.11	3.83	2.98	2.55	2.13	0.43	1.7	0.85	2.13	1.28	1.28	2.13	1.28	0	1.28	2.13	1.7	0.43	0.85	0.43	2.13	0.43	0.43	0.43	0.43	0.43	0.85	0	0.43	0.85	1.28	0	0.43	0	0	0	0	0.43	0	0.43	1.7	0	0	0.43	1.7
HM	8.99	3.7	7.41	4.23	3.7	6.88	3.7	6.35	1.59	3.17	0	3.7	1.59	3.7	3.17	2.12	2.12	2.12	1.59	1.06	2.65	0	0	0	2.12	3.17	0.53	1.59	0.53	1.06	2.12	0	0.53	0.53	0	0	1.06	0.53	0	0	0	0	0	0	0	0	0	0.53	0
HM	9.52	10.88	6.12	4.08	2.04	1.36	4.08	3.4	1.36	0	2.72	2.72	3.4	2.72	0.68	2.04	2.04	3.4	1.36	0	2.04	2.04	0.68	2.04	2.04	0	0.68	0	0	2.04	0	3.4	1.36	2.04	0.68	0	0.68	0	1.36	0	0.68	0	0	0	0.68	0	0.68	0	0
HM	13.62	6.57	5.16	3.29	4.23	6.57	3.76	1.88	0.94	0	3.76	1.41	2.35	1.41	0.94	3.76	0	0.47	1.88	3.76	3.76	1.88	1.41	0.94	1.88	0.47	0.47	0.94	0.94	0.94	0	0.47	0.94	4.23	0	0.94	1.88	0	0.94	0	0	0	0	0.94	0.47	0	0.94	0	0
HM	19.43	10.9	1.9	5.69	5.21	6.64	0	2.37	1.9	0	3.32	1.42	1.42	0.47	1.42	1.9	0	0.47	0.47	0.47	3.32	0	1.9	0.95	4.27	0.47	0	0	0	0.47	0.47	0	1.42	0	0	0	0	0	0.95	0	0.47	0.47	0.47	0.47	2.37	0	0	0	0.95
HM	7.83	9.64	7.83	6.02	3.61	6.02	0	4.82	0.6	0	4.82	1.81	3.61	3.01	1.2	1.81	0	6.02	0.6	1.2	1.81	0	0.6	0.6	3.01	0	0.6	1.81	0	0.6	0	0	0	3.01	0	0	0	0	0	0	1.2	0	0	0	0.6	0	0	0	0.6
HM	15.79	11.7	2.92	1.17	9.94	7.02	5.26	5.26	0.58	0	4.09	4.68	2.34	1.17	1.17	1.17	1.17	1.17	2.34	1.17	1.75	0.58	0	0	0	0.58	1.17	0.58	0	0	0	0	1.17	1.17	0	0	0	0	0.58	0	0	0	0	0	0.58	0	1.17	0	0
HM	14.01	7.01	5.1	1.91	5.73	6.37	0	6.37	0.64	0	0.64	3.82	1.27	3.18	0.64	3.82	0.64	5.1	0	1.27	2.55	0	0	0	0.64	0.64	0.64	0	0	1.91	1.27	0	0.64	1.27	0	0.64	2.55	0	0	0	0	0	0	0	0.64	0	0.64	0	0
HM	9.72	6.48	6.02	3.7	3.24	8.8	3.7	1.39	0.46	3.7	1.39	0.93	2.31	6.48	1.39	2.78	0.93	0	0	1.39	2.78	0.46	1.85	0.46	1.39	0.46	0.46	1.85	0.93	0	1.39	0	0.93	0	0.46	0.46	0.46	0	0	0.46	0	0	0.46	0	0.93	0.93	0	0.46	0
HM	12.61	6.76	7.21	4.05	6.76	6.76	5.41	3.15	0.9	0.9	0.9	1.35	2.25	2.7	0	3.15	0.9	1.8	0.45	2.7	1.8	0.9	0.45	0	0	1.8	0.9	0.45	1.35	0.45	1.35	1.35	0.9	0.45	0	0.45	0	0.9	0.45	0	0.45	0.45	0	1.35	0	0.9	0.45	0	0.45
HM	8.91	6.93	3.47	4.46	7.43	5.45	6.93	1.98	0.5	2.48	1.98	1.49	0.99	3.47	0.99	2.48	0	3.47	0.5	0	0	0.5	0	0.5	0	0	0	0.5	3.47	0	2.48	0	0	1.98	0	1.49	1.49	0.5	0.5	0.5	0	0	0.5	0	0.5	1.49	0	0.5	0
HM	4.85	9.7	5.45	2.42	10.3	6.67	4.24	2.42	1.21	2.42	0.61	0	2.42	1.21	1.21	0.61	2.42	6.67	0	1.21	1.82	0.61	0	0	0.61	0.61	0.61	0.61	1.21	0	1.21	0	0.61	0	0	0	0.61	0.61	0.61	0	1.21	0	0.61	0	0	2.42	0.61	0.61	1.21
HM	7.14	5.84	10.39	4.55	7.14	5.19	4.55	4.55	0.65	0.65	3.9	1.3	3.9	1.95	2.6	1.95	1.95	3.25	0	0.65	2.6	0.65	2.6	0	0.65	0.65	0	0	1.3	0.65	0	1.3	0	1.95	0	1.3	0	0.65	1.3	0	1.95	0	1.3	0	0.65	0.65	0	0	0
HM	10.53	6.58	6.58	3.07	7.89	6.14	2.19	4.39	0.44	1.32	3.07	0.88	1.75	0.88	0.88	0.88	0.88	5.26	0.44	0	2.63	0	0.88	0	1.32	2.63	2.19	0.44	0.88	0	0	0.88	0.44	1.32	0.44	0	0.88	0.44	0.88	0	0	0.44	1.32	0	0.88	0.44	0	0	0
HM	14.76	5.71	3.81	2.38	4.76	4.29	0.95	4.29	2.38	1.43	0	3.33	2.38	2.38	1.43	2.38	2.38	0.48	0	1.9	1.9	0	1.43	0	0.95	1.9	0.48	1.43	0.95	0.48	0.48	0.48	0.95	1.9	0.48	0.95	0.48	0	0.48	0	0	0	0.48	0	0.48	0	0	0.95	1.43
HM	11.06	2.01	3.02	0.5	8.54	3.02	8.54	6.53	0	2.01	2.01	2.01	1.01	2.01	1.51	2.51	5.03	2.01	0	0.5	1.01	0.5	1.51	0	0.5	0.5	0.5	0	0.5	0	0	0	1.01	1.01	0	1.51	0	2.01	0.5	0	1.51	0.5	0	0	0.5	0	0	0.5	0
HM	18.95	10.46	5.23	5.88	3.92	1.96	3.27	3.27	3.92	0	5.88	0.65	2.61	1.31	1.31	0.65	1.31	3.27	0.65	3.92	1.31	0	0	0	0	1.96	0	0	0	0.65	0	0	0	1.31	0	0	0.65	1.96	1.31	0	0.65	0	0	0	0.65	0	0	0	0.65
HM	12.5	7.74	1.79	4.76	6.55	10.12	0	3.57	0.6	0	0	1.19	0	5.95	0.6	2.38	3.57	1.19	1.19	2.98	7.14	0	0	1.19	1.19	0.6	0	0	2.38	0.6	1.79	0	0.6	0.6	0	0.6	0	1.19	0	0	0	0	0	0	0	0	0	0	0.6
HM	13.17	7.8	4.88	3.41	5.85	5.85	4.88	7.32	0.49	0	1.95	4.39	1.46	2.93	0.98	0.49	0.49	2.44	0.98	2.44	1.95	0.49	1.95	0	0	0.49	0.49	0	2.44	0	0	0.98	1.46	0.98	0	0.49	0.49	0.49	1.46	0	0	0	0	0	0.98	0.49	0	0	1.46
HM	7.66	7.21	2.25	8.56	3.15	5.41	0	6.31	0	0	0	2.25	0.9	2.25	2.7	2.7	1.35	2.25	0	0.9	1.8	0.45	0.9	0.9	6.31	1.35	0	0.45	0.45	0	4.05	0	0.9	0.45	0	1.8	0.45	0.9	0.45	0	0	0	0.45	1.35	1.35	0	0	0.9	0.45
HM	15.11	7.91	5.76	7.19	4.32	5.76	0	2.16	3.6	0	3.6	2.16	0.72	2.88	0	2.16	2.16	0.72	0.72	2.16	0.72	0.72	0.72	1.44	5.04	0	0	0.72	0	0	0	2.16	0	2.88	0.72	0.72	0	0	0.72	0	0.72	0	0	0.72	0.72	0	0	0	0.72
HM	18.5	6.94	5.2	8.09	6.36	4.62	0	6.36	0	0	1.73	4.05	4.62	2.31	0.58	2.89	0	0.58	1.73	1.16	0.58	0	0	0.58	1.73	1.73	1.16	0	0.58	1.16	0	0	0	0.58	0	0.58	0	0.58	0	0	0	0.58	0.58	0	0.58	0	0	0	0
HM	13.18	10.91	3.18	5.45	6.36	2.73	0	4.09	2.27	0	4.09	4.09	3.64	2.27	2.73	2.27	4.55	1.36	0.91	0	2.73	0	0.45	0.45	2.27	0.91	0.91	0	0	0	0	1.36	0.91	2.27	0	0.45	1.36	0	0.45	0	0.45	0	0	0.45	0.45	0	0	0	0.45
HM	10.81	8.11	14.41	1.8	4.5	0.9	0	3.6	2.7	0	4.5	1.8	5.41	0.9	2.7	2.7	0.9	0	0	5.41	1.8	0.9	1.8	0	0.9	0.9	0	0.9	0	1.8	0	3.6	0.9	0.9	0	0.9	0	0	0	0	0.9	0.9	0	0	0	0	0	0	0
HM	16.3	2.72	3.26	3.26	3.8	5.43	4.35	3.26	1.63	4.35	0.54	1.63	1.09	3.26	0.54	3.8	3.26	1.63	0	1.09	0.54	1.09	1.09	0.54	0	1.09	0.54	0.54	1.63	0	1.63	0	1.09	1.09	0	2.17	0.54	0	1.63	0	0	0	0	0	0.54	0	0.54	1.63	0
HM	9.29	8.41	4.87	2.65	3.1	6.19	4.42	5.75	0.44	0	2.65	2.65	3.1	7.52	2.21	2.21	3.1	2.65	0	1.77	1.33	0	1.33	0.44	0	1.33	0.44	0	2.65	0.44	0	0.44	0.88	0	0	1.33	0	0.88	0.44	0	0.44	0	0	0.44	0	0.44	0	0	0.44
HM	14.38	4.58	11.11	2.61	1.31	5.23	6.54	1.31	3.27	2.61	0.65	0	3.92	3.92	2.61	0.65	1.96	1.96	1.31	0.65	0	1.31	0	0	1.96	0	0.65	0	0.65	0	0	1.31	1.31	1.31	0.65	2.61	1.96	0.65	0	0	1.96	0.65	0.65	0.65	0.65	0	0.65	0	0
HM	15.02	7.98	3.29	4.23	4.69	6.1	2.82	5.63	0.47	1.88	3.29	2.35	1.41	1.88	0.47	1.88	1.88	4.69	0.47	0	0	0	1.88	0	1.41	1.88	0.94	0.94	0.47	0.47	0.47	0.47	0.94	2.35	0	0.47	0.47	0.47	0	0.47	0.47	0.47	0.47	0	0	0.47	0	0.47	0
HM	9.02	4.38	9.02	3.09	4.12	7.47	1.55	4.9	0.26	0.26	3.61	3.61	2.06	3.87	1.8	1.55	3.87	4.38	0.52	1.29	2.06	1.03	0.52	0.26	0.77	0.52	0.52	1.03	1.03	0.52	1.8	0	0	0.77	0	0.26	0.52	0	0.52	0	0	0	0.52	0	0	0.26	0.26	0	0.26
HM	16.3	2.72	3.26	3.26	3.8	5.43	4.35	3.26	1.63	4.35	0.54	1.63	1.09	3.26	0.54	3.8	3.26	1.63	0	1.09	0.54	1.09	1.09	0.54	0	1.09	0.54	0.54	1.63	0	1.63	0	1.09	1.09	0	2.17	0.54	0	1.63	0	0	0	0	0	0.54	0	0.54	1.63	0
HM	11.32	10.06	3.77	4.4	7.55	4.4	0	10.06	2.52	0	0	1.89	0	3.14	1.26	3.77	2.52	2.52	0	0	1.26	0	0	0	0.63	0	0.63	0	0	0	0.63	0	1.26	1.26	0	0	0.63	0	1.26	0	0	0	0.63	0	0	0	0	0	0
HM	12.68	9.86	9.86	4.93	8.45	4.93	4.23	1.41	0	0	2.82	0	0.7	2.11	0	7.04	1.41	1.41	0.7	0.7	2.82	0.7	2.11	0	1.41	0	0	0.7	2.11	1.41	2.11	1.41	0.7	0.7	0	0.7	0	0	0	0	0	0	0	0	0.7	0	0.7	0	0.7
HM	9.36	9.94	4.09	6.43	5.26	7.02	0	4.68	0.58	0	7.02	2.92	4.68	4.09	0.58	1.17	1.17	3.51	1.75	0	1.17	0.58	0	0	1.17	1.17	1.75	0.58	0.58	0.58	0.58	0	0	2.34	0.58	0.58	0	0.58	0.58	0	0	0	0	0	1.17	0	0.58	0	0
HM	13.45	7.02	6.43	3.51	8.77	5.26	3.51	4.68	0	1.17	5.26	1.17	2.34	4.09	2.34	1.17	2.34	2.34	0	0	1.75	0	0	0	0	1.75	0	1.75	0	0.58	0	0	0.58	1.17	0	1.17	0.58	0.58	0	0	0	0	0	0	1.75	0	0	0	0
HM	10.7	4.81	9.09	3.21	3.21	6.42	0	4.28	0.53	0	0.53	3.21	2.67	2.67	0.53	2.67	0.53	1.07	1.07	3.21	6.95	0	1.6	0	1.6	0.53	0.53	0	2.67	1.6	1.07	0	0.53	0	0	1.6	0	0	1.07	0	1.07	0	0	0.53	0.53	0	0	0.53	0
HM	16.09	6.9	8.05	4.02	4.02	5.17	2.3	5.75	1.72	0.57	2.87	2.87	0	2.3	2.87	1.15	0.57	0	1.15	1.15	1.15	0	2.3	0.57	1.15	0.57	1.15	0	0	0	0	0	0	1.15	1.15	0.57	2.3	0.57	0	0	1.72	0	0	0	0	0	0	0	0.57
HM	15.56	6.67	3.7	2.22	5.19	4.44	4.44	9.63	2.22	1.48	0	4.44	0.74	2.96	2.22	0	2.22	2.22	0.74	0.74	0.74	0.74	1.48	0	0	1.48	0.74	0	0	0	0	0.74	2.96	0.74	0.74	0.74	0	0.74	0.74	0	0.74	0	0	0	0	0	0	0	0
HM	13.37	6.42	4.28	5.35	3.21	3.21	4.28	5.35	1.07	1.07	2.14	1.07	0.53	2.67	1.07	3.21	5.88	0.53	0	2.14	0	0	0.53	0.53	1.07	1.6	0	1.07	1.07	0.53	0	0	1.07	0.53	0	0	0	0	1.07	0.53	0	0.53	0	0	0	0	0	0.53	0.53
HM	20.12	7.32	4.88	4.27	4.27	4.27	0	3.66	1.83	0	1.83	2.44	0.61	2.44	1.22	3.05	0	2.44	2.44	3.05	1.83	0.61	0.61	2.44	1.22	1.22	0	0	0	0	0	0.61	0.61	0.61	0	0.61	0	0.61	0	0	0	0	0	0	1.83	0	0	0	0
HM	9.27	3.41	4.39	5.37	4.39	9.27	4.39	9.27	0.49	1.95	1.46	6.34	3.9	4.39	0.98	1.46	0.98	1.95	1.95	1.46	0	0	0	0.98	1.95	0	0.49	0.49	0.49	0.49	0.98	0	0	0.49	0	0.49	0	0	0.49	0	0.98	0.98	0	0	0	0.49	0	0.49	0.49
HM	12.21	9.88	9.3	6.98	4.07	6.4	0	6.98	0.58	0	0.58	3.49	1.74	2.33	0.58	4.07	0.58	3.49	0.58	0.58	3.49	1.16	0.58	0	2.91	0.58	0.58	0	0.58	1.16	1.16	0.58	1.16	0	0	1.16	0	0.58	0	0	0	0.58	0	0.58	0	0	0	0.58	0
HM	10.48	8.06	7.26	5.65	6.45	5.65	0.81	4.03	1.61	0	0.81	2.42	1.61	2.42	0	1.61	0.81	0.81	1.61	1.61	1.61	0	0	0	3.23	0	1.61	2.42	0	0.81	1.61	0.81	0.81	0	0	0.81	0	3.23	0.81	0	0	1.61	0	0	0.81	0	0	0	0
HM	9.93	7.28	7.95	11.26	4.64	5.96	0	1.99	0.66	0	2.65	0.66	2.65	0.66	0.66	1.32	1.32	0	0.66	1.32	2.65	0	3.31	2.65	5.3	3.31	2.65	0.66	0	0	1.32	0.66	0	0.66	0	0.66	0	0	0	0	0	0	0	0	0.66	0	1.32	0	0
HM	11.93	4.13	5.96	6.42	3.21	2.75	0	5.05	1.83	0.46	0	4.13	3.67	2.75	2.75	2.75	3.67	0.46	0.46	0.92	2.75	0	2.75	0.46	4.13	0.46	0	0	0	0.46	1.83	0.92	0.92	0.92	0.46	1.83	0	0.46	0	0	0	0	0	0	1.83	0	0	0.46	0.46
HM	10	3	6	6.5	4	3.5	5.5	1.5	1	0	1	0.5	2.5	1.5	3	4.5	1.5	3.5	0.5	0.5	1	1.5	1	0	1	1.5	1.5	1.5	1.5	1	2	0.5	0.5	0.5	0.5	0.5	0.5	1	1.5	0.5	0	0	0.5	0	0.5	2.5	0.5	0.5	0
HM	11.46	7.81	9.9	7.29	9.9	6.25	0	4.17	1.04	0	4.17	2.6	1.56	1.04	1.56	0	2.6	3.12	1.56	1.04	0.52	0.52	1.56	1.56	2.08	0.52	0	1.56	0	0	0	0.52	1.04	0	0.52	0.52	0	2.08	0	0	0.52	0	0	0	0	0	0	0	0.52
HM	16.59	8.06	6.16	3.79	2.84	4.74	2.37	2.37	1.42	1.9	3.79	0.47	0	3.79	1.42	0.47	2.37	2.84	1.42	3.79	1.9	0	1.42	0	0.95	1.42	0.47	0.95	0	2.84	1.42	0.47	0	0	0	0.47	0	1.9	0.95	0	0	0	0	0	0.47	0	0	0	0
HM	9.18	6.63	4.59	7.65	5.1	7.14	0.51	5.1	1.02	0	1.53	2.55	1.02	4.59	0.51	1.02	1.53	2.55	0.51	1.02	1.53	0	0	0	3.57	0.51	0	1.02	0.51	0	0	0.51	1.02	1.02	0	2.04	0.51	1.53	0.51	0.51	0.51	0.51	0	0	0.51	0	0.51	0.51	0
HM	8.54	11.56	5.03	5.53	6.03	5.53	3.52	3.52	1.01	1.51	4.52	1.01	0	3.02	1.51	2.51	0	1.01	0	0.5	2.01	0	0.5	0	1.51	1.01	0.5	0	1.01	0	0.5	0.5	0	1.01	0	1.01	0	1.51	0	0	0.5	0	0	0	0	0	0	0.5	0
HM	5.58	9.64	4.57	3.05	5.08	7.61	7.11	4.57	0	2.54	3.55	3.05	1.02	3.55	0	2.54	3.05	0	1.02	0	1.02	0.51	0	0	1.02	1.02	0	0.51	1.02	0	2.03	0	0.51	1.52	0.51	1.52	0.51	1.52	0	0.51	0	0	0.51	2.03	0	0.51	0	0	0
HM	9.52	7.14	8.33	5.36	2.98	7.14	2.98	2.98	0.6	0.6	2.98	2.38	0.6	2.38	2.98	2.38	1.19	0.6	0	2.38	3.57	0	2.98	2.98	1.79	0	0.6	0.6	0.6	1.79	0	0	1.19	0	0	0.6	0	0	1.79	0	0	0	0	0	0.6	0.6	0	0	1.79
HM	6.56	3.83	6.01	6.56	4.92	6.01	2.19	3.83	0	4.37	0.55	2.19	2.19	1.09	1.09	1.64	2.73	2.73	0	1.09	4.37	0	0.55	0	0	1.64	0	0	2.73	0	2.19	0	0	1.09	0	1.09	1.09	1.64	0.55	0	0.55	0	1.09	0	0	1.09	0	0.55	0
HM	12.05	3.61	4.82	6.02	3.61	7.23	3.61	7.83	1.2	0	0.6	4.82	4.82	2.41	1.81	4.82	1.81	3.61	0	0.6	1.2	1.2	0	0	0.6	1.2	0	0.6	0	1.2	0	1.2	1.2	0.6	0	1.2	0.6	0	0	0	0.6	0.6	0	0	0.6	0	0	0	0
HM	13.82	8.55	8.55	3.29	7.89	3.95	3.95	5.92	0.66	0	2.63	1.97	1.97	5.26	1.97	0.66	0	1.97	1.97	1.32	0.66	1.97	0	0	0.66	0.66	1.32	0	0.66	0	0.66	0	0.66	0.66	0	0	0.66	0	0	0	0	0	0.66	0	0	0	0.66	0	1.32
HM	14.34	5.74	5.33	3.69	6.15	7.79	4.92	5.33	0.82	2.05	0.41	3.28	2.05	3.28	0.82	2.05	1.64	1.64	0	0.82	0.82	0.82	0.82	0.82	0.82	0	0	0.82	2.05	0	1.23	0	0	0	0	0.82	1.64	0	0	0	0	0.41	0.82	1.23	0	0.41	0.41	0.82	0.41
HM	13.18	10.45	9.09	10.91	2.73	1.82	0	5	0	0	0.91	3.18	0	0.91	0	0.91	1.82	3.18	0	0.45	3.18	0.45	0	0	5	0.45	0	0	0.91	0	1.82	0	0.91	0	0	0.91	0.45	0	0.45	0	0	0	0	2.27	0	0	0.91	0	0.45
HM	12.89	4.12	6.19	4.64	7.22	9.28	0.52	4.64	0.52	0	0	1.03	1.55	4.12	0	0.52	3.61	4.12	0.52	4.12	1.55	0	0	0	1.03	0	1.03	0	0	0.52	0	2.06	0	0	0	1.03	0	0.52	0.52	0	1.03	0	0	0.52	0	0	0	0	0.52
HM	11.06	7.37	4.61	3.69	5.99	3.69	3.69	2.3	0.92	0.46	3.69	1.38	2.76	1.38	0.46	2.76	0.92	2.76	0.46	1.84	1.84	0.46	1.38	0.46	0.92	0.92	0	0	0.46	0.92	1.84	0	0.92	0.92	0.92	0	0.46	0	0.46	0	0	0.46	0.46	0	0.92	0.46	0.46	0	1.38
HM	9.26	8.02	8.02	3.09	4.32	7.41	3.09	7.41	0	1.23	1.23	4.32	0.62	1.23	0.62	3.09	3.09	3.7	0	0.62	3.7	0	0	0	1.23	0.62	1.23	0.62	0	0	0	0.62	0.62	0	0	0.62	0	0	0	0	0	0	0	0.62	0	0.62	0	0	0
HM	8.33	5.36	4.76	7.14	5.36	7.74	0.6	4.17	0	1.79	2.38	1.79	0	5.36	1.79	2.38	0.6	5.95	0.6	0.6	1.19	0	0	0	3.57	0	0.6	0	2.98	0.6	1.19	0.6	0	0	0	0	0	0	0	0.6	0	0	1.19	0	0	0.6	0	0	0
HM	19.13	6.56	7.1	2.19	11.48	4.37	5.46	3.28	0	0	1.09	1.09	3.28	1.64	0.55	0.55	2.19	1.09	3.28	1.09	2.19	1.09	0.55	0	0	0	1.09	0.55	0	0	0.55	0	1.09	1.64	0	0	0.55	0	0	0	0	0	0	0.55	0	0.55	0	0	0.55
HM	22.61	9.57	0	3.48	6.96	3.48	5.22	5.22	0.87	1.74	0.87	0.87	0	0.87	1.74	0	0.87	0.87	0.87	0.87	0	0	0	0.87	0.87	0	0	0	0	0.87	0	0	2.61	0.87	0.87	0	0.87	2.61	0	0	2.61	0	0	0	0	0	0	0	0
HM	11.05	4.65	8.14	4.07	7.56	8.14	6.98	4.07	1.16	0.58	1.74	3.49	3.49	3.49	1.74	2.91	0	1.16	0.58	1.16	1.74	0.58	0.58	0	0	0.58	1.74	0	0	0	0	0	0.58	1.16	0	1.16	0	0.58	0	0	0	0	0	0.58	0	0.58	0	0	1.16
HM	12.45	10.3	6.44	6.01	7.73	4.72	0	5.15	3.43	0	0	2.58	2.15	0	0.86	2.58	1.29	0.86	0.43	1.29	3.43	0	0	0	1.29	0.43	0.43	0.86	3	0.43	1.29	0.43	0	0.43	0	0	1.72	0	1.29	0	0.43	0	0	0	0	0	0.86	0	0.43
HM	10.9	4.89	4.14	9.02	6.02	5.26	0	4.89	0	0	1.88	2.63	1.88	1.88	1.88	0.75	3.01	0.38	0.75	0	2.26	0	0.75	1.13	3.01	1.88	0.75	1.5	0	0.38	0.75	2.26	2.26	0.38	0	0.75	0.38	0.75	0	0	0	0	0.38	0.38	0.75	0	0	0.38	0
HM	13.46	3.85	3.85	7.05	5.77	8.33	0	4.49	1.28	0	0.64	3.21	2.56	0	0	3.21	0.64	7.05	1.28	1.28	5.13	0	1.28	0.64	3.21	0	0	0.64	0.64	2.56	0	0.64	0.64	0	0	2.56	0.64	0	1.28	0	0	0	0.64	0.64	1.28	0	0.64	0	0
HM	14.51	4.71	3.92	3.14	7.84	3.53	6.67	5.88	0.39	1.57	2.35	2.75	1.96	1.96	0.78	3.92	3.14	1.57	0	0	1.18	0	2.35	0.39	0.39	0.39	0	0.78	0.39	0.39	0	0	1.96	0.39	0	0	0.39	0.39	0.39	0	0	0	0.39	0.39	0.39	0.78	0	0	0
HM	12	4	5.5	2.5	5.5	4	0	6.5	2	0	1.5	4	3	4.5	2	1	1	4.5	0.5	2	1.5	0	0.5	1	1.5	0	1	0.5	1	1.5	0.5	0.5	0	1	1	0.5	0	1	0.5	0	1	0.5	1	1	0	0	0	0	0.5
HM	11.73	6.15	5.59	3.91	2.23	8.38	5.59	2.23	0.56	0	1.12	0.56	5.59	2.23	0	2.23	2.79	3.91	2.79	1.68	2.23	0	0.56	0	1.12	0	0	1.12	1.12	0.56	0.56	0	1.12	0.56	0	0	3.35	1.12	1.12	0	1.68	0.56	0.56	0	0	0	0	0	0
HM	13.48	7.3	9.55	5.06	2.81	2.81	3.37	2.81	0	0.56	1.12	0.56	1.69	4.49	0	0.56	1.69	1.69	0	2.81	3.37	0	1.12	0	1.69	2.25	1.69	1.69	3.93	0	2.25	1.12	0	0.56	0	0	0.56	0	0.56	0	0	0	0	0	0	0	1.12	0	0
HM	10.97	3.23	0.65	4.52	5.16	6.45	5.81	3.87	0.65	0.65	3.23	1.94	3.23	0.65	2.58	1.94	1.94	2.58	0	0.65	3.87	0	1.94	0	0	2.58	1.29	0	1.29	1.29	0	0.65	1.29	1.29	0	1.29	0	0	0.65	0	0.65	0	0.65	0	0	0	0	0	2.58
HM	12.4	10.08	6.2	5.43	6.98	6.2	0	3.88	0.78	0	0.78	2.33	3.1	3.1	0	3.88	0	1.55	0	2.33	3.88	0.78	2.33	0.78	2.33	0	0	0	0.78	0	1.55	0.78	1.55	0	0	0.78	0	0.78	0	0	0.78	0	0	0	1.55	0	0	0	0.78
HM	6.18	13.48	5.62	1.12	5.62	6.18	6.18	6.18	0	0	2.25	1.69	2.25	1.69	0	3.37	0	2.81	0	2.25	2.81	0.56	1.69	0	0	0.56	0.56	0	2.25	1.12	0.56	2.25	0	0	0	2.81	0	0	0	0	2.25	0	1.69	0.56	0	0	0	0.56	0
HM	12.35	6.17	9.88	3.7	3.7	3.7	0	6.79	0.62	0	0.62	4.94	1.23	3.09	3.09	2.47	5.56	3.7	0	1.23	2.47	0.62	1.23	0	0	0.62	0.62	0	2.47	0	1.85	0	0	1.23	0.62	0.62	0	0	0	0	0	0.62	0	0	0	0	0.62	0	0
HM	14.84	12.26	5.16	7.74	4.52	4.52	0	1.94	1.94	0	2.58	1.29	0	0.65	1.94	1.29	3.23	0.65	0.65	0.65	1.94	2.58	2.58	3.23	5.81	0	0	1.29	0	0	0	0	0	1.94	0	0	0.65	0	0	0	0	0	0	0	0	0	0	0	0.65
HM	9.69	6.2	6.2	0.39	3.88	6.2	5.43	8.14	0	2.33	0.39	2.33	1.55	3.88	0.39	0.39	5.04	1.94	1.16	0.78	1.16	0	0	1.16	0	0	1.16	0	2.71	0	1.94	0	0.39	0	0	0.78	0.39	0	0	0	1.16	0	0	0	0.39	1.16	0	0.78	0
HM	11.64	5.29	6.35	1.59	8.99	6.88	6.35	3.7	1.59	2.12	0	1.06	1.59	4.76	0.53	0.53	2.65	4.76	0	1.06	0	1.59	0.53	0	0.53	0	0.53	0	1.06	0.53	1.06	0	0	2.12	0	0.53	0.53	0	0	0.53	1.59	0.53	0	0	0	1.59	0	0	0.53
HM	4.88	3.66	4.88	10.98	6.71	7.93	0	2.44	0.61	0	0	0	2.44	0	2.44	2.44	1.83	1.83	0	1.22	1.83	0	3.05	1.22	6.1	1.22	0	0	0.61	0	3.66	0	1.83	1.22	0	1.83	0	0	1.22	0	0	0	0	0	0.61	0	0	0	0
HM	14.16	6.19	2.65	6.19	3.54	5.31	1.77	3.54	0.88	0.88	2.65	2.65	3.54	2.65	0	0.88	3.54	0.88	0.88	0	1.77	0	2.65	0.88	2.65	0	0	0.88	0	0	0	0.88	0	1.77	1.77	0	0	0	0	0	0.88	0	0	0	0	0.88	0.88	0	0
HM	4.42	10.5	4.97	3.87	1.1	7.18	2.76	5.52	1.66	3.87	0.55	4.42	2.21	2.21	1.1	2.76	3.31	0.55	1.66	0.55	1.1	0.55	0.55	1.66	0.55	2.21	2.21	0.55	0.55	0.55	0.55	0	0	2.76	0	0.55	0.55	0.55	0	0	0	0	0	0	0	0.55	0	1.66	0
HM	16.15	13.08	5.38	5.38	8.46	5.38	0	3.85	0	0	2.31	3.08	3.85	1.54	0	0	0.77	3.08	0.77	0	2.31	0	1.54	0	0.77	0.77	0	0	1.54	0	1.54	2.31	0.77	1.54	0	0.77	0.77	0.77	0.77	0	0	0	0	0	0	0	0	0	0
HM	13.67	4.32	10.79	4.32	7.19	5.04	0	5.76	2.16	0	2.88	4.32	2.16	6.47	2.16	1.44	0.72	1.44	2.16	1.44	1.44	0	0	0	0.72	1.44	2.16	0	0	2.88	0	0	2.16	0.72	0	1.44	0	0.72	0.72	0	0	0	0	0	0	0	0	0	0.72
HM	9.22	4.96	4.96	1.42	10.64	9.22	0	4.26	0	0	1.42	0	0.71	6.38	0.71	3.55	2.13	2.13	0	0.71	6.38	2.84	0	0	0	0.71	0	1.42	1.42	0.71	0	0	0	0.71	0	2.13	0	0	0	0	0	0	1.42	0	0.71	0.71	0	0	0
HM	11.25	3.75	1.88	2.5	8.12	12.5	6.88	6.25	1.25	5	0	2.5	4.38	5	0.62	0	1.25	0.62	0	0	0	0	1.25	0.62	0	1.25	0	0.62	1.88	0	1.88	0	0.62	0	0	3.75	0	0.62	1.25	0	0	0	0	0	0	2.5	0	0	0.62
HM	9.09	8.52	7.95	3.98	5.68	5.68	6.82	5.68	2.27	1.14	3.41	2.84	1.14	3.98	1.7	1.14	1.7	0.57	0.57	5.11	0	0	0.57	0	1.7	0.57	1.7	0	0	0	0	0	0.57	0	0	0	0	0	0.57	0	0	0	0	0	0	0	0	0	0.57
HM	17.29	5.26	3.76	3.01	9.77	5.26	3.76	3.01	0	0	5.26	0.75	1.5	2.26	0	3.76	1.5	0	0	0	0.75	0	2.26	0	1.5	0.75	0	0	0	0.75	0.75	0.75	0.75	0	0	0.75	0	0.75	0	0	0.75	0	2.26	0.75	0.75	0	0	0	0
HM	11.56	6.53	3.52	10.05	5.03	9.05	0	2.51	1.51	0	1.51	2.01	3.02	2.51	1.51	1.51	2.01	2.01	0.5	2.01	3.52	1.51	0	0	4.52	1.01	0	1.01	0.5	1.01	2.01	0.5	0	0	0	1.01	0	0	0	0	0	0.5	1.51	0	0.5	0	0	0	0
HM	18.12	8.05	6.04	5.37	2.01	10.07	0	4.7	0	0	2.01	3.36	2.68	2.68	3.36	0.67	1.34	0.67	0.67	2.01	0	2.01	0.67	0	3.36	0.67	0	1.34	0	0	0.67	0	0.67	1.34	0	1.34	0	0.67	0	0	0	0	0.67	0	0	0	0	0	0
HM	14.69	6.16	5.69	4.27	4.74	5.69	0	4.74	1.9	0	1.9	1.42	3.32	0.47	2.84	3.79	1.42	1.9	1.42	0.95	2.37	0	2.84	0.47	3.32	0.47	0.47	0.47	0.95	0.47	0	0.47	0	0.47	0	0.95	1.42	0.47	0.47	0	1.42	0	0.47	0.47	0.47	0	1.9	0	0.47
HM	14.01	6.37	7.01	5.1	6.37	5.1	0	1.91	0	0	1.27	1.27	1.27	5.1	0	3.18	4.46	0	0.64	3.18	3.82	0	0	0	1.91	0	0	1.27	1.91	1.91	3.18	0	1.91	0.64	0	1.27	0	0	0.64	0	0	0	0	0.64	1.27	0	0	0	0
HM	6.47	10.59	3.53	2.35	6.47	6.47	4.71	4.12	1.18	0	7.65	0.59	0	4.12	0.59	4.71	1.18	1.76	0	0	4.12	0	0	0	0.59	1.76	0.59	1.18	0	0.59	0	0	2.94	0	0	0	0	2.35	0.59	0	0	0	0	0	0.59	0	1.18	0	0
HM	11.46	7.64	3.82	7.64	6.37	7.01	0	3.18	0.64	0	3.18	1.27	1.27	1.91	1.91	1.27	2.55	1.91	3.18	1.91	1.91	0	0	0	3.82	1.27	0	0	0	0.64	1.27	0	1.27	0	0	1.27	0	1.27	1.27	0	0	0	0	0	2.55	0	0	0	3.18
HM	18.83	9.09	5.19	3.9	5.84	3.9	4.55	0.65	0	0.65	0.65	0.65	1.3	1.3	0.65	1.3	1.95	2.6	0	1.95	1.95	0	3.25	0	1.3	0	0	0	0.65	0	0.65	0	0.65	0	0	0	0.65	1.3	0	0	0	0	0	0	1.3	0	0	0	0.65
HM	16.08	6.99	8.39	6.29	6.99	4.9	0	4.9	0	0	2.1	2.8	3.5	1.4	2.8	0.7	0.7	4.9	0	2.1	3.5	1.4	0.7	0	0	1.4	0	0	0	1.4	0	0	0	0.7	0	0	0.7	0	0.7	0.7	0.7	0	0	0	0	0	0	0	0
HM	19.02	7.98	5.52	9.82	4.91	5.52	0	2.45	0	0	3.07	0.61	2.45	1.23	1.84	0.61	1.23	3.68	0	1.84	3.68	0	0.61	1.23	3.07	0.61	1.23	0	0	1.23	0	0	0.61	1.23	0	0	0.61	0	0.61	1.23	0	0	0	0.61	0	0	0	0	0
HM	17.56	8.4	0.76	7.63	5.34	4.58	0	4.58	1.53	0	0.76	0	2.29	1.53	0.76	0.76	3.05	1.53	0.76	3.82	0	0	2.29	0	3.05	0.76	0	1.53	0.76	0	1.53	2.29	0	0.76	0	0.76	0	3.05	0	0	0	0.76	0	0	0.76	0	0	0.76	0
HM	9.78	5.43	5.98	2.17	5.43	6.52	5.98	6.52	0	1.09	2.72	2.17	3.8	4.35	0.54	3.26	2.17	4.35	0	1.09	2.17	0	0.54	0.54	0.54	0	0	0	0.54	0	0	0.54	0.54	0	0	1.09	0	0.54	0.54	0	0.54	0	0	0	0.54	0	0	0	0.54
HM	12.9	5.81	4.52	3.23	9.03	8.39	0	5.81	0	0	0.65	3.87	2.58	5.16	1.29	3.87	2.58	0	0	1.29	2.58	0	0	0	1.29	0.65	2.58	0	0.65	1.29	1.29	0	1.29	0	0	3.87	0	0	0.65	0	0.65	0	0	0	1.94	0	0	0	0
HM	11.48	4.92	6.56	6.01	6.01	4.92	3.83	3.28	0	0	2.73	0	5.46	5.46	0.55	1.64	3.28	6.01	0.55	1.09	1.64	0.55	0	0	2.73	0.55	0	0.55	0.55	0	0	0.55	0.55	1.64	0	0	0	0	0	0.55	1.09	0.55	1.09	0	0	0.55	0	0.55	0.55
[truncated: 232 more columns]
